# Supplementary material for: Genome-Wide Identification and Expression Analysis of Growth-Regulating Factors in Eucommia ulmoides Oliver (Du-Zhong)
Source: Plants (Basel). 2024 Apr 24;13(9):1185. doi: 10.3390/plants13091185 (PMC11085888; doi:10.3390/plants13091185)
Supplement: Supplementary file 1 [file plants-13-01185-s001.zip]

Archive with 11 entries (11 files):
- Supplementary Data S1.xlsx
- Supplementary Data S10.collinearity
- Supplementary Data S2.xlsx
- Supplementary Data S3.xlsx
- Supplementary Data S4.xlsx
- Supplementary Data S5.txt
- Supplementary Data S6.xlsx
- Supplementary Data S7.xlsx
- Supplementary Data S8.txt
- Supplementary Data S9.log
- Supplementary Figures.pdf
