# Supplementary material for: Genome-Wide Identification and Expression Analysis of Growth-Regulating Factors in Eucommia ulmoides Oliver (Du-Zhong)
Source: Plants (Basel). 2024 Apr 24;13(9):1185. doi: 10.3390/plants13091185 (PMC11085888; doi:10.3390/plants13091185)
Supplement: Supplementary file 1 [file plants-13-01185-s001.zip › Supplementary Data S1.xlsx]

## Sheet: BLAST search
	Candidate proteins acquired by BLAST search
	Gene ID	Gene name
	GWHPBISF018630	EuGRF6
	GWHPBISF001116	EuGRF5
	GWHPBISF022031	EuGRF7
	GWHPBISF008846	EuGRF1
	GWHPBISF020960	EuGRF3
	GWHPBISF018381	EuGRF8
	GWHPBISF000663	EuGRF2
	GWHPBISF002516	EuGRF4
	GWHPBISF022351	no QLQ domian
	GWHPBISF011653
	GWHPBISF004861
	GWHPBISF024052

## Sheet: HMM search
The protein IDs that marked by shade are commom proteins searched by WRC domain and QLQ domain seed sequences
Results searched by WRC domain seed sequences
GWHPBISF022031	64.4 7.8e-18 1 1.4 0.2 mRNA=GWHTBISF022031	Gene=GWHGBISF022031	Position=GWHBISF00000501: 64334623-64335013, 64337051-64337384, 64344894-64345107: -	Frame=0	OriID=evm.model.Chr8.2574.1	OriTrascriptID=evm.model.Chr8.2574.1	transl_table=1	OriGeneID=evm.TU.Chr8.2574	OriSeqID=Chr8
GWHPBISF020960	59.0 3.8e-16 1 1.4 0.3 mRNA=GWHTBISF020960	Gene=GWHGBISF020960	Position=GWHBISF00000501: 7729667-7730273, 7730705-7731059, 7731155-7731461: -	Frame=0	OriID=evm.model.Chr8.583	OriTrascriptID=evm.model.Chr8.583	transl_table=1	OriGeneID=evm.TU.Chr8.583	OriSeqID=Chr8
GWHPBISF018630	56.2 2.9e-15 1 1.5 0.1 mRNA=GWHTBISF018630	Gene=GWHGBISF018630	Position=GWHBISF00000498: 50035587-50036055, 50036461-50036854, 50037037-50037229: -	Frame=0	OriID=evm.model.Chr6.1893.1	OriTrascriptID=evm.model.Chr6.1893.1	transl_table=1	OriGeneID=evm.TU.Chr6.1893	OriSeqID=Chr6
GWHPBISF018381	53.3 2.3e-14 1 1.4 0.0 mRNA=GWHTBISF018381	Gene=GWHGBISF018381	Position=GWHBISF00000498: 32597562-32598006, 32605264-32605642, 32606273-32606483: -	Frame=0	OriID=evm.model.Chr6.1413	OriTrascriptID=evm.model.Chr6.1413	transl_table=1	OriGeneID=evm.TU.Chr6.1413	OriSeqID=Chr6
GWHPBISF018038	11.8 0.21 1 1.4 0.1 mRNA=GWHTBISF018038	Gene=GWHGBISF018038	Position=GWHBISF00000498: 12305637-12308618: -	Frame=0	OriID=evm.model.Chr6.727	OriTrascriptID=evm.model.Chr6.727	transl_table=1	OriGeneID=evm.TU.Chr6.727	OriSeqID=Chr6
GWHPBISF014214	13.3 0.074 1 1.7 0.0 mRNA=GWHTBISF014214	Gene=GWHGBISF014214	Position=GWHBISF00000490: 36196349-36196588, 36197861-36198017, 36198720-36198784, 36199390-36199578, 36199963-36200112, 36201066-36201464, 36201836-36202095, 36202184-36202402, 36202988-36203195, 36203316-36203469, 36205279-36205881, 36207110-36207708: +	Frame=0	OriID=evm.model.Chr3.1477	OriTrascriptID=evm.model.Chr3.1477	transl_table=1	OriGeneID=evm.TU.Chr3.1477	OriSeqID=Chr3
GWHPBISF008846	58.1 7e-16 1 1.5 0.7 mRNA=GWHTBISF008846	Gene=GWHGBISF008846	Position=GWHBISF00000497: 40522270-40523153, 40523744-40523944, 40524430-40524841: -	Frame=0	OriID=evm.model.Chr15.1988	OriTrascriptID=evm.model.Chr15.1988	transl_table=1	OriGeneID=evm.TU.Chr15.1988	OriSeqID=Chr15
GWHPBISF002516	36.0 5.7e-09 1 1.3 0.1 mRNA=GWHTBISF002516	Gene=GWHGBISF002516	Position=GWHBISF00000487: 945058-945493, 946257-946605, 947063-947252: -	Frame=0	OriID=evm.model.Chr11.95	OriTrascriptID=evm.model.Chr11.95	transl_table=1	OriGeneID=evm.TU.Chr11.95	OriSeqID=Chr11
GWHPBISF001116	57.2 1.4e-15 1 1.3 0.1 mRNA=GWHTBISF001116	Gene=GWHGBISF001116	Position=GWHBISF00000494: 392169-392355, 392454-392808, 392907-393279: +	Frame=0	OriID=evm.model.Chr10.49	OriTrascriptID=evm.model.Chr10.49	transl_table=1	OriGeneID=evm.TU.Chr10.49	OriSeqID=Chr10
GWHPBISF000663	44.6 1.2e-11 1 1.5 0.3 mRNA=GWHTBISF000663	Gene=GWHGBISF000663	Position=GWHBISF00000485: 34865605-34865989, 34866124-34866282, 34868091-34868310, 34868932-34869376: +	Frame=0	OriID=evm.model.Chr1.1239	OriTrascriptID=evm.model.Chr1.1239	transl_table=1	OriGeneID=evm.TU.Chr1.1239	OriSeqID=Chr1
GWHPBISF000364	14.6 0.029 2 2.4 0.2 mRNA=GWHTBISF000364	Gene=GWHGBISF000364	Position=GWHBISF00000485: 25111355-25111446, 25113629-25113988, 25137432-25137627: -	Frame=0	OriID=evm.model.Chr1.770.1	OriTrascriptID=evm.model.Chr1.770.1	transl_table=1	OriGeneID=evm.TU.Chr1.770	OriSeqID=Chr1
Results searched by QLQ domain seed sequences
GWHPBISF024052	68.2 5e-19 1 1.8 6.0 mRNA=GWHTBISF024052	Gene=GWHGBISF024052	Position=GWHBISF00000481: 330020-330607, 330697-330854, 330943-331045, 331181-331310, 331924-332015: +	Frame=0	OriID=evm.model.F000101F_1.16	OriTrascriptID=evm.model.F000101F_1.16	transl_table=1	OriGeneID=evm.TU.F000101F_1.16	OriSeqID=F000101F_1
GWHPBISF022351	70.6 8.7e-20 1 1.6 7.6 mRNA=GWHTBISF022351	Gene=GWHGBISF022351	Position=GWHBISF00000501: 77474372-77474909, 77477344-77477747: -	Frame=0	OriID=evm.model.Chr8.3123	OriTrascriptID=evm.model.Chr8.3123	transl_table=1	OriGeneID=evm.TU.Chr8.3123	OriSeqID=Chr8
GWHPBISF022031	77.3 7e-22 1 1.4 9.4 mRNA=GWHTBISF022031	Gene=GWHGBISF022031	Position=GWHBISF00000501: 64334623-64335013, 64337051-64337384, 64344894-64345107: -	Frame=0	OriID=evm.model.Chr8.2574.1	OriTrascriptID=evm.model.Chr8.2574.1	transl_table=1	OriGeneID=evm.TU.Chr8.2574	OriSeqID=Chr8
GWHPBISF020960	77.4 6.6e-22 1 1.5 9.1 mRNA=GWHTBISF020960	Gene=GWHGBISF020960	Position=GWHBISF00000501: 7729667-7730273, 7730705-7731059, 7731155-7731461: -	Frame=0	OriID=evm.model.Chr8.583	OriTrascriptID=evm.model.Chr8.583	transl_table=1	OriGeneID=evm.TU.Chr8.583	OriSeqID=Chr8
GWHPBISF018630	74.5 5.3e-21 1 1.8 8.3 mRNA=GWHTBISF018630	Gene=GWHGBISF018630	Position=GWHBISF00000498: 50035587-50036055, 50036461-50036854, 50037037-50037229: -	Frame=0	OriID=evm.model.Chr6.1893.1	OriTrascriptID=evm.model.Chr6.1893.1	transl_table=1	OriGeneID=evm.TU.Chr6.1893	OriSeqID=Chr6
GWHPBISF018381	70.4 1e-19 1 1.4 11.7 mRNA=GWHTBISF018381	Gene=GWHGBISF018381	Position=GWHBISF00000498: 32597562-32598006, 32605264-32605642, 32606273-32606483: -	Frame=0	OriID=evm.model.Chr6.1413	OriTrascriptID=evm.model.Chr6.1413	transl_table=1	OriGeneID=evm.TU.Chr6.1413	OriSeqID=Chr6
GWHPBISF016256	19.7 0.00073 2 2.1 2.6 mRNA=GWHTBISF016256	Gene=GWHGBISF016256	Position=GWHBISF00000500: 11182399-11183307, 11183409-11183527, 11184306-11184405, 11184505-11184646, 11185351-11185414, 11185498-11186209, 11188809-11189138, 11195485-11195990, 11196095-11196224, 11200302-11200374, 11200479-11200564, 11203005-11203124, 11203500-11203561, 11203786-11203924: +	Frame=0	OriID=evm.model.Chr5.398	OriTrascriptID=evm.model.Chr5.398	transl_table=1	OriGeneID=evm.TU.Chr5.398	OriSeqID=Chr5
GWHPBISF011653	118.9 7.4e-35 2 2.2 19.3 mRNA=GWHTBISF011653	Gene=GWHGBISF011653	Position=GWHBISF00000486: 38377752-38378113, 38385711-38386045, 38387637-38387689: -	Frame=0	OriID=evm.model.Chr17.1780	OriTrascriptID=evm.model.Chr17.1780	transl_table=1	OriGeneID=evm.TU.Chr17.1780	OriSeqID=Chr17
GWHPBISF011585	41.6 1e-10 2 2.1 1.8 mRNA=GWHTBISF011585	Gene=GWHGBISF011585	Position=GWHBISF00000486: 36083695-36083859, 36084165-36084229, 36084433-36085042: +	Frame=0	OriID=evm.model.Chr17.1688	OriTrascriptID=evm.model.Chr17.1688	transl_table=1	OriGeneID=evm.TU.Chr17.1688	OriSeqID=Chr17
GWHPBISF008846	76.0 1.8e-21 1 1.3 8.6 mRNA=GWHTBISF008846	Gene=GWHGBISF008846	Position=GWHBISF00000497: 40522270-40523153, 40523744-40523944, 40524430-40524841: -	Frame=0	OriID=evm.model.Chr15.1988	OriTrascriptID=evm.model.Chr15.1988	transl_table=1	OriGeneID=evm.TU.Chr15.1988	OriSeqID=Chr15
GWHPBISF008173	28.2 1.6e-06 2 2.1 1.3 mRNA=GWHTBISF008173	Gene=GWHGBISF008173	Position=GWHBISF00000497: 9625843-9625850, 9626636-9626756, 9626903-9626956, 9627461-9627814: +	Frame=0	OriID=evm.model.Chr15.730	OriTrascriptID=evm.model.Chr15.730	transl_table=1	OriGeneID=evm.TU.Chr15.730	OriSeqID=Chr15
GWHPBISF004861	56.1 3.1e-15 1 1.9 3.6 mRNA=GWHTBISF004861	Gene=GWHGBISF004861	Position=GWHBISF00000489: 1775092-1775637, 1776009-1776151, 1776226-1776325, 1776447-1776579, 1776669-1776723, 1776897-1777578, 1778088-1778417, 1779122-1779505, 1779625-1779697, 1780154-1780239, 1780653-1780772, 1780931-1781001, 1782579-1782678: +	Frame=0	OriID=evm.model.Chr13.184	OriTrascriptID=evm.model.Chr13.184	transl_table=1	OriGeneID=evm.TU.Chr13.184	OriSeqID=Chr13
GWHPBISF002573	47.0 2.1e-12 1 1.9 3.0 mRNA=GWHTBISF002573	Gene=GWHGBISF002573	Position=GWHBISF00000487: 1664106-1664581, 1664875-1664951, 1665346-1665416, 1665632-1665907: -	Frame=0	OriID=evm.model.Chr11.158_evm.model.Chr11.159	OriTrascriptID=evm.model.Chr11.158_evm.model.Chr11.159	transl_table=1	OriGeneID=evm.TU.Chr11.158_evm.TU.Chr11.159	OriSeqID=Chr11
GWHPBISF002516	78.8 2.4e-22 1 1.4 9.1 mRNA=GWHTBISF002516	Gene=GWHGBISF002516	Position=GWHBISF00000487: 945058-945493, 946257-946605, 947063-947252: -	Frame=0	OriID=evm.model.Chr11.95	OriTrascriptID=evm.model.Chr11.95	transl_table=1	OriGeneID=evm.TU.Chr11.95	OriSeqID=Chr11
GWHPBISF001116	74.5 5.2e-21 1 1.5 10.0 mRNA=GWHTBISF001116	Gene=GWHGBISF001116	Position=GWHBISF00000494: 392169-392355, 392454-392808, 392907-393279: +	Frame=0	OriID=evm.model.Chr10.49	OriTrascriptID=evm.model.Chr10.49	transl_table=1	OriGeneID=evm.TU.Chr10.49	OriSeqID=Chr10
GWHPBISF000663	66.0 2.5e-18 1 1.4 10.9 mRNA=GWHTBISF000663	Gene=GWHGBISF000663	Position=GWHBISF00000485: 34865605-34865989, 34866124-34866282, 34868091-34868310, 34868932-34869376: +	Frame=0	OriID=evm.model.Chr1.1239	OriTrascriptID=evm.model.Chr1.1239	transl_table=1	OriGeneID=evm.TU.Chr1.1239	OriSeqID=Chr1
