# Supplementary material for: Genome-Wide Identification and Expression Analysis of Growth-Regulating Factors in Eucommia ulmoides Oliver (Du-Zhong)
Source: Plants (Basel). 2024 Apr 24;13(9):1185. doi: 10.3390/plants13091185 (PMC11085888; doi:10.3390/plants13091185)
Supplement: Supplementary file 1 [file plants-13-01185-s001.zip › Supplementary Data S10.collinearity]

############### Parameters ###############
# MATCH_SCORE: 50
# MATCH_SIZE: 5
# GAP_PENALTY: -1
# OVERLAP_WINDOW: 5
# E_VALUE: 1e-05
# MAX GAPS: 25
############### Statistics ###############
# Number of collinear genes: 3703, Percentage: 14.53
# Number of all genes: 25477
##########################################
## Alignment 0: score=385.0 e_value=7.4e-15 N=8 Eu-GWHBISF00000463&Eu-GWHBISF00000500 plus
  0-  0:	Eu-evm.model.F000056F_2.5	Eu-evm.model.Chr5.1525	  2e-68
  0-  1:	Eu-evm.model.F000056F_2.17.1	Eu-evm.model.Chr5.1532	  6e-33
  0-  2:	Eu-evm.model.F000056F_2.19	Eu-evm.model.Chr5.1534	  3e-91
  0-  3:	Eu-evm.model.F000056F_2.21	Eu-evm.model.Chr5.1535	  2e-30
  0-  4:	Eu-evm.model.F000056F_2.23	Eu-evm.model.Chr5.1540	 2e-166
  0-  5:	Eu-evm.model.F000056F_2.29	Eu-evm.model.Chr5.1549	 3e-159
  0-  6:	Eu-evm.model.F000056F_2.30	Eu-evm.model.Chr5.1550	      0
  0-  7:	Eu-evm.model.F000056F_2.35	Eu-evm.model.Chr5.1554	      0
## Alignment 1: score=747.0 e_value=2.7e-45 N=16 Eu-GWHBISF00000472&Eu-GWHBISF00000496 plus
  1-  0:	Eu-evm.model.F000131F.8.2	Eu-evm.model.Chr4.40	 3e-110
  1-  1:	Eu-evm.model.F000131F.10	Eu-evm.model.Chr4.41	  1e-33
  1-  2:	Eu-evm.model.F000131F.28	Eu-evm.model.Chr4.50	      0
  1-  3:	Eu-evm.model.F000131F.37	Eu-evm.model.Chr4.55	      0
  1-  4:	Eu-evm.model.F000131F.38	Eu-evm.model.Chr4.56	      0
  1-  5:	Eu-evm.model.F000131F.40	Eu-evm.model.Chr4.61	 1e-113
  1-  6:	Eu-evm.model.F000131F.44.2	Eu-evm.model.Chr4.62	      0
  1-  7:	Eu-evm.model.F000131F.46	Eu-evm.model.Chr4.64	  4e-38
  1-  8:	Eu-evm.model.F000131F.48	Eu-evm.model.Chr4.65	      0
  1-  9:	Eu-evm.model.F000131F.49	Eu-evm.model.Chr4.66	 5e-105
  1- 10:	Eu-evm.model.F000131F.50	Eu-evm.model.Chr4.67	 3e-135
  1- 11:	Eu-evm.model.F000131F.51	Eu-evm.model.Chr4.68	 1e-170
  1- 12:	Eu-evm.model.F000131F.59	Eu-evm.model.Chr4.71	  1e-49
  1- 13:	Eu-evm.model.F000131F.60	Eu-evm.model.Chr4.72	      0
  1- 14:	Eu-evm.model.F000131F.70	Eu-evm.model.Chr4.73	  8e-14
  1- 15:	Eu-evm.model.F000131F.78	Eu-evm.model.Chr4.79.2	 3e-123
## Alignment 2: score=275.0 e_value=1.9e-09 N=6 Eu-GWHBISF00000476&Eu-GWHBISF00000486 plus
  2-  0:	Eu-evm.model.F000127F.3	Eu-evm.model.Chr17.1627	 3e-116
  2-  1:	Eu-evm.model.F000127F.5	Eu-evm.model.Chr17.1632	  8e-32
  2-  2:	Eu-evm.model.F000127F.8	Eu-evm.model.Chr17.1639	  5e-56
  2-  3:	Eu-evm.model.F000127F.15	Eu-evm.model.Chr17.1650	 3e-114
  2-  4:	Eu-evm.model.F000127F.16	Eu-evm.model.Chr17.1651	  7e-19
  2-  5:	Eu-evm.model.F000127F.22	Eu-evm.model.Chr17.1684	  3e-95
## Alignment 3: score=278.0 e_value=2.4e-10 N=6 Eu-GWHBISF00000476&Eu-GWHBISF00000488 plus
  3-  0:	Eu-evm.model.F000127F.3	Eu-evm.model.Chr12.154	 1e-132
  3-  1:	Eu-evm.model.F000127F.4	Eu-evm.model.Chr12.155	  5e-62
  3-  2:	Eu-evm.model.F000127F.5	Eu-evm.model.Chr12.156	  3e-31
  3-  3:	Eu-evm.model.F000127F.7	Eu-evm.model.Chr12.162	      0
  3-  4:	Eu-evm.model.F000127F.14	Eu-evm.model.Chr12.166	 6e-164
  3-  5:	Eu-evm.model.F000127F.21	Eu-evm.model.Chr12.183	 5e-118
## Alignment 4: score=344.0 e_value=9.5e-11 N=7 Eu-GWHBISF00000477&Eu-GWHBISF00000491 plus
  4-  0:	Eu-evm.model.F000124F.32	Eu-evm.model.Chr9.64	  4e-56
  4-  1:	Eu-evm.model.F000124F.33	Eu-evm.model.Chr9.65	  1e-58
  4-  2:	Eu-evm.model.F000124F.35	Eu-evm.model.Chr9.70	 1e-133
  4-  3:	Eu-evm.model.F000124F.37	Eu-evm.model.Chr9.71	  3e-62
  4-  4:	Eu-evm.model.F000124F.39	Eu-evm.model.Chr9.73	  2e-56
  4-  5:	Eu-evm.model.F000124F.40	Eu-evm.model.Chr9.75	 2e-107
  4-  6:	Eu-evm.model.F000124F.41	Eu-evm.model.Chr9.76	  8e-77
## Alignment 5: score=548.0 e_value=1.6e-26 N=12 Eu-GWHBISF00000477&Eu-GWHBISF00000491 minus
  5-  0:	Eu-evm.model.F000124F.4	Eu-evm.model.Chr9.110	      0
  5-  1:	Eu-evm.model.F000124F.13	Eu-evm.model.Chr9.94	  2e-36
  5-  2:	Eu-evm.model.F000124F.14	Eu-evm.model.Chr9.92	  8e-30
  5-  3:	Eu-evm.model.F000124F.17	Eu-evm.model.Chr9.90	      0
  5-  4:	Eu-evm.model.F000124F.19	Eu-evm.model.Chr9.88	  7e-50
  5-  5:	Eu-evm.model.F000124F.22	Eu-evm.model.Chr9.84	  4e-54
  5-  6:	Eu-evm.model.F000124F.26	Eu-evm.model.Chr9.78	  3e-86
  5-  7:	Eu-evm.model.F000124F.35	Eu-evm.model.Chr9.70	 1e-133
  5-  8:	Eu-evm.model.F000124F.44	Eu-evm.model.Chr9.62	      0
  5-  9:	Eu-evm.model.F000124F.52	Eu-evm.model.Chr9.54	  1e-58
  5- 10:	Eu-evm.model.F000124F.54	Eu-evm.model.Chr9.49.2	      0
  5- 11:	Eu-evm.model.F000124F.55	Eu-evm.model.Chr9.46	  1e-56
## Alignment 6: score=259.0 e_value=1.3e-09 N=6 Eu-GWHBISF00000477&Eu-GWHBISF00000493 plus
  6-  0:	Eu-evm.model.F000124F.17	Eu-evm.model.Chr2.1582	 8e-143
  6-  1:	Eu-evm.model.F000124F.21	Eu-evm.model.Chr2.1587	 6e-149
  6-  2:	Eu-evm.model.F000124F.37	Eu-evm.model.Chr2.1604	  7e-48
  6-  3:	Eu-evm.model.F000124F.42	Eu-evm.model.Chr2.1610	  7e-45
  6-  4:	Eu-evm.model.F000124F.45	Eu-evm.model.Chr2.1615	  4e-49
  6-  5:	Eu-evm.model.F000124F.57	Eu-evm.model.Chr2.1653	  2e-62
## Alignment 7: score=313.0 e_value=2.1e-14 N=7 Eu-GWHBISF00000477&Eu-GWHBISF00000497 minus
  7-  0:	Eu-evm.model.F000124F.26	Eu-evm.model.Chr15.45	  5e-87
  7-  1:	Eu-evm.model.F000124F.30	Eu-evm.model.Chr15.41	  1e-28
  7-  2:	Eu-evm.model.F000124F.39	Eu-evm.model.Chr15.37	  2e-59
  7-  3:	Eu-evm.model.F000124F.40	Eu-evm.model.Chr15.35	  2e-42
  7-  4:	Eu-evm.model.F000124F.46	Eu-evm.model.Chr15.32	  1e-71
  7-  5:	Eu-evm.model.F000124F.47	Eu-evm.model.Chr15.31	 8e-172
  7-  6:	Eu-evm.model.F000124F.61	Eu-evm.model.Chr15.6	      0
## Alignment 8: score=373.0 e_value=8.6e-15 N=8 Eu-GWHBISF00000479&Eu-GWHBISF00000498 plus
  8-  0:	Eu-evm.model.F000119F.24	Eu-evm.model.Chr6.658	 4e-102
  8-  1:	Eu-evm.model.F000119F.28	Eu-evm.model.Chr6.676	      0
  8-  2:	Eu-evm.model.F000119F.29	Eu-evm.model.Chr6.681	  3e-90
  8-  3:	Eu-evm.model.F000119F.30	Eu-evm.model.Chr6.683	  1e-86
  8-  4:	Eu-evm.model.F000119F.32	Eu-evm.model.Chr6.686	 1e-104
  8-  5:	Eu-evm.model.F000119F.33	Eu-evm.model.Chr6.687	  5e-65
  8-  6:	Eu-evm.model.F000119F.35	Eu-evm.model.Chr6.690	  2e-72
  8-  7:	Eu-evm.model.F000119F.38	Eu-evm.model.Chr6.709	  2e-87
## Alignment 9: score=560.0 e_value=1.2e-29 N=12 Eu-GWHBISF00000481&Eu-GWHBISF00000489 minus
  9-  0:	Eu-evm.model.F000101F_1.10	Eu-evm.model.Chr13.227	      0
  9-  1:	Eu-evm.model.F000101F_1.14	Eu-evm.model.Chr13.223	      0
  9-  2:	Eu-evm.model.F000101F_1.18	Eu-evm.model.Chr13.221	      0
  9-  3:	Eu-evm.model.F000101F_1.38	Eu-evm.model.Chr13.208	      0
  9-  4:	Eu-evm.model.F000101F_1.39	Eu-evm.model.Chr13.207	  6e-57
  9-  5:	Eu-evm.model.F000101F_1.41	Eu-evm.model.Chr13.206	  1e-37
  9-  6:	Eu-evm.model.F000101F_1.44	Eu-evm.model.Chr13.205	  4e-61
  9-  7:	Eu-evm.model.F000101F_1.53	Eu-evm.model.Chr13.195	      0
  9-  8:	Eu-evm.model.F000101F_1.54	Eu-evm.model.Chr13.194	 3e-100
  9-  9:	Eu-evm.model.F000101F_1.66	Eu-evm.model.Chr13.187	 8e-170
  9- 10:	Eu-evm.model.F000101F_1.67	Eu-evm.model.Chr13.185	      0
  9- 11:	Eu-evm.model.F000101F_1.76	Eu-evm.model.Chr13.181	  9e-54
## Alignment 10: score=485.0 e_value=5.7e-26 N=11 Eu-GWHBISF00000483&Eu-GWHBISF00000489 plus
 10-  0:	Eu-evm.model.F000108F.8	Eu-evm.model.Chr13.242	 3e-151
 10-  1:	Eu-evm.model.F000108F.14	Eu-evm.model.Chr13.250	      0
 10-  2:	Eu-evm.model.F000108F.18_evm.model.F000108F.15	Eu-evm.model.Chr13.252	  6e-52
 10-  3:	Eu-evm.model.F000108F.19	Eu-evm.model.Chr13.262	 6e-180
 10-  4:	Eu-evm.model.F000108F.32	Eu-evm.model.Chr13.274	  7e-35
 10-  5:	Eu-evm.model.F000108F.45	Eu-evm.model.Chr13.289	  1e-48
 10-  6:	Eu-evm.model.F000108F.59	Eu-evm.model.Chr13.317	 3e-167
 10-  7:	Eu-evm.model.F000108F.63.1	Eu-evm.model.Chr13.321	  2e-69
 10-  8:	Eu-evm.model.F000108F.64	Eu-evm.model.Chr13.322	  3e-48
 10-  9:	Eu-evm.model.F000108F.73	Eu-evm.model.Chr13.323	      0
 10- 10:	Eu-evm.model.F000108F.76	Eu-evm.model.Chr13.332	      0
## Alignment 11: score=378.0 e_value=2.6e-16 N=9 Eu-GWHBISF00000485&Eu-GWHBISF00000489 plus
 11-  0:	Eu-evm.model.Chr1.1066.1	Eu-evm.model.Chr13.890	  1e-28
 11-  1:	Eu-evm.model.Chr1.1075	Eu-evm.model.Chr13.930	 4e-118
 11-  2:	Eu-evm.model.Chr1.1094	Eu-evm.model.Chr13.952	  2e-76
 11-  3:	Eu-evm.model.Chr1.1101	Eu-evm.model.Chr13.984	  1e-28
 11-  4:	Eu-evm.model.Chr1.1107	Eu-evm.model.Chr13.1006	 8e-124
 11-  5:	Eu-evm.model.Chr1.1119_evm.model.Chr1.1120	Eu-evm.model.Chr13.1027	 4e-159
 11-  6:	Eu-evm.model.Chr1.1121	Eu-evm.model.Chr13.1043	  2e-27
 11-  7:	Eu-evm.model.Chr1.1129	Eu-evm.model.Chr13.1056	  4e-52
 11-  8:	Eu-evm.model.Chr1.1131	Eu-evm.model.Chr13.1058	 8e-149
## Alignment 12: score=274.0 e_value=1.2e-09 N=6 Eu-GWHBISF00000485&Eu-GWHBISF00000489 minus
 12-  0:	Eu-evm.model.Chr1.1588	Eu-evm.model.Chr13.680	  9e-58
 12-  1:	Eu-evm.model.Chr1.1593	Eu-evm.model.Chr13.671	  6e-25
 12-  2:	Eu-evm.model.Chr1.1598	Eu-evm.model.Chr13.659	 2e-125
 12-  3:	Eu-evm.model.Chr1.1610	Eu-evm.model.Chr13.656	 2e-123
 12-  4:	Eu-evm.model.Chr1.1611	Eu-evm.model.Chr13.655	  5e-75
 12-  5:	Eu-evm.model.Chr1.1612	Eu-evm.model.Chr13.645	 1e-124
## Alignment 13: score=369.0 e_value=1.7e-20 N=9 Eu-GWHBISF00000485&Eu-GWHBISF00000491 plus
 13-  0:	Eu-evm.model.Chr1.1442	Eu-evm.model.Chr9.176	 2e-138
 13-  1:	Eu-evm.model.Chr1.1454	Eu-evm.model.Chr9.196	  1e-59
 13-  2:	Eu-evm.model.Chr1.1457	Eu-evm.model.Chr9.218	      0
 13-  3:	Eu-evm.model.Chr1.1486	Eu-evm.model.Chr9.224	  2e-22
 13-  4:	Eu-evm.model.Chr1.1487	Eu-evm.model.Chr9.225	 2e-168
 13-  5:	Eu-evm.model.Chr1.1489	Eu-evm.model.Chr9.226	      0
 13-  6:	Eu-evm.model.Chr1.1491	Eu-evm.model.Chr9.244	  1e-59
 13-  7:	Eu-evm.model.Chr1.1502	Eu-evm.model.Chr9.271	      0
 13-  8:	Eu-evm.model.Chr1.1507	Eu-evm.model.Chr9.275	  5e-92
## Alignment 14: score=299.0 e_value=3.1e-11 N=7 Eu-GWHBISF00000485&Eu-GWHBISF00000491 plus
 14-  0:	Eu-evm.model.Chr1.1107	Eu-evm.model.Chr9.609	 6e-134
 14-  1:	Eu-evm.model.Chr1.1129	Eu-evm.model.Chr9.630	  4e-57
 14-  2:	Eu-evm.model.Chr1.1131	Eu-evm.model.Chr9.631	 3e-158
 14-  3:	Eu-evm.model.Chr1.1142	Eu-evm.model.Chr9.647	      0
 14-  4:	Eu-evm.model.Chr1.1147	Eu-evm.model.Chr9.652	 6e-117
 14-  5:	Eu-evm.model.Chr1.1166	Eu-evm.model.Chr9.672	  2e-53
 14-  6:	Eu-evm.model.Chr1.1171	Eu-evm.model.Chr9.687	  3e-35
## Alignment 15: score=431.0 e_value=6.8e-20 N=10 Eu-GWHBISF00000485&Eu-GWHBISF00000491 minus
 15-  0:	Eu-evm.model.Chr1.1592	Eu-evm.model.Chr9.463	 2e-139
 15-  1:	Eu-evm.model.Chr1.1598	Eu-evm.model.Chr9.440	 3e-159
 15-  2:	Eu-evm.model.Chr1.1611	Eu-evm.model.Chr9.432	  2e-76
 15-  3:	Eu-evm.model.Chr1.1617	Eu-evm.model.Chr9.420	      0
 15-  4:	Eu-evm.model.Chr1.1618	Eu-evm.model.Chr9.413.1	  4e-47
 15-  5:	Eu-evm.model.Chr1.1622	Eu-evm.model.Chr9.393	  6e-73
 15-  6:	Eu-evm.model.Chr1.1635	Eu-evm.model.Chr9.386	  1e-89
 15-  7:	Eu-evm.model.Chr1.1637	Eu-evm.model.Chr9.383	  2e-61
 15-  8:	Eu-evm.model.Chr1.1642	Eu-evm.model.Chr9.376	 3e-153
 15-  9:	Eu-evm.model.Chr1.1646	Eu-evm.model.Chr9.362	  1e-18
## Alignment 16: score=362.0 e_value=1.1e-13 N=8 Eu-GWHBISF00000485&Eu-GWHBISF00000492 minus
 16-  0:	Eu-evm.model.Chr1.1295	Eu-evm.model.Chr7.154	 2e-143
 16-  1:	Eu-evm.model.Chr1.1306	Eu-evm.model.Chr7.140	  6e-25
 16-  2:	Eu-evm.model.Chr1.1311	Eu-evm.model.Chr7.134	  7e-68
 16-  3:	Eu-evm.model.Chr1.1316	Eu-evm.model.Chr7.133	      0
 16-  4:	Eu-evm.model.Chr1.1318	Eu-evm.model.Chr7.126	  2e-97
 16-  5:	Eu-evm.model.Chr1.1325	Eu-evm.model.Chr7.120	 4e-115
 16-  6:	Eu-evm.model.Chr1.1337.1	Eu-evm.model.Chr7.118	  8e-78
 16-  7:	Eu-evm.model.Chr1.1342	Eu-evm.model.Chr7.115	 5e-170
## Alignment 17: score=297.0 e_value=1.5e-13 N=8 Eu-GWHBISF00000485&Eu-GWHBISF00000492 minus
 17-  0:	Eu-evm.model.Chr1.893	Eu-evm.model.Chr7.2156	  3e-61
 17-  1:	Eu-evm.model.Chr1.931	Eu-evm.model.Chr7.2133	  2e-73
 17-  2:	Eu-evm.model.Chr1.947	Eu-evm.model.Chr7.2103	      0
 17-  3:	Eu-evm.model.Chr1.968	Eu-evm.model.Chr7.2098	  5e-33
 17-  4:	Eu-evm.model.Chr1.981	Eu-evm.model.Chr7.2094	  3e-31
 17-  5:	Eu-evm.model.Chr1.990	Eu-evm.model.Chr7.2091	 8e-102
 17-  6:	Eu-evm.model.Chr1.1020	Eu-evm.model.Chr7.2067	 1e-168
 17-  7:	Eu-evm.model.Chr1.1033	Eu-evm.model.Chr7.2050	      0
## Alignment 18: score=470.0 e_value=1.6e-27 N=12 Eu-GWHBISF00000485&Eu-GWHBISF00000494 minus
 18-  0:	Eu-evm.model.Chr1.1507	Eu-evm.model.Chr10.894	  4e-67
 18-  1:	Eu-evm.model.Chr1.1530	Eu-evm.model.Chr10.873	 2e-116
 18-  2:	Eu-evm.model.Chr1.1535	Eu-evm.model.Chr10.856	  6e-40
 18-  3:	Eu-evm.model.Chr1.1536	Eu-evm.model.Chr10.839	  1e-69
 18-  4:	Eu-evm.model.Chr1.1565	Eu-evm.model.Chr10.824	  1e-22
 18-  5:	Eu-evm.model.Chr1.1576	Eu-evm.model.Chr10.783	  1e-14
 18-  6:	Eu-evm.model.Chr1.1578	Eu-evm.model.Chr10.773	      0
 18-  7:	Eu-evm.model.Chr1.1579	Eu-evm.model.Chr10.762	      0
 18-  8:	Eu-evm.model.Chr1.1587	Eu-evm.model.Chr10.743	  9e-93
 18-  9:	Eu-evm.model.Chr1.1597	Eu-evm.model.Chr10.742	 5e-114
 18- 10:	Eu-evm.model.Chr1.1611	Eu-evm.model.Chr10.736	  2e-76
 18- 11:	Eu-evm.model.Chr1.1637	Eu-evm.model.Chr10.695	  1e-86
## Alignment 19: score=439.0 e_value=3.1e-28 N=11 Eu-GWHBISF00000485&Eu-GWHBISF00000494 minus
 19-  0:	Eu-evm.model.Chr1.1643	Eu-evm.model.Chr10.652	      0
 19-  1:	Eu-evm.model.Chr1.1646	Eu-evm.model.Chr10.641	  4e-27
 19-  2:	Eu-evm.model.Chr1.1647	Eu-evm.model.Chr10.640	      0
 19-  3:	Eu-evm.model.Chr1.1672	Eu-evm.model.Chr10.597	  4e-69
 19-  4:	Eu-evm.model.Chr1.1694	Eu-evm.model.Chr10.578	  1e-57
 19-  5:	Eu-evm.model.Chr1.1697	Eu-evm.model.Chr10.574	      0
 19-  6:	Eu-evm.model.Chr1.1699	Eu-evm.model.Chr10.571	  2e-56
 19-  7:	Eu-evm.model.Chr1.1702	Eu-evm.model.Chr10.565	  2e-46
 19-  8:	Eu-evm.model.Chr1.1721	Eu-evm.model.Chr10.528	 2e-111
 19-  9:	Eu-evm.model.Chr1.1725.3	Eu-evm.model.Chr10.519	 9e-123
 19- 10:	Eu-evm.model.Chr1.1744	Eu-evm.model.Chr10.477	  2e-64
## Alignment 20: score=772.0 e_value=3.4e-43 N=17 Eu-GWHBISF00000485&Eu-GWHBISF00000497 plus
 20-  0:	Eu-evm.model.Chr1.1271	Eu-evm.model.Chr15.1479	 7e-115
 20-  1:	Eu-evm.model.Chr1.1284	Eu-evm.model.Chr15.1487.4	      0
 20-  2:	Eu-evm.model.Chr1.1285	Eu-evm.model.Chr15.1488	      0
 20-  3:	Eu-evm.model.Chr1.1289	Eu-evm.model.Chr15.1493	  2e-97
 20-  4:	Eu-evm.model.Chr1.1291	Eu-evm.model.Chr15.1519	  2e-35
 20-  5:	Eu-evm.model.Chr1.1292	Eu-evm.model.Chr15.1522	      0
 20-  6:	Eu-evm.model.Chr1.1299	Eu-evm.model.Chr15.1544	  4e-40
 20-  7:	Eu-evm.model.Chr1.1306	Eu-evm.model.Chr15.1570	  3e-29
 20-  8:	Eu-evm.model.Chr1.1309	Eu-evm.model.Chr15.1583	 1e-106
 20-  9:	Eu-evm.model.Chr1.1311	Eu-evm.model.Chr15.1612	 4e-148
 20- 10:	Eu-evm.model.Chr1.1318	Eu-evm.model.Chr15.1617	 5e-142
 20- 11:	Eu-evm.model.Chr1.1319	Eu-evm.model.Chr15.1621	      0
 20- 12:	Eu-evm.model.Chr1.1322	Eu-evm.model.Chr15.1646	      0
 20- 13:	Eu-evm.model.Chr1.1325	Eu-evm.model.Chr15.1654	 5e-174
 20- 14:	Eu-evm.model.Chr1.1330	Eu-evm.model.Chr15.1660	  1e-74
 20- 15:	Eu-evm.model.Chr1.1339	Eu-evm.model.Chr15.1666	  1e-84
 20- 16:	Eu-evm.model.Chr1.1341	Eu-evm.model.Chr15.1683	      0
## Alignment 21: score=597.0 e_value=1.5e-30 N=13 Eu-GWHBISF00000485&Eu-GWHBISF00000497 plus
 21-  0:	Eu-evm.model.Chr1.1216	Eu-evm.model.Chr15.1888	  1e-48
 21-  1:	Eu-evm.model.Chr1.1218	Eu-evm.model.Chr15.1899	      0
 21-  2:	Eu-evm.model.Chr1.1226	Eu-evm.model.Chr15.1914	  1e-30
 21-  3:	Eu-evm.model.Chr1.1229	Eu-evm.model.Chr15.1917	      0
 21-  4:	Eu-evm.model.Chr1.1230	Eu-evm.model.Chr15.1924	 1e-112
 21-  5:	Eu-evm.model.Chr1.1232	Eu-evm.model.Chr15.1969	      0
 21-  6:	Eu-evm.model.Chr1.1236	Eu-evm.model.Chr15.1979	 2e-158
 21-  7:	Eu-evm.model.Chr1.1237	Eu-evm.model.Chr15.1980	      0
 21-  8:	Eu-evm.model.Chr1.1239	Eu-evm.model.Chr15.1988	  2e-87
 21-  9:	Eu-evm.model.Chr1.1244	Eu-evm.model.Chr15.1993	  1e-70
 21- 10:	Eu-evm.model.Chr1.1251	Eu-evm.model.Chr15.2011	  1e-30
 21- 11:	Eu-evm.model.Chr1.1257	Eu-evm.model.Chr15.2013	 2e-179
 21- 12:	Eu-evm.model.Chr1.1267	Eu-evm.model.Chr15.2024	 3e-104
## Alignment 22: score=536.0 e_value=1.7e-29 N=12 Eu-GWHBISF00000485&Eu-GWHBISF00000497 plus
 22-  0:	Eu-evm.model.Chr1.1507	Eu-evm.model.Chr15.353	  8e-53
 22-  1:	Eu-evm.model.Chr1.1530	Eu-evm.model.Chr15.364	  1e-37
 22-  2:	Eu-evm.model.Chr1.1531	Eu-evm.model.Chr15.372	  6e-92
 22-  3:	Eu-evm.model.Chr1.1536	Eu-evm.model.Chr15.386	  6e-49
 22-  4:	Eu-evm.model.Chr1.1547	Eu-evm.model.Chr15.393	  1e-23
 22-  5:	Eu-evm.model.Chr1.1550	Eu-evm.model.Chr15.397	      0
 22-  6:	Eu-evm.model.Chr1.1566	Eu-evm.model.Chr15.404	      0
 22-  7:	Eu-evm.model.Chr1.1567.3	Eu-evm.model.Chr15.405	  2e-57
 22-  8:	Eu-evm.model.Chr1.1570	Eu-evm.model.Chr15.408.1	  2e-69
 22-  9:	Eu-evm.model.Chr1.1573	Eu-evm.model.Chr15.411	 2e-112
 22- 10:	Eu-evm.model.Chr1.1577	Eu-evm.model.Chr15.422	 6e-170
 22- 11:	Eu-evm.model.Chr1.1578	Eu-evm.model.Chr15.429	      0
## Alignment 23: score=367.0 e_value=2.8e-16 N=8 Eu-GWHBISF00000485&Eu-GWHBISF00000497 plus
 23-  0:	Eu-evm.model.Chr1.686	Eu-evm.model.Chr15.1750	 4e-108
 23-  1:	Eu-evm.model.Chr1.688	Eu-evm.model.Chr15.1761	      0
 23-  2:	Eu-evm.model.Chr1.690	Eu-evm.model.Chr15.1762	      0
 23-  3:	Eu-evm.model.Chr1.696.1	Eu-evm.model.Chr15.1767	 1e-105
 23-  4:	Eu-evm.model.Chr1.698	Eu-evm.model.Chr15.1768	  4e-59
 23-  5:	Eu-evm.model.Chr1.707	Eu-evm.model.Chr15.1780	      0
 23-  6:	Eu-evm.model.Chr1.711	Eu-evm.model.Chr15.1788	  1e-46
 23-  7:	Eu-evm.model.Chr1.754	Eu-evm.model.Chr15.1802_evm.model.Chr15.1803	      0
## Alignment 24: score=300.0 e_value=8.4e-12 N=7 Eu-GWHBISF00000485&Eu-GWHBISF00000497 plus
 24-  0:	Eu-evm.model.Chr1.428	Eu-evm.model.Chr15.2149	 2e-136
 24-  1:	Eu-evm.model.Chr1.436	Eu-evm.model.Chr15.2165	  6e-18
 24-  2:	Eu-evm.model.Chr1.443	Eu-evm.model.Chr15.2186	 2e-123
 24-  3:	Eu-evm.model.Chr1.461	Eu-evm.model.Chr15.2208	  9e-89
 24-  4:	Eu-evm.model.Chr1.469	Eu-evm.model.Chr15.2209	 7e-121
 24-  5:	Eu-evm.model.Chr1.478	Eu-evm.model.Chr15.2242	 1e-129
 24-  6:	Eu-evm.model.Chr1.501	Eu-evm.model.Chr15.2272	  7e-75
## Alignment 25: score=285.0 e_value=2.2e-10 N=6 Eu-GWHBISF00000485&Eu-GWHBISF00000497 plus
 25-  0:	Eu-evm.model.Chr1.1435	Eu-evm.model.Chr15.459_evm.model.Chr15.460	      0
 25-  1:	Eu-evm.model.Chr1.1439	Eu-evm.model.Chr15.465	 2e-147
 25-  2:	Eu-evm.model.Chr1.1444	Eu-evm.model.Chr15.471	  3e-58
 25-  3:	Eu-evm.model.Chr1.1445	Eu-evm.model.Chr15.473	      0
 25-  4:	Eu-evm.model.Chr1.1446	Eu-evm.model.Chr15.485	      0
 25-  5:	Eu-evm.model.Chr1.1450	Eu-evm.model.Chr15.488	  3e-69
## Alignment 26: score=784.0 e_value=1.3e-47 N=18 Eu-GWHBISF00000485&Eu-GWHBISF00000497 minus
 26-  0:	Eu-evm.model.Chr1.830	Eu-evm.model.Chr15.1133	      0
 26-  1:	Eu-evm.model.Chr1.833	Eu-evm.model.Chr15.1128	 9e-137
 26-  2:	Eu-evm.model.Chr1.838	Eu-evm.model.Chr15.1127	  9e-27
 26-  3:	Eu-evm.model.Chr1.845	Eu-evm.model.Chr15.1113	 3e-146
 26-  4:	Eu-evm.model.Chr1.867	Eu-evm.model.Chr15.1088	  9e-78
 26-  5:	Eu-evm.model.Chr1.869	Eu-evm.model.Chr15.1080	  1e-62
 26-  6:	Eu-evm.model.Chr1.873	Eu-evm.model.Chr15.1078	      0
 26-  7:	Eu-evm.model.Chr1.876	Eu-evm.model.Chr15.1074	  4e-57
 26-  8:	Eu-evm.model.Chr1.894	Eu-evm.model.Chr15.1053	  3e-16
 26-  9:	Eu-evm.model.Chr1.931	Eu-evm.model.Chr15.1014	 7e-122
 26- 10:	Eu-evm.model.Chr1.947	Eu-evm.model.Chr15.1004	      0
 26- 11:	Eu-evm.model.Chr1.956	Eu-evm.model.Chr15.1001	      0
 26- 12:	Eu-evm.model.Chr1.973	Eu-evm.model.Chr15.987	 3e-149
 26- 13:	Eu-evm.model.Chr1.977	Eu-evm.model.Chr15.980	  5e-97
 26- 14:	Eu-evm.model.Chr1.989	Eu-evm.model.Chr15.971	  1e-29
 26- 15:	Eu-evm.model.Chr1.992	Eu-evm.model.Chr15.961	      0
 26- 16:	Eu-evm.model.Chr1.996	Eu-evm.model.Chr15.949	  1e-71
 26- 17:	Eu-evm.model.Chr1.1001	Eu-evm.model.Chr15.944	  7e-55
## Alignment 27: score=781.0 e_value=1.3e-52 N=18 Eu-GWHBISF00000485&Eu-GWHBISF00000497 minus
 27-  0:	Eu-evm.model.Chr1.1588	Eu-evm.model.Chr15.337	  2e-55
 27-  1:	Eu-evm.model.Chr1.1606	Eu-evm.model.Chr15.317	  3e-21
 27-  2:	Eu-evm.model.Chr1.1611	Eu-evm.model.Chr15.308	  1e-74
 27-  3:	Eu-evm.model.Chr1.1621	Eu-evm.model.Chr15.296	 9e-162
 27-  4:	Eu-evm.model.Chr1.1623	Eu-evm.model.Chr15.294	      0
 27-  5:	Eu-evm.model.Chr1.1635	Eu-evm.model.Chr15.288	  4e-27
 27-  6:	Eu-evm.model.Chr1.1636	Eu-evm.model.Chr15.287	  1e-99
 27-  7:	Eu-evm.model.Chr1.1643	Eu-evm.model.Chr15.274	      0
 27-  8:	Eu-evm.model.Chr1.1657	Eu-evm.model.Chr15.265	      0
 27-  9:	Eu-evm.model.Chr1.1674	Eu-evm.model.Chr15.248	      0
 27- 10:	Eu-evm.model.Chr1.1683.1	Eu-evm.model.Chr15.219	      0
 27- 11:	Eu-evm.model.Chr1.1686	Eu-evm.model.Chr15.218	      0
 27- 12:	Eu-evm.model.Chr1.1687	Eu-evm.model.Chr15.195	  8e-66
 27- 13:	Eu-evm.model.Chr1.1688.1	Eu-evm.model.Chr15.192	 1e-147
 27- 14:	Eu-evm.model.Chr1.1694	Eu-evm.model.Chr15.191	  1e-76
 27- 15:	Eu-evm.model.Chr1.1696	Eu-evm.model.Chr15.189	  3e-76
 27- 16:	Eu-evm.model.Chr1.1698.2	Eu-evm.model.Chr15.188	 1e-154
 27- 17:	Eu-evm.model.Chr1.1699	Eu-evm.model.Chr15.187	  1e-61
## Alignment 28: score=712.0 e_value=5e-45 N=16 Eu-GWHBISF00000485&Eu-GWHBISF00000497 minus
 28-  0:	Eu-evm.model.Chr1.1096	Eu-evm.model.Chr15.679	  6e-46
 28-  1:	Eu-evm.model.Chr1.1099	Eu-evm.model.Chr15.668	 1e-130
 28-  2:	Eu-evm.model.Chr1.1100	Eu-evm.model.Chr15.667	      0
 28-  3:	Eu-evm.model.Chr1.1101	Eu-evm.model.Chr15.662	  2e-48
 28-  4:	Eu-evm.model.Chr1.1115	Eu-evm.model.Chr15.656	  8e-55
 28-  5:	Eu-evm.model.Chr1.1136	Eu-evm.model.Chr15.642	  1e-37
 28-  6:	Eu-evm.model.Chr1.1137	Eu-evm.model.Chr15.636	 6e-157
 28-  7:	Eu-evm.model.Chr1.1146	Eu-evm.model.Chr15.631	 7e-107
 28-  8:	Eu-evm.model.Chr1.1148	Eu-evm.model.Chr15.628	  4e-66
 28-  9:	Eu-evm.model.Chr1.1150	Eu-evm.model.Chr15.626	  2e-26
 28- 10:	Eu-evm.model.Chr1.1152	Eu-evm.model.Chr15.625	  5e-21
 28- 11:	Eu-evm.model.Chr1.1161	Eu-evm.model.Chr15.615	  1e-30
 28- 12:	Eu-evm.model.Chr1.1166	Eu-evm.model.Chr15.613	  4e-84
 28- 13:	Eu-evm.model.Chr1.1179	Eu-evm.model.Chr15.607	 6e-174
 28- 14:	Eu-evm.model.Chr1.1182	Eu-evm.model.Chr15.601	  2e-15
 28- 15:	Eu-evm.model.Chr1.1208	Eu-evm.model.Chr15.572	  2e-80
## Alignment 29: score=398.0 e_value=2e-19 N=9 Eu-GWHBISF00000485&Eu-GWHBISF00000497 minus
 29-  0:	Eu-evm.model.Chr1.1714	Eu-evm.model.Chr15.145	  3e-76
 29-  1:	Eu-evm.model.Chr1.1720	Eu-evm.model.Chr15.140	      0
 29-  2:	Eu-evm.model.Chr1.1744	Eu-evm.model.Chr15.116	  7e-74
 29-  3:	Eu-evm.model.Chr1.1754	Eu-evm.model.Chr15.110	 1e-163
 29-  4:	Eu-evm.model.Chr1.1758	Eu-evm.model.Chr15.109	      0
 29-  5:	Eu-evm.model.Chr1.1760	Eu-evm.model.Chr15.107	      0
 29-  6:	Eu-evm.model.Chr1.1761	Eu-evm.model.Chr15.102	 5e-124
 29-  7:	Eu-evm.model.Chr1.1770	Eu-evm.model.Chr15.96	  6e-90
 29-  8:	Eu-evm.model.Chr1.1775	Eu-evm.model.Chr15.95	  6e-30
## Alignment 30: score=333.0 e_value=1.4e-14 N=8 Eu-GWHBISF00000485&Eu-GWHBISF00000497 minus
 30-  0:	Eu-evm.model.Chr1.1402	Eu-evm.model.Chr15.558	  4e-60
 30-  1:	Eu-evm.model.Chr1.1412	Eu-evm.model.Chr15.556	  2e-93
 30-  2:	Eu-evm.model.Chr1.1424	Eu-evm.model.Chr15.550	  2e-99
 30-  3:	Eu-evm.model.Chr1.1426	Eu-evm.model.Chr15.540	  1e-20
 30-  4:	Eu-evm.model.Chr1.1432	Eu-evm.model.Chr15.498	  8e-27
 30-  5:	Eu-evm.model.Chr1.1445	Eu-evm.model.Chr15.473	      0
 30-  6:	Eu-evm.model.Chr1.1453	Eu-evm.model.Chr15.459_evm.model.Chr15.460	  6e-28
 30-  7:	Eu-evm.model.Chr1.1478	Eu-evm.model.Chr15.450	  2e-22
## Alignment 31: score=262.0 e_value=2.4e-10 N=6 Eu-GWHBISF00000485&Eu-GWHBISF00000497 minus
 31-  0:	Eu-evm.model.Chr1.707	Eu-evm.model.Chr15.1780	      0
 31-  1:	Eu-evm.model.Chr1.756	Eu-evm.model.Chr15.1735	      0
 31-  2:	Eu-evm.model.Chr1.765	Eu-evm.model.Chr15.1729	      0
 31-  3:	Eu-evm.model.Chr1.770.1	Eu-evm.model.Chr15.1725	  2e-78
 31-  4:	Eu-evm.model.Chr1.774	Eu-evm.model.Chr15.1722	  3e-48
 31-  5:	Eu-evm.model.Chr1.780	Eu-evm.model.Chr15.1712	      0
## Alignment 32: score=650.0 e_value=9.3e-39 N=15 Eu-GWHBISF00000485&Eu-GWHBISF00000501 plus
 32-  0:	Eu-evm.model.Chr1.882	Eu-evm.model.Chr8.140	  6e-48
 32-  1:	Eu-evm.model.Chr1.894	Eu-evm.model.Chr8.149	  9e-19
 32-  2:	Eu-evm.model.Chr1.910.1	Eu-evm.model.Chr8.169	  1e-24
 32-  3:	Eu-evm.model.Chr1.946	Eu-evm.model.Chr8.181	  3e-60
 32-  4:	Eu-evm.model.Chr1.968	Eu-evm.model.Chr8.193	  1e-40
 32-  5:	Eu-evm.model.Chr1.969	Eu-evm.model.Chr8.196	  7e-41
 32-  6:	Eu-evm.model.Chr1.981	Eu-evm.model.Chr8.199	  1e-23
 32-  7:	Eu-evm.model.Chr1.986	Eu-evm.model.Chr8.213	  3e-21
 32-  8:	Eu-evm.model.Chr1.987.1	Eu-evm.model.Chr8.219	  6e-82
 32-  9:	Eu-evm.model.Chr1.988	Eu-evm.model.Chr8.221	 9e-172
 32- 10:	Eu-evm.model.Chr1.996	Eu-evm.model.Chr8.232	  7e-59
 32- 11:	Eu-evm.model.Chr1.999	Eu-evm.model.Chr8.237.1	      0
 32- 12:	Eu-evm.model.Chr1.1003	Eu-evm.model.Chr8.238.1	  8e-74
 32- 13:	Eu-evm.model.Chr1.1030	Eu-evm.model.Chr8.251	  2e-68
 32- 14:	Eu-evm.model.Chr1.1034	Eu-evm.model.Chr8.255	 2e-104
## Alignment 33: score=339.0 e_value=2.4e-13 N=8 Eu-GWHBISF00000485&Eu-GWHBISF00000501 plus
 33-  0:	Eu-evm.model.Chr1.417	Eu-evm.model.Chr8.847	  5e-98
 33-  1:	Eu-evm.model.Chr1.425	Eu-evm.model.Chr8.848	      0
 33-  2:	Eu-evm.model.Chr1.437	Eu-evm.model.Chr8.857	  5e-97
 33-  3:	Eu-evm.model.Chr1.452	Eu-evm.model.Chr8.869	  5e-15
 33-  4:	Eu-evm.model.Chr1.461	Eu-evm.model.Chr8.876	  8e-41
 33-  5:	Eu-evm.model.Chr1.482	Eu-evm.model.Chr8.900	 2e-111
 33-  6:	Eu-evm.model.Chr1.490	Eu-evm.model.Chr8.914	      0
 33-  7:	Eu-evm.model.Chr1.520	Eu-evm.model.Chr8.945	 4e-176
## Alignment 34: score=529.0 e_value=1.2e-28 N=12 Eu-GWHBISF00000485&Eu-GWHBISF00000501 minus
 34-  0:	Eu-evm.model.Chr1.1237	Eu-evm.model.Chr8.587	 2e-180
 34-  1:	Eu-evm.model.Chr1.1239	Eu-evm.model.Chr8.583	  1e-56
 34-  2:	Eu-evm.model.Chr1.1240	Eu-evm.model.Chr8.582	  3e-15
 34-  3:	Eu-evm.model.Chr1.1244	Eu-evm.model.Chr8.577	  1e-26
 34-  4:	Eu-evm.model.Chr1.1248	Eu-evm.model.Chr8.575	 1e-136
 34-  5:	Eu-evm.model.Chr1.1249	Eu-evm.model.Chr8.574	  6e-71
 34-  6:	Eu-evm.model.Chr1.1251	Eu-evm.model.Chr8.567	  2e-29
 34-  7:	Eu-evm.model.Chr1.1274	Eu-evm.model.Chr8.538	  1e-39
 34-  8:	Eu-evm.model.Chr1.1289	Eu-evm.model.Chr8.528	  4e-58
 34-  9:	Eu-evm.model.Chr1.1301	Eu-evm.model.Chr8.506	      0
 34- 10:	Eu-evm.model.Chr1.1302	Eu-evm.model.Chr8.498.1	  1e-44
 34- 11:	Eu-evm.model.Chr1.1309	Eu-evm.model.Chr8.485	  2e-45
## Alignment 35: score=317.0 e_value=3e-12 N=7 Eu-GWHBISF00000485&Eu-GWHBISF00000501 minus
 35-  0:	Eu-evm.model.Chr1.1318	Eu-evm.model.Chr8.450	 3e-113
 35-  1:	Eu-evm.model.Chr1.1323	Eu-evm.model.Chr8.443	 7e-122
 35-  2:	Eu-evm.model.Chr1.1330	Eu-evm.model.Chr8.427	  4e-57
 35-  3:	Eu-evm.model.Chr1.1343	Eu-evm.model.Chr8.420	  7e-41
 35-  4:	Eu-evm.model.Chr1.1346	Eu-evm.model.Chr8.411	 5e-153
 35-  5:	Eu-evm.model.Chr1.1348	Eu-evm.model.Chr8.410	  8e-43
 35-  6:	Eu-evm.model.Chr1.1352	Eu-evm.model.Chr8.399	 3e-110
## Alignment 36: score=278.0 e_value=2.7e-13 N=6 Eu-GWHBISF00000486&Eu-GWHBISF00000486 plus
 36-  0:	Eu-evm.model.Chr17.1887.2	Eu-evm.model.Chr17.2044	  7e-99
 36-  1:	Eu-evm.model.Chr17.1910	Eu-evm.model.Chr17.2058	  3e-31
 36-  2:	Eu-evm.model.Chr17.1912	Eu-evm.model.Chr17.2059	  5e-18
 36-  3:	Eu-evm.model.Chr17.1913	Eu-evm.model.Chr17.2070	 2e-147
 36-  4:	Eu-evm.model.Chr17.1915	Eu-evm.model.Chr17.2072	  2e-38
 36-  5:	Eu-evm.model.Chr17.1916	Eu-evm.model.Chr17.2078	  9e-47
## Alignment 37: score=318.0 e_value=7.2e-15 N=8 Eu-GWHBISF00000486&Eu-GWHBISF00000488 plus
 37-  0:	Eu-evm.model.Chr17.1492	Eu-evm.model.Chr12.99	      0
 37-  1:	Eu-evm.model.Chr17.1502	Eu-evm.model.Chr12.106	      0
 37-  2:	Eu-evm.model.Chr17.1552	Eu-evm.model.Chr12.129	  7e-25
 37-  3:	Eu-evm.model.Chr17.1557	Eu-evm.model.Chr12.131.1	      0
 37-  4:	Eu-evm.model.Chr17.1596	Eu-evm.model.Chr12.148	 8e-131
 37-  5:	Eu-evm.model.Chr17.1627	Eu-evm.model.Chr12.154	 2e-116
 37-  6:	Eu-evm.model.Chr17.1647	Eu-evm.model.Chr12.171	  3e-22
 37-  7:	Eu-evm.model.Chr17.1653	Eu-evm.model.Chr12.176	  9e-88
## Alignment 38: score=1332.0 e_value=2.4e-105 N=32 Eu-GWHBISF00000486&Eu-GWHBISF00000492 plus
 38-  0:	Eu-evm.model.Chr17.441	Eu-evm.model.Chr7.262	  9e-44
 38-  1:	Eu-evm.model.Chr17.445	Eu-evm.model.Chr7.268	  3e-83
 38-  2:	Eu-evm.model.Chr17.456	Eu-evm.model.Chr7.287	      0
 38-  3:	Eu-evm.model.Chr17.474	Eu-evm.model.Chr7.299	  2e-60
 38-  4:	Eu-evm.model.Chr17.502	Eu-evm.model.Chr7.324	  2e-26
 38-  5:	Eu-evm.model.Chr17.503	Eu-evm.model.Chr7.329	 2e-104
 38-  6:	Eu-evm.model.Chr17.508	Eu-evm.model.Chr7.335	      0
 38-  7:	Eu-evm.model.Chr17.509	Eu-evm.model.Chr7.337	 6e-150
 38-  8:	Eu-evm.model.Chr17.510	Eu-evm.model.Chr7.339	      0
 38-  9:	Eu-evm.model.Chr17.512	Eu-evm.model.Chr7.383.1	 4e-135
 38- 10:	Eu-evm.model.Chr17.513	Eu-evm.model.Chr7.389.1	 1e-132
 38- 11:	Eu-evm.model.Chr17.517	Eu-evm.model.Chr7.397	 7e-104
 38- 12:	Eu-evm.model.Chr17.527	Eu-evm.model.Chr7.425	      0
 38- 13:	Eu-evm.model.Chr17.535	Eu-evm.model.Chr7.438	      0
 38- 14:	Eu-evm.model.Chr17.543	Eu-evm.model.Chr7.478	      0
 38- 15:	Eu-evm.model.Chr17.544	Eu-evm.model.Chr7.483	      0
 38- 16:	Eu-evm.model.Chr17.547_evm.model.Chr17.548	Eu-evm.model.Chr7.497	      0
 38- 17:	Eu-evm.model.Chr17.549	Eu-evm.model.Chr7.499	 2e-135
 38- 18:	Eu-evm.model.Chr17.562	Eu-evm.model.Chr7.516	      0
 38- 19:	Eu-evm.model.Chr17.566	Eu-evm.model.Chr7.525	  1e-52
 38- 20:	Eu-evm.model.Chr17.577	Eu-evm.model.Chr7.536	  9e-84
 38- 21:	Eu-evm.model.Chr17.603	Eu-evm.model.Chr7.545	 1e-167
 38- 22:	Eu-evm.model.Chr17.609	Eu-evm.model.Chr7.570	      0
 38- 23:	Eu-evm.model.Chr17.636	Eu-evm.model.Chr7.593	 1e-142
 38- 24:	Eu-evm.model.Chr17.650	Eu-evm.model.Chr7.604	      0
 38- 25:	Eu-evm.model.Chr17.659	Eu-evm.model.Chr7.616	 8e-110
 38- 26:	Eu-evm.model.Chr17.660	Eu-evm.model.Chr7.617	  9e-53
 38- 27:	Eu-evm.model.Chr17.700	Eu-evm.model.Chr7.622	 8e-113
 38- 28:	Eu-evm.model.Chr17.701	Eu-evm.model.Chr7.624	      0
 38- 29:	Eu-evm.model.Chr17.710	Eu-evm.model.Chr7.657	 3e-110
 38- 30:	Eu-evm.model.Chr17.715	Eu-evm.model.Chr7.665	 4e-144
 38- 31:	Eu-evm.model.Chr17.720	Eu-evm.model.Chr7.674	  3e-38
## Alignment 39: score=331.0 e_value=3.3e-11 N=7 Eu-GWHBISF00000486&Eu-GWHBISF00000492 plus
 39-  0:	Eu-evm.model.Chr17.117.2	Eu-evm.model.Chr7.2120.1	      0
 39-  1:	Eu-evm.model.Chr17.123	Eu-evm.model.Chr7.2126	      0
 39-  2:	Eu-evm.model.Chr17.127.1	Eu-evm.model.Chr7.2132	 6e-108
 39-  3:	Eu-evm.model.Chr17.128	Eu-evm.model.Chr7.2136	      0
 39-  4:	Eu-evm.model.Chr17.132	Eu-evm.model.Chr7.2139	      0
 39-  5:	Eu-evm.model.Chr17.137	Eu-evm.model.Chr7.2140	      0
 39-  6:	Eu-evm.model.Chr17.139	Eu-evm.model.Chr7.2141	      0
## Alignment 40: score=286.0 e_value=1.7e-08 N=6 Eu-GWHBISF00000486&Eu-GWHBISF00000492 plus
 40-  0:	Eu-evm.model.Chr17.96	Eu-evm.model.Chr7.2145	 6e-177
 40-  1:	Eu-evm.model.Chr17.99	Eu-evm.model.Chr7.2147	 2e-108
 40-  2:	Eu-evm.model.Chr17.100	Eu-evm.model.Chr7.2148	 8e-115
 40-  3:	Eu-evm.model.Chr17.106	Eu-evm.model.Chr7.2151	  8e-48
 40-  4:	Eu-evm.model.Chr17.110	Eu-evm.model.Chr7.2154	  1e-29
 40-  5:	Eu-evm.model.Chr17.116	Eu-evm.model.Chr7.2159	  5e-21
## Alignment 41: score=775.0 e_value=1.3e-50 N=17 Eu-GWHBISF00000486&Eu-GWHBISF00000492 minus
 41-  0:	Eu-evm.model.Chr17.103	Eu-evm.model.Chr7.2153	  2e-31
 41-  1:	Eu-evm.model.Chr17.104	Eu-evm.model.Chr7.2152	  3e-34
 41-  2:	Eu-evm.model.Chr17.106	Eu-evm.model.Chr7.2151	  8e-48
 41-  3:	Eu-evm.model.Chr17.127.1	Eu-evm.model.Chr7.2132	 6e-108
 41-  4:	Eu-evm.model.Chr17.144	Eu-evm.model.Chr7.2113	 1e-118
 41-  5:	Eu-evm.model.Chr17.145	Eu-evm.model.Chr7.2096	      0
 41-  6:	Eu-evm.model.Chr17.150	Eu-evm.model.Chr7.2095	      0
 41-  7:	Eu-evm.model.Chr17.154	Eu-evm.model.Chr7.2094	  2e-64
 41-  8:	Eu-evm.model.Chr17.155	Eu-evm.model.Chr7.2093	  8e-75
 41-  9:	Eu-evm.model.Chr17.157	Eu-evm.model.Chr7.2092	  1e-27
 41- 10:	Eu-evm.model.Chr17.163	Eu-evm.model.Chr7.2087	  2e-89
 41- 11:	Eu-evm.model.Chr17.166	Eu-evm.model.Chr7.2080	  2e-32
 41- 12:	Eu-evm.model.Chr17.167	Eu-evm.model.Chr7.2079	  1e-50
 41- 13:	Eu-evm.model.Chr17.168	Eu-evm.model.Chr7.2078	      0
 41- 14:	Eu-evm.model.Chr17.173	Eu-evm.model.Chr7.2069	      0
 41- 15:	Eu-evm.model.Chr17.176	Eu-evm.model.Chr7.2066	      0
 41- 16:	Eu-evm.model.Chr17.180	Eu-evm.model.Chr7.2060	  2e-92
## Alignment 42: score=753.0 e_value=4.5e-42 N=16 Eu-GWHBISF00000486&Eu-GWHBISF00000492 minus
 42-  0:	Eu-evm.model.Chr17.24	Eu-evm.model.Chr7.219	 5e-140
 42-  1:	Eu-evm.model.Chr17.29	Eu-evm.model.Chr7.217	      0
 42-  2:	Eu-evm.model.Chr17.34	Eu-evm.model.Chr7.213	      0
 42-  3:	Eu-evm.model.Chr17.36	Eu-evm.model.Chr7.212	  2e-95
 42-  4:	Eu-evm.model.Chr17.38	Eu-evm.model.Chr7.211	 1e-139
 42-  5:	Eu-evm.model.Chr17.40	Eu-evm.model.Chr7.210	  3e-32
 42-  6:	Eu-evm.model.Chr17.41	Eu-evm.model.Chr7.206.2	 1e-135
 42-  7:	Eu-evm.model.Chr17.45	Eu-evm.model.Chr7.204	 6e-131
 42-  8:	Eu-evm.model.Chr17.48	Eu-evm.model.Chr7.199	 1e-118
 42-  9:	Eu-evm.model.Chr17.50_evm.model.Chr17.52	Eu-evm.model.Chr7.188	      0
 42- 10:	Eu-evm.model.Chr17.53	Eu-evm.model.Chr7.185	 2e-159
 42- 11:	Eu-evm.model.Chr17.57	Eu-evm.model.Chr7.184	  7e-59
 42- 12:	Eu-evm.model.Chr17.58	Eu-evm.model.Chr7.181	 3e-164
 42- 13:	Eu-evm.model.Chr17.61	Eu-evm.model.Chr7.164	  4e-98
 42- 14:	Eu-evm.model.Chr17.70.1	Eu-evm.model.Chr7.160	      0
 42- 15:	Eu-evm.model.Chr17.73	Eu-evm.model.Chr7.159	 7e-131
## Alignment 43: score=533.0 e_value=3.2e-30 N=12 Eu-GWHBISF00000486&Eu-GWHBISF00000492 minus
 43-  0:	Eu-evm.model.Chr17.742	Eu-evm.model.Chr7.830	  6e-58
 43-  1:	Eu-evm.model.Chr17.771	Eu-evm.model.Chr7.794	  8e-47
 43-  2:	Eu-evm.model.Chr17.778	Eu-evm.model.Chr7.781	      0
 43-  3:	Eu-evm.model.Chr17.779	Eu-evm.model.Chr7.757	      0
 43-  4:	Eu-evm.model.Chr17.793.1	Eu-evm.model.Chr7.746	 3e-143
 43-  5:	Eu-evm.model.Chr17.795	Eu-evm.model.Chr7.744	 1e-153
 43-  6:	Eu-evm.model.Chr17.807	Eu-evm.model.Chr7.721	 1e-146
 43-  7:	Eu-evm.model.Chr17.811	Eu-evm.model.Chr7.720	  4e-94
 43-  8:	Eu-evm.model.Chr17.829	Eu-evm.model.Chr7.714	  6e-63
 43-  9:	Eu-evm.model.Chr17.830	Eu-evm.model.Chr7.713	      0
 43- 10:	Eu-evm.model.Chr17.831_evm.model.Chr17.832	Eu-evm.model.Chr7.712	  2e-57
 43- 11:	Eu-evm.model.Chr17.833	Eu-evm.model.Chr7.701	      0
## Alignment 44: score=333.0 e_value=1.8e-14 N=8 Eu-GWHBISF00000486&Eu-GWHBISF00000492 minus
 44-  0:	Eu-evm.model.Chr17.224	Eu-evm.model.Chr7.2032	 3e-132
 44-  1:	Eu-evm.model.Chr17.239	Eu-evm.model.Chr7.2016	      0
 44-  2:	Eu-evm.model.Chr17.245	Eu-evm.model.Chr7.2009	  5e-35
 44-  3:	Eu-evm.model.Chr17.250	Eu-evm.model.Chr7.2005	 9e-121
 44-  4:	Eu-evm.model.Chr17.262	Eu-evm.model.Chr7.1989	 3e-128
 44-  5:	Eu-evm.model.Chr17.264	Eu-evm.model.Chr7.1988	 3e-109
 44-  6:	Eu-evm.model.Chr17.284	Eu-evm.model.Chr7.1968_evm.model.Chr7.1969	  1e-67
 44-  7:	Eu-evm.model.Chr17.296_evm.model.Chr17.297	Eu-evm.model.Chr7.1958	 2e-179
## Alignment 45: score=255.0 e_value=9.3e-10 N=6 Eu-GWHBISF00000486&Eu-GWHBISF00000492 minus
 45-  0:	Eu-evm.model.Chr17.842	Eu-evm.model.Chr7.936	 8e-119
 45-  1:	Eu-evm.model.Chr17.853	Eu-evm.model.Chr7.901	      0
 45-  2:	Eu-evm.model.Chr17.871	Eu-evm.model.Chr7.890	  1e-96
 45-  3:	Eu-evm.model.Chr17.877	Eu-evm.model.Chr7.884	      0
 45-  4:	Eu-evm.model.Chr17.882	Eu-evm.model.Chr7.883	      0
 45-  5:	Eu-evm.model.Chr17.907	Eu-evm.model.Chr7.878	 1e-121
## Alignment 46: score=569.0 e_value=3.8e-32 N=13 Eu-GWHBISF00000486&Eu-GWHBISF00000495 plus
 46-  0:	Eu-evm.model.Chr17.1518	Eu-evm.model.Chr16.2182	  5e-69
 46-  1:	Eu-evm.model.Chr17.1556	Eu-evm.model.Chr16.2189	      0
 46-  2:	Eu-evm.model.Chr17.1571.1	Eu-evm.model.Chr16.2196	      0
 46-  3:	Eu-evm.model.Chr17.1581	Eu-evm.model.Chr16.2202	  2e-93
 46-  4:	Eu-evm.model.Chr17.1583.1	Eu-evm.model.Chr16.2203	      0
 46-  5:	Eu-evm.model.Chr17.1593	Eu-evm.model.Chr16.2204	 4e-102
 46-  6:	Eu-evm.model.Chr17.1619	Eu-evm.model.Chr16.2206	  7e-35
 46-  7:	Eu-evm.model.Chr17.1627	Eu-evm.model.Chr16.2208	 5e-148
 46-  8:	Eu-evm.model.Chr17.1629	Eu-evm.model.Chr16.2209	  2e-90
 46-  9:	Eu-evm.model.Chr17.1647	Eu-evm.model.Chr16.2227.1	  2e-35
 46- 10:	Eu-evm.model.Chr17.1663	Eu-evm.model.Chr16.2239	 9e-143
 46- 11:	Eu-evm.model.Chr17.1681	Eu-evm.model.Chr16.2240	      0
 46- 12:	Eu-evm.model.Chr17.1693	Eu-evm.model.Chr16.2253	  6e-20
## Alignment 47: score=387.0 e_value=1.7e-19 N=9 Eu-GWHBISF00000486&Eu-GWHBISF00000495 plus
 47-  0:	Eu-evm.model.Chr17.1812	Eu-evm.model.Chr16.1403	      0
 47-  1:	Eu-evm.model.Chr17.1814	Eu-evm.model.Chr16.1418	  5e-99
 47-  2:	Eu-evm.model.Chr17.1817	Eu-evm.model.Chr16.1422	 3e-138
 47-  3:	Eu-evm.model.Chr17.1818	Eu-evm.model.Chr16.1430	  4e-68
 47-  4:	Eu-evm.model.Chr17.1820.1	Eu-evm.model.Chr16.1433	  3e-99
 47-  5:	Eu-evm.model.Chr17.1832	Eu-evm.model.Chr16.1476	  4e-81
 47-  6:	Eu-evm.model.Chr17.1842	Eu-evm.model.Chr16.1495	 2e-128
 47-  7:	Eu-evm.model.Chr17.1871	Eu-evm.model.Chr16.1523	  9e-74
 47-  8:	Eu-evm.model.Chr17.1878	Eu-evm.model.Chr16.1527	  2e-32
## Alignment 48: score=292.0 e_value=6.6e-09 N=6 Eu-GWHBISF00000486&Eu-GWHBISF00000495 plus
 48-  0:	Eu-evm.model.Chr17.1401	Eu-evm.model.Chr16.2117	      0
 48-  1:	Eu-evm.model.Chr17.1404	Eu-evm.model.Chr16.2123	  3e-66
 48-  2:	Eu-evm.model.Chr17.1411	Eu-evm.model.Chr16.2124	 2e-140
 48-  3:	Eu-evm.model.Chr17.1417	Eu-evm.model.Chr16.2126	      0
 48-  4:	Eu-evm.model.Chr17.1421	Eu-evm.model.Chr16.2128	  1e-48
 48-  5:	Eu-evm.model.Chr17.1424	Eu-evm.model.Chr16.2129	  1e-61
## Alignment 49: score=287.0 e_value=4.9e-11 N=7 Eu-GWHBISF00000486&Eu-GWHBISF00000497 minus
 49-  0:	Eu-evm.model.Chr17.296_evm.model.Chr17.297	Eu-evm.model.Chr15.1684	 2e-128
 49-  1:	Eu-evm.model.Chr17.303	Eu-evm.model.Chr15.1662	 1e-100
 49-  2:	Eu-evm.model.Chr17.325	Eu-evm.model.Chr15.1610	 8e-120
 49-  3:	Eu-evm.model.Chr17.331	Eu-evm.model.Chr15.1598	 4e-105
 49-  4:	Eu-evm.model.Chr17.351	Eu-evm.model.Chr15.1570	  1e-33
 49-  5:	Eu-evm.model.Chr17.357	Eu-evm.model.Chr15.1551	  2e-26
 49-  6:	Eu-evm.model.Chr17.359	Eu-evm.model.Chr15.1536	 4e-145
## Alignment 50: score=267.0 e_value=4.3e-10 N=6 Eu-GWHBISF00000486&Eu-GWHBISF00000497 minus
 50-  0:	Eu-evm.model.Chr17.24	Eu-evm.model.Chr15.1139	 3e-143
 50-  1:	Eu-evm.model.Chr17.34	Eu-evm.model.Chr15.1130	 9e-136
 50-  2:	Eu-evm.model.Chr17.44	Eu-evm.model.Chr15.1114	 3e-100
 50-  3:	Eu-evm.model.Chr17.45	Eu-evm.model.Chr15.1113	 4e-127
 50-  4:	Eu-evm.model.Chr17.53	Eu-evm.model.Chr15.1090	  2e-96
 50-  5:	Eu-evm.model.Chr17.57	Eu-evm.model.Chr15.1088	  6e-26
## Alignment 51: score=337.0 e_value=4.8e-13 N=8 Eu-GWHBISF00000486&Eu-GWHBISF00000498 plus
 51-  0:	Eu-evm.model.Chr17.1806	Eu-evm.model.Chr6.918	      0
 51-  1:	Eu-evm.model.Chr17.1814	Eu-evm.model.Chr6.951	  5e-59
 51-  2:	Eu-evm.model.Chr17.1818	Eu-evm.model.Chr6.961	  1e-30
 51-  3:	Eu-evm.model.Chr17.1820.1	Eu-evm.model.Chr6.968	  1e-86
 51-  4:	Eu-evm.model.Chr17.1824	Eu-evm.model.Chr6.998.1	 7e-151
 51-  5:	Eu-evm.model.Chr17.1826	Eu-evm.model.Chr6.1018	  5e-21
 51-  6:	Eu-evm.model.Chr17.1829	Eu-evm.model.Chr6.1053	 5e-118
 51-  7:	Eu-evm.model.Chr17.1832	Eu-evm.model.Chr6.1073	  8e-34
## Alignment 52: score=300.0 e_value=6.6e-12 N=7 Eu-GWHBISF00000486&Eu-GWHBISF00000498 minus
 52-  0:	Eu-evm.model.Chr17.1504	Eu-evm.model.Chr6.2104	  3e-64
 52-  1:	Eu-evm.model.Chr17.1517	Eu-evm.model.Chr6.2075	  4e-11
 52-  2:	Eu-evm.model.Chr17.1518	Eu-evm.model.Chr6.2073	  1e-74
 52-  3:	Eu-evm.model.Chr17.1534	Eu-evm.model.Chr6.2067	 5e-179
 52-  4:	Eu-evm.model.Chr17.1552	Eu-evm.model.Chr6.2056	  6e-22
 52-  5:	Eu-evm.model.Chr17.1572	Eu-evm.model.Chr6.2045	  7e-41
 52-  6:	Eu-evm.model.Chr17.1586	Eu-evm.model.Chr6.2043_evm.model.Chr6.2044	  7e-49
## Alignment 53: score=384.0 e_value=4.1e-18 N=9 Eu-GWHBISF00000486&Eu-GWHBISF00000500 minus
 53-  0:	Eu-evm.model.Chr17.1374	Eu-evm.model.Chr5.2390	  9e-40
 53-  1:	Eu-evm.model.Chr17.1388	Eu-evm.model.Chr5.2381	 1e-123
 53-  2:	Eu-evm.model.Chr17.1424	Eu-evm.model.Chr5.2372	  5e-62
 53-  3:	Eu-evm.model.Chr17.1439	Eu-evm.model.Chr5.2361	 1e-123
 53-  4:	Eu-evm.model.Chr17.1443	Eu-evm.model.Chr5.2360	      0
 53-  5:	Eu-evm.model.Chr17.1444	Eu-evm.model.Chr5.2356	  2e-80
 53-  6:	Eu-evm.model.Chr17.1457	Eu-evm.model.Chr5.2347	  4e-75
 53-  7:	Eu-evm.model.Chr17.1459	Eu-evm.model.Chr5.2344	  2e-37
 53-  8:	Eu-evm.model.Chr17.1488	Eu-evm.model.Chr5.2325	  4e-99
## Alignment 54: score=821.0 e_value=1.3e-58 N=21 Eu-GWHBISF00000486&Eu-GWHBISF00000501 plus
 54-  0:	Eu-evm.model.Chr17.95	Eu-evm.model.Chr8.137	      0
 54-  1:	Eu-evm.model.Chr17.115	Eu-evm.model.Chr8.151	  1e-62
 54-  2:	Eu-evm.model.Chr17.119	Eu-evm.model.Chr8.162	  1e-97
 54-  3:	Eu-evm.model.Chr17.131	Eu-evm.model.Chr8.169	  3e-69
 54-  4:	Eu-evm.model.Chr17.134	Eu-evm.model.Chr8.171	  1e-46
 54-  5:	Eu-evm.model.Chr17.139	Eu-evm.model.Chr8.176	      0
 54-  6:	Eu-evm.model.Chr17.156	Eu-evm.model.Chr8.200	      0
 54-  7:	Eu-evm.model.Chr17.161	Eu-evm.model.Chr8.224	  3e-24
 54-  8:	Eu-evm.model.Chr17.166	Eu-evm.model.Chr8.239	  4e-29
 54-  9:	Eu-evm.model.Chr17.172	Eu-evm.model.Chr8.247	      0
 54- 10:	Eu-evm.model.Chr17.195	Eu-evm.model.Chr8.262	 2e-106
 54- 11:	Eu-evm.model.Chr17.225	Eu-evm.model.Chr8.291	      0
 54- 12:	Eu-evm.model.Chr17.236	Eu-evm.model.Chr8.306	      0
 54- 13:	Eu-evm.model.Chr17.239	Eu-evm.model.Chr8.310	      0
 54- 14:	Eu-evm.model.Chr17.245	Eu-evm.model.Chr8.324	  1e-15
 54- 15:	Eu-evm.model.Chr17.267	Eu-evm.model.Chr8.353	 5e-156
 54- 16:	Eu-evm.model.Chr17.286	Eu-evm.model.Chr8.385	      0
 54- 17:	Eu-evm.model.Chr17.294	Eu-evm.model.Chr8.412	      0
 54- 18:	Eu-evm.model.Chr17.298	Eu-evm.model.Chr8.421	  2e-53
 54- 19:	Eu-evm.model.Chr17.302	Eu-evm.model.Chr8.423	      0
 54- 20:	Eu-evm.model.Chr17.304	Eu-evm.model.Chr8.432	 2e-156
## Alignment 55: score=401.0 e_value=1.4e-21 N=11 Eu-GWHBISF00000486&Eu-GWHBISF00000501 plus
 55-  0:	Eu-evm.model.Chr17.741	Eu-evm.model.Chr8.774	      0
 55-  1:	Eu-evm.model.Chr17.751	Eu-evm.model.Chr8.790	      0
 55-  2:	Eu-evm.model.Chr17.768	Eu-evm.model.Chr8.811	  2e-74
 55-  3:	Eu-evm.model.Chr17.778	Eu-evm.model.Chr8.826.1	 2e-134
 55-  4:	Eu-evm.model.Chr17.793.1	Eu-evm.model.Chr8.850	 7e-133
 55-  5:	Eu-evm.model.Chr17.798	Eu-evm.model.Chr8.872	  1e-51
 55-  6:	Eu-evm.model.Chr17.802	Eu-evm.model.Chr8.897	  3e-19
 55-  7:	Eu-evm.model.Chr17.805	Eu-evm.model.Chr8.917	  4e-50
 55-  8:	Eu-evm.model.Chr17.810	Eu-evm.model.Chr8.954	 4e-166
 55-  9:	Eu-evm.model.Chr17.842	Eu-evm.model.Chr8.985	  4e-93
 55- 10:	Eu-evm.model.Chr17.855	Eu-evm.model.Chr8.1000	      0
## Alignment 56: score=263.0 e_value=2.4e-08 N=6 Eu-GWHBISF00000486&Eu-GWHBISF00000501 minus
 56-  0:	Eu-evm.model.Chr17.1942	Eu-evm.model.Chr8.2849	  5e-43
 56-  1:	Eu-evm.model.Chr17.1948	Eu-evm.model.Chr8.2841	  2e-30
 56-  2:	Eu-evm.model.Chr17.1957	Eu-evm.model.Chr8.2834	  3e-40
 56-  3:	Eu-evm.model.Chr17.1962	Eu-evm.model.Chr8.2832	 2e-106
 56-  4:	Eu-evm.model.Chr17.1975	Eu-evm.model.Chr8.2814	      0
 56-  5:	Eu-evm.model.Chr17.1988	Eu-evm.model.Chr8.2794	  2e-20
## Alignment 57: score=320.0 e_value=1.3e-14 N=8 Eu-GWHBISF00000487&Eu-GWHBISF00000488 minus
 57-  0:	Eu-evm.model.Chr11.285	Eu-evm.model.Chr12.1133	 1e-153
 57-  1:	Eu-evm.model.Chr11.301	Eu-evm.model.Chr12.1119	  4e-42
 57-  2:	Eu-evm.model.Chr11.306	Eu-evm.model.Chr12.1107	 1e-112
 57-  3:	Eu-evm.model.Chr11.319	Eu-evm.model.Chr12.1097.1	  3e-61
 57-  4:	Eu-evm.model.Chr11.324	Eu-evm.model.Chr12.1096	      0
 57-  5:	Eu-evm.model.Chr11.336	Eu-evm.model.Chr12.1069	  4e-24
 57-  6:	Eu-evm.model.Chr11.364	Eu-evm.model.Chr12.1067	  2e-50
 57-  7:	Eu-evm.model.Chr11.390	Eu-evm.model.Chr12.1037	  8e-70
## Alignment 58: score=484.0 e_value=4.5e-24 N=11 Eu-GWHBISF00000487&Eu-GWHBISF00000491 plus
 58-  0:	Eu-evm.model.Chr11.550	Eu-evm.model.Chr9.1606	  6e-14
 58-  1:	Eu-evm.model.Chr11.559	Eu-evm.model.Chr9.1638	 8e-117
 58-  2:	Eu-evm.model.Chr11.574	Eu-evm.model.Chr9.1652	  1e-58
 58-  3:	Eu-evm.model.Chr11.579	Eu-evm.model.Chr9.1656	      0
 58-  4:	Eu-evm.model.Chr11.581	Eu-evm.model.Chr9.1658	      0
 58-  5:	Eu-evm.model.Chr11.586	Eu-evm.model.Chr9.1662	 1e-164
 58-  6:	Eu-evm.model.Chr11.609	Eu-evm.model.Chr9.1669	      0
 58-  7:	Eu-evm.model.Chr11.619	Eu-evm.model.Chr9.1672	 2e-125
 58-  8:	Eu-evm.model.Chr11.634	Eu-evm.model.Chr9.1694	  8e-95
 58-  9:	Eu-evm.model.Chr11.637	Eu-evm.model.Chr9.1703	 1e-133
 58- 10:	Eu-evm.model.Chr11.661	Eu-evm.model.Chr9.1717	      0
## Alignment 59: score=495.0 e_value=2.5e-23 N=11 Eu-GWHBISF00000487&Eu-GWHBISF00000495 plus
 59-  0:	Eu-evm.model.Chr11.1249	Eu-evm.model.Chr16.415	 7e-173
 59-  1:	Eu-evm.model.Chr11.1273	Eu-evm.model.Chr16.417	      0
 59-  2:	Eu-evm.model.Chr11.1276	Eu-evm.model.Chr16.420	      0
 59-  3:	Eu-evm.model.Chr11.1320	Eu-evm.model.Chr16.424	      0
 59-  4:	Eu-evm.model.Chr11.1333	Eu-evm.model.Chr16.428	  1e-55
 59-  5:	Eu-evm.model.Chr11.1339	Eu-evm.model.Chr16.429	  2e-19
 59-  6:	Eu-evm.model.Chr11.1345	Eu-evm.model.Chr16.430	      0
 59-  7:	Eu-evm.model.Chr11.1363	Eu-evm.model.Chr16.434	      0
 59-  8:	Eu-evm.model.Chr11.1368	Eu-evm.model.Chr16.438.1	 1e-179
 59-  9:	Eu-evm.model.Chr11.1380	Eu-evm.model.Chr16.441	  1e-95
 59- 10:	Eu-evm.model.Chr11.1385	Eu-evm.model.Chr16.443	      0
## Alignment 60: score=418.0 e_value=1.7e-18 N=9 Eu-GWHBISF00000487&Eu-GWHBISF00000495 plus
 60-  0:	Eu-evm.model.Chr11.10	Eu-evm.model.Chr16.12	      0
 60-  1:	Eu-evm.model.Chr11.11	Eu-evm.model.Chr16.15	      0
 60-  2:	Eu-evm.model.Chr11.15	Eu-evm.model.Chr16.19	 9e-156
 60-  3:	Eu-evm.model.Chr11.16	Eu-evm.model.Chr16.20	  4e-35
 60-  4:	Eu-evm.model.Chr11.18	Eu-evm.model.Chr16.23	 3e-106
 60-  5:	Eu-evm.model.Chr11.19	Eu-evm.model.Chr16.24	  3e-69
 60-  6:	Eu-evm.model.Chr11.20	Eu-evm.model.Chr16.25	      0
 60-  7:	Eu-evm.model.Chr11.25.1	Eu-evm.model.Chr16.31	      0
 60-  8:	Eu-evm.model.Chr11.47	Eu-evm.model.Chr16.35	      0
## Alignment 61: score=269.0 e_value=3.9e-11 N=6 Eu-GWHBISF00000487&Eu-GWHBISF00000495 plus
 61-  0:	Eu-evm.model.Chr11.206.1	Eu-evm.model.Chr16.2094	  2e-93
 61-  1:	Eu-evm.model.Chr11.210	Eu-evm.model.Chr16.2100	  1e-85
 61-  2:	Eu-evm.model.Chr11.212	Eu-evm.model.Chr16.2101	 1e-148
 61-  3:	Eu-evm.model.Chr11.213	Eu-evm.model.Chr16.2102	      0
 61-  4:	Eu-evm.model.Chr11.231	Eu-evm.model.Chr16.2125	  6e-51
 61-  5:	Eu-evm.model.Chr11.234	Eu-evm.model.Chr16.2132	      0
## Alignment 62: score=767.0 e_value=1.1e-51 N=17 Eu-GWHBISF00000487&Eu-GWHBISF00000495 minus
 62-  0:	Eu-evm.model.Chr11.274	Eu-evm.model.Chr16.2086	      0
 62-  1:	Eu-evm.model.Chr11.278	Eu-evm.model.Chr16.2083	      0
 62-  2:	Eu-evm.model.Chr11.285	Eu-evm.model.Chr16.2028	 5e-172
 62-  3:	Eu-evm.model.Chr11.291	Eu-evm.model.Chr16.2024	      0
 62-  4:	Eu-evm.model.Chr11.296	Eu-evm.model.Chr16.2023	 8e-160
 62-  5:	Eu-evm.model.Chr11.297	Eu-evm.model.Chr16.2022	 1e-168
 62-  6:	Eu-evm.model.Chr11.306	Eu-evm.model.Chr16.2012	 2e-153
 62-  7:	Eu-evm.model.Chr11.314	Eu-evm.model.Chr16.2010	  3e-20
 62-  8:	Eu-evm.model.Chr11.320	Eu-evm.model.Chr16.2009	 3e-170
 62-  9:	Eu-evm.model.Chr11.324	Eu-evm.model.Chr16.2007	  5e-89
 62- 10:	Eu-evm.model.Chr11.336	Eu-evm.model.Chr16.1987	  4e-29
 62- 11:	Eu-evm.model.Chr11.338	Eu-evm.model.Chr16.1985	      0
 62- 12:	Eu-evm.model.Chr11.355	Eu-evm.model.Chr16.1982	 1e-104
 62- 13:	Eu-evm.model.Chr11.362	Eu-evm.model.Chr16.1981	  7e-87
 62- 14:	Eu-evm.model.Chr11.364	Eu-evm.model.Chr16.1979	 4e-143
 62- 15:	Eu-evm.model.Chr11.368	Eu-evm.model.Chr16.1978	  5e-26
 62- 16:	Eu-evm.model.Chr11.371	Eu-evm.model.Chr16.1975	      0
## Alignment 63: score=467.0 e_value=3e-22 N=11 Eu-GWHBISF00000487&Eu-GWHBISF00000495 minus
 63-  0:	Eu-evm.model.Chr11.373	Eu-evm.model.Chr16.344	  2e-31
 63-  1:	Eu-evm.model.Chr11.381	Eu-evm.model.Chr16.337	      0
 63-  2:	Eu-evm.model.Chr11.389	Eu-evm.model.Chr16.321	      0
 63-  3:	Eu-evm.model.Chr11.396	Eu-evm.model.Chr16.315	      0
 63-  4:	Eu-evm.model.Chr11.403	Eu-evm.model.Chr16.310	      0
 63-  5:	Eu-evm.model.Chr11.415_evm.model.Chr11.416	Eu-evm.model.Chr16.298_evm.model.Chr16.297	      0
 63-  6:	Eu-evm.model.Chr11.435.1	Eu-evm.model.Chr16.295	      0
 63-  7:	Eu-evm.model.Chr11.441	Eu-evm.model.Chr16.286	 7e-126
 63-  8:	Eu-evm.model.Chr11.445.1	Eu-evm.model.Chr16.268	  3e-37
 63-  9:	Eu-evm.model.Chr11.453	Eu-evm.model.Chr16.256	 7e-169
 63- 10:	Eu-evm.model.Chr11.481	Eu-evm.model.Chr16.253	  2e-88
## Alignment 64: score=265.0 e_value=2.2e-11 N=6 Eu-GWHBISF00000487&Eu-GWHBISF00000495 minus
 64-  0:	Eu-evm.model.Chr11.731	Eu-evm.model.Chr16.121	  2e-88
 64-  1:	Eu-evm.model.Chr11.757	Eu-evm.model.Chr16.87	  1e-79
 64-  2:	Eu-evm.model.Chr11.759	Eu-evm.model.Chr16.86	      0
 64-  3:	Eu-evm.model.Chr11.767	Eu-evm.model.Chr16.85	  5e-47
 64-  4:	Eu-evm.model.Chr11.771	Eu-evm.model.Chr16.79	      0
 64-  5:	Eu-evm.model.Chr11.787	Eu-evm.model.Chr16.75	      0
## Alignment 65: score=342.0 e_value=1.7e-16 N=8 Eu-GWHBISF00000487&Eu-GWHBISF00000496 minus
 65-  0:	Eu-evm.model.Chr11.305	Eu-evm.model.Chr4.2271	 1e-178
 65-  1:	Eu-evm.model.Chr11.313.5	Eu-evm.model.Chr4.2267	      0
 65-  2:	Eu-evm.model.Chr11.318	Eu-evm.model.Chr4.2266	      0
 65-  3:	Eu-evm.model.Chr11.336	Eu-evm.model.Chr4.2254.1	  5e-18
 65-  4:	Eu-evm.model.Chr11.338	Eu-evm.model.Chr4.2251	      0
 65-  5:	Eu-evm.model.Chr11.372	Eu-evm.model.Chr4.2243	  3e-85
 65-  6:	Eu-evm.model.Chr11.381	Eu-evm.model.Chr4.2241	 6e-147
 65-  7:	Eu-evm.model.Chr11.391	Eu-evm.model.Chr4.2233	      0
## Alignment 66: score=357.0 e_value=1.6e-19 N=9 Eu-GWHBISF00000487&Eu-GWHBISF00000499 minus
 66-  0:	Eu-evm.model.Chr11.272	Eu-evm.model.Chr14.185	 3e-149
 66-  1:	Eu-evm.model.Chr11.274	Eu-evm.model.Chr14.178	      0
 66-  2:	Eu-evm.model.Chr11.285	Eu-evm.model.Chr14.144	 3e-163
 66-  3:	Eu-evm.model.Chr11.303	Eu-evm.model.Chr14.110_evm.model.Chr14.111	      0
 66-  4:	Eu-evm.model.Chr11.305	Eu-evm.model.Chr14.91	 6e-119
 66-  5:	Eu-evm.model.Chr11.308	Eu-evm.model.Chr14.88	 2e-108
 66-  6:	Eu-evm.model.Chr11.336	Eu-evm.model.Chr14.76	  1e-32
 66-  7:	Eu-evm.model.Chr11.364	Eu-evm.model.Chr14.71	  2e-16
 66-  8:	Eu-evm.model.Chr11.368	Eu-evm.model.Chr14.68	  4e-35
## Alignment 67: score=612.0 e_value=3.8e-35 N=14 Eu-GWHBISF00000487&Eu-GWHBISF00000500 minus
 67-  0:	Eu-evm.model.Chr11.559	Eu-evm.model.Chr5.998	 2e-116
 67-  1:	Eu-evm.model.Chr11.561	Eu-evm.model.Chr5.996	  2e-40
 67-  2:	Eu-evm.model.Chr11.564	Eu-evm.model.Chr5.987	  8e-85
 67-  3:	Eu-evm.model.Chr11.573	Eu-evm.model.Chr5.977	      0
 67-  4:	Eu-evm.model.Chr11.579	Eu-evm.model.Chr5.974	      0
 67-  5:	Eu-evm.model.Chr11.582.11	Eu-evm.model.Chr5.972.2	 6e-118
 67-  6:	Eu-evm.model.Chr11.606	Eu-evm.model.Chr5.954	      0
 67-  7:	Eu-evm.model.Chr11.616	Eu-evm.model.Chr5.936	      0
 67-  8:	Eu-evm.model.Chr11.619	Eu-evm.model.Chr5.934	      0
 67-  9:	Eu-evm.model.Chr11.625	Eu-evm.model.Chr5.930	      0
 67- 10:	Eu-evm.model.Chr11.643	Eu-evm.model.Chr5.901	  2e-91
 67- 11:	Eu-evm.model.Chr11.662	Eu-evm.model.Chr5.869	 6e-152
 67- 12:	Eu-evm.model.Chr11.666	Eu-evm.model.Chr5.862	  6e-54
 67- 13:	Eu-evm.model.Chr11.713	Eu-evm.model.Chr5.858	  1e-19
## Alignment 68: score=321.0 e_value=2.5e-12 N=7 Eu-GWHBISF00000487&Eu-GWHBISF00000500 minus
 68-  0:	Eu-evm.model.Chr11.265	Eu-evm.model.Chr5.1970.1	  1e-47
 68-  1:	Eu-evm.model.Chr11.285	Eu-evm.model.Chr5.1952	 2e-155
 68-  2:	Eu-evm.model.Chr11.288	Eu-evm.model.Chr5.1949	 3e-160
 68-  3:	Eu-evm.model.Chr11.289	Eu-evm.model.Chr5.1947	      0
 68-  4:	Eu-evm.model.Chr11.291	Eu-evm.model.Chr5.1945	      0
 68-  5:	Eu-evm.model.Chr11.297	Eu-evm.model.Chr5.1941	 6e-122
 68-  6:	Eu-evm.model.Chr11.305	Eu-evm.model.Chr5.1928	  6e-34
## Alignment 69: score=354.0 e_value=6.9e-17 N=9 Eu-GWHBISF00000488&Eu-GWHBISF00000491 plus
 69-  0:	Eu-evm.model.Chr12.1237.1	Eu-evm.model.Chr9.1527	 3e-115
 69-  1:	Eu-evm.model.Chr12.1241	Eu-evm.model.Chr9.1530	 2e-140
 69-  2:	Eu-evm.model.Chr12.1274	Eu-evm.model.Chr9.1552	  3e-17
 69-  3:	Eu-evm.model.Chr12.1280	Eu-evm.model.Chr9.1563	  2e-55
 69-  4:	Eu-evm.model.Chr12.1295	Eu-evm.model.Chr9.1600	  4e-81
 69-  5:	Eu-evm.model.Chr12.1321	Eu-evm.model.Chr9.1635	 9e-167
 69-  6:	Eu-evm.model.Chr12.1336	Eu-evm.model.Chr9.1660	      0
 69-  7:	Eu-evm.model.Chr12.1351	Eu-evm.model.Chr9.1669	      0
 69-  8:	Eu-evm.model.Chr12.1370	Eu-evm.model.Chr9.1722	      0
## Alignment 70: score=310.0 e_value=5e-12 N=7 Eu-GWHBISF00000488&Eu-GWHBISF00000492 plus
 70-  0:	Eu-evm.model.Chr12.1147	Eu-evm.model.Chr7.1828	      0
 70-  1:	Eu-evm.model.Chr12.1158	Eu-evm.model.Chr7.1848	  2e-26
 70-  2:	Eu-evm.model.Chr12.1168	Eu-evm.model.Chr7.1859	  4e-33
 70-  3:	Eu-evm.model.Chr12.1193	Eu-evm.model.Chr7.1873	  4e-89
 70-  4:	Eu-evm.model.Chr12.1201	Eu-evm.model.Chr7.1877	  7e-55
 70-  5:	Eu-evm.model.Chr12.1202	Eu-evm.model.Chr7.1879	      0
 70-  6:	Eu-evm.model.Chr12.1205	Eu-evm.model.Chr7.1881	  5e-94
## Alignment 71: score=651.0 e_value=5.9e-41 N=16 Eu-GWHBISF00000488&Eu-GWHBISF00000492 minus
 71-  0:	Eu-evm.model.Chr12.1193	Eu-evm.model.Chr7.1873	  4e-89
 71-  1:	Eu-evm.model.Chr12.1215	Eu-evm.model.Chr7.1839	  1e-68
 71-  2:	Eu-evm.model.Chr12.1240	Eu-evm.model.Chr7.1823	      0
 71-  3:	Eu-evm.model.Chr12.1242	Eu-evm.model.Chr7.1816	 5e-147
 71-  4:	Eu-evm.model.Chr12.1271	Eu-evm.model.Chr7.1808	  1e-98
 71-  5:	Eu-evm.model.Chr12.1278	Eu-evm.model.Chr7.1801	  3e-75
 71-  6:	Eu-evm.model.Chr12.1295	Eu-evm.model.Chr7.1785	  3e-97
 71-  7:	Eu-evm.model.Chr12.1308	Eu-evm.model.Chr7.1763	  5e-55
 71-  8:	Eu-evm.model.Chr12.1316	Eu-evm.model.Chr7.1762	      0
 71-  9:	Eu-evm.model.Chr12.1321	Eu-evm.model.Chr7.1749	  5e-56
 71- 10:	Eu-evm.model.Chr12.1322	Eu-evm.model.Chr7.1747	 3e-138
 71- 11:	Eu-evm.model.Chr12.1334	Eu-evm.model.Chr7.1736	  6e-87
 71- 12:	Eu-evm.model.Chr12.1355	Eu-evm.model.Chr7.1705	      0
 71- 13:	Eu-evm.model.Chr12.1368	Eu-evm.model.Chr7.1658	  2e-97
 71- 14:	Eu-evm.model.Chr12.1372	Eu-evm.model.Chr7.1643	  1e-69
 71- 15:	Eu-evm.model.Chr12.1375	Eu-evm.model.Chr7.1637	  6e-60
## Alignment 72: score=403.0 e_value=2.3e-19 N=9 Eu-GWHBISF00000488&Eu-GWHBISF00000492 minus
 72-  0:	Eu-evm.model.Chr12.6	Eu-evm.model.Chr7.75	  1e-36
 72-  1:	Eu-evm.model.Chr12.12	Eu-evm.model.Chr7.44_evm.model.Chr7.45	  1e-59
 72-  2:	Eu-evm.model.Chr12.13	Eu-evm.model.Chr7.38	 1e-137
 72-  3:	Eu-evm.model.Chr12.17	Eu-evm.model.Chr7.32	 1e-109
 72-  4:	Eu-evm.model.Chr12.23	Eu-evm.model.Chr7.30	 1e-148
 72-  5:	Eu-evm.model.Chr12.29	Eu-evm.model.Chr7.27	 2e-149
 72-  6:	Eu-evm.model.Chr12.31	Eu-evm.model.Chr7.22	 4e-137
 72-  7:	Eu-evm.model.Chr12.33	Eu-evm.model.Chr7.19	  1e-40
 72-  8:	Eu-evm.model.Chr12.34	Eu-evm.model.Chr7.17	  2e-48
## Alignment 73: score=326.0 e_value=1.9e-11 N=7 Eu-GWHBISF00000488&Eu-GWHBISF00000492 minus
 73-  0:	Eu-evm.model.Chr12.105	Eu-evm.model.Chr7.1937	  6e-48
 73-  1:	Eu-evm.model.Chr12.110	Eu-evm.model.Chr7.1933	      0
 73-  2:	Eu-evm.model.Chr12.113	Eu-evm.model.Chr7.1931	  2e-26
 73-  3:	Eu-evm.model.Chr12.121	Eu-evm.model.Chr7.1926	      0
 73-  4:	Eu-evm.model.Chr12.124	Eu-evm.model.Chr7.1924	      0
 73-  5:	Eu-evm.model.Chr12.134	Eu-evm.model.Chr7.1910	 2e-114
 73-  6:	Eu-evm.model.Chr12.136	Eu-evm.model.Chr7.1908	      0
## Alignment 74: score=310.0 e_value=4.2e-12 N=7 Eu-GWHBISF00000488&Eu-GWHBISF00000495 plus
 74-  0:	Eu-evm.model.Chr12.1067	Eu-evm.model.Chr16.1979	  6e-49
 74-  1:	Eu-evm.model.Chr12.1070	Eu-evm.model.Chr16.1990	      0
 74-  2:	Eu-evm.model.Chr12.1072	Eu-evm.model.Chr16.1991	 2e-124
 74-  3:	Eu-evm.model.Chr12.1107	Eu-evm.model.Chr16.2012	 1e-119
 74-  4:	Eu-evm.model.Chr12.1108	Eu-evm.model.Chr16.2013	  1e-31
 74-  5:	Eu-evm.model.Chr12.1121.1	Eu-evm.model.Chr16.2019	 8e-131
 74-  6:	Eu-evm.model.Chr12.1133	Eu-evm.model.Chr16.2028	 5e-157
## Alignment 75: score=256.0 e_value=2.1e-08 N=6 Eu-GWHBISF00000488&Eu-GWHBISF00000495 minus
 75-  0:	Eu-evm.model.Chr12.253	Eu-evm.model.Chr16.1714	      0
 75-  1:	Eu-evm.model.Chr12.260	Eu-evm.model.Chr16.1706	 5e-114
 75-  2:	Eu-evm.model.Chr12.265	Eu-evm.model.Chr16.1695	  7e-98
 75-  3:	Eu-evm.model.Chr12.280	Eu-evm.model.Chr16.1667	  2e-28
 75-  4:	Eu-evm.model.Chr12.286	Eu-evm.model.Chr16.1633	  8e-76
 75-  5:	Eu-evm.model.Chr12.291	Eu-evm.model.Chr16.1613	      0
## Alignment 76: score=1282.0 e_value=1e-97 N=29 Eu-GWHBISF00000488&Eu-GWHBISF00000496 plus
 76-  0:	Eu-evm.model.Chr12.197	Eu-evm.model.Chr4.1695	      0
 76-  1:	Eu-evm.model.Chr12.213	Eu-evm.model.Chr4.1739	      0
 76-  2:	Eu-evm.model.Chr12.229	Eu-evm.model.Chr4.1751	  3e-83
 76-  3:	Eu-evm.model.Chr12.231	Eu-evm.model.Chr4.1752_evm.model.Chr4.1753	 1e-141
 76-  4:	Eu-evm.model.Chr12.235	Eu-evm.model.Chr4.1769	 3e-113
 76-  5:	Eu-evm.model.Chr12.239	Eu-evm.model.Chr4.1773	  5e-55
 76-  6:	Eu-evm.model.Chr12.254	Eu-evm.model.Chr4.1787	  9e-88
 76-  7:	Eu-evm.model.Chr12.255	Eu-evm.model.Chr4.1791	 5e-153
 76-  8:	Eu-evm.model.Chr12.259	Eu-evm.model.Chr4.1798	  7e-67
 76-  9:	Eu-evm.model.Chr12.261_evm.model.Chr12.262	Eu-evm.model.Chr4.1807	      0
 76- 10:	Eu-evm.model.Chr12.264	Eu-evm.model.Chr4.1811	  2e-84
 76- 11:	Eu-evm.model.Chr12.265	Eu-evm.model.Chr4.1821	 5e-115
 76- 12:	Eu-evm.model.Chr12.269	Eu-evm.model.Chr4.1828	      0
 76- 13:	Eu-evm.model.Chr12.274	Eu-evm.model.Chr4.1832	 7e-176
 76- 14:	Eu-evm.model.Chr12.280	Eu-evm.model.Chr4.1843	  2e-32
 76- 15:	Eu-evm.model.Chr12.285	Eu-evm.model.Chr4.1854	 3e-135
 76- 16:	Eu-evm.model.Chr12.286	Eu-evm.model.Chr4.1858	  3e-87
 76- 17:	Eu-evm.model.Chr12.287	Eu-evm.model.Chr4.1864.2	  2e-83
 76- 18:	Eu-evm.model.Chr12.288	Eu-evm.model.Chr4.1865	      0
 76- 19:	Eu-evm.model.Chr12.289	Eu-evm.model.Chr4.1869	      0
 76- 20:	Eu-evm.model.Chr12.303	Eu-evm.model.Chr4.1896	  3e-28
 76- 21:	Eu-evm.model.Chr12.316	Eu-evm.model.Chr4.1920	  1e-96
 76- 22:	Eu-evm.model.Chr12.336	Eu-evm.model.Chr4.1934	  3e-30
 76- 23:	Eu-evm.model.Chr12.353	Eu-evm.model.Chr4.1954	 1e-155
 76- 24:	Eu-evm.model.Chr12.376	Eu-evm.model.Chr4.2004	      0
 76- 25:	Eu-evm.model.Chr12.377	Eu-evm.model.Chr4.2031	 1e-129
 76- 26:	Eu-evm.model.Chr12.381	Eu-evm.model.Chr4.2042	      0
 76- 27:	Eu-evm.model.Chr12.383	Eu-evm.model.Chr4.2044	  3e-40
 76- 28:	Eu-evm.model.Chr12.388	Eu-evm.model.Chr4.2050	      0
## Alignment 77: score=843.0 e_value=1e-60 N=19 Eu-GWHBISF00000488&Eu-GWHBISF00000496 plus
 77-  0:	Eu-evm.model.Chr12.469	Eu-evm.model.Chr4.2079	      0
 77-  1:	Eu-evm.model.Chr12.490	Eu-evm.model.Chr4.2107	 4e-110
 77-  2:	Eu-evm.model.Chr12.497	Eu-evm.model.Chr4.2118	 1e-158
 77-  3:	Eu-evm.model.Chr12.510	Eu-evm.model.Chr4.2126	      0
 77-  4:	Eu-evm.model.Chr12.512	Eu-evm.model.Chr4.2129	  1e-81
 77-  5:	Eu-evm.model.Chr12.515	Eu-evm.model.Chr4.2130	      0
 77-  6:	Eu-evm.model.Chr12.521	Eu-evm.model.Chr4.2138	      0
 77-  7:	Eu-evm.model.Chr12.523	Eu-evm.model.Chr4.2140	      0
 77-  8:	Eu-evm.model.Chr12.524	Eu-evm.model.Chr4.2141	      0
 77-  9:	Eu-evm.model.Chr12.525	Eu-evm.model.Chr4.2142	  7e-48
 77- 10:	Eu-evm.model.Chr12.575	Eu-evm.model.Chr4.2146	      0
 77- 11:	Eu-evm.model.Chr12.595	Eu-evm.model.Chr4.2150	      0
 77- 12:	Eu-evm.model.Chr12.602	Eu-evm.model.Chr4.2153	      0
 77- 13:	Eu-evm.model.Chr12.603	Eu-evm.model.Chr4.2159	 9e-152
 77- 14:	Eu-evm.model.Chr12.604	Eu-evm.model.Chr4.2160	      0
 77- 15:	Eu-evm.model.Chr12.611	Eu-evm.model.Chr4.2163	      0
 77- 16:	Eu-evm.model.Chr12.641	Eu-evm.model.Chr4.2193	  2e-73
 77- 17:	Eu-evm.model.Chr12.642	Eu-evm.model.Chr4.2196	  1e-59
 77- 18:	Eu-evm.model.Chr12.643	Eu-evm.model.Chr4.2197	  2e-93
## Alignment 78: score=363.0 e_value=7.8e-17 N=8 Eu-GWHBISF00000488&Eu-GWHBISF00000496 plus
 78-  0:	Eu-evm.model.Chr12.1037	Eu-evm.model.Chr4.2228	  2e-85
 78-  1:	Eu-evm.model.Chr12.1040	Eu-evm.model.Chr4.2236	 3e-180
 78-  2:	Eu-evm.model.Chr12.1041	Eu-evm.model.Chr4.2239	      0
 78-  3:	Eu-evm.model.Chr12.1047	Eu-evm.model.Chr4.2240	  5e-39
 78-  4:	Eu-evm.model.Chr12.1051	Eu-evm.model.Chr4.2246	      0
 78-  5:	Eu-evm.model.Chr12.1059	Eu-evm.model.Chr4.2248	  9e-46
 78-  6:	Eu-evm.model.Chr12.1069	Eu-evm.model.Chr4.2254.1	  2e-38
 78-  7:	Eu-evm.model.Chr12.1098	Eu-evm.model.Chr4.2265	      0
## Alignment 79: score=446.0 e_value=3.2e-25 N=11 Eu-GWHBISF00000488&Eu-GWHBISF00000498 plus
 79-  0:	Eu-evm.model.Chr12.237	Eu-evm.model.Chr6.765	  2e-23
 79-  1:	Eu-evm.model.Chr12.261_evm.model.Chr12.262	Eu-evm.model.Chr6.812.1	 6e-132
 79-  2:	Eu-evm.model.Chr12.286	Eu-evm.model.Chr6.841_evm.model.Chr6.844	  4e-61
 79-  3:	Eu-evm.model.Chr12.302	Eu-evm.model.Chr6.870	  2e-67
 79-  4:	Eu-evm.model.Chr12.307	Eu-evm.model.Chr6.888	  2e-40
 79-  5:	Eu-evm.model.Chr12.313	Eu-evm.model.Chr6.898	      0
 79-  6:	Eu-evm.model.Chr12.335	Eu-evm.model.Chr6.951	  1e-52
 79-  7:	Eu-evm.model.Chr12.336	Eu-evm.model.Chr6.952	  8e-36
 79-  8:	Eu-evm.model.Chr12.345	Eu-evm.model.Chr6.964	 9e-122
 79-  9:	Eu-evm.model.Chr12.346	Eu-evm.model.Chr6.970	      0
 79- 10:	Eu-evm.model.Chr12.347	Eu-evm.model.Chr6.978	      0
## Alignment 80: score=456.0 e_value=1.1e-26 N=10 Eu-GWHBISF00000488&Eu-GWHBISF00000498 minus
 80-  0:	Eu-evm.model.Chr12.494	Eu-evm.model.Chr6.523	  1e-63
 80-  1:	Eu-evm.model.Chr12.497	Eu-evm.model.Chr6.515	 8e-142
 80-  2:	Eu-evm.model.Chr12.500	Eu-evm.model.Chr6.512	      0
 80-  3:	Eu-evm.model.Chr12.512	Eu-evm.model.Chr6.500	  2e-76
 80-  4:	Eu-evm.model.Chr12.514	Eu-evm.model.Chr6.499	  3e-21
 80-  5:	Eu-evm.model.Chr12.515	Eu-evm.model.Chr6.495	 1e-143
 80-  6:	Eu-evm.model.Chr12.523	Eu-evm.model.Chr6.478	 4e-159
 80-  7:	Eu-evm.model.Chr12.524	Eu-evm.model.Chr6.477	 6e-164
 80-  8:	Eu-evm.model.Chr12.525	Eu-evm.model.Chr6.476	  6e-14
 80-  9:	Eu-evm.model.Chr12.593	Eu-evm.model.Chr6.459	  1e-86
## Alignment 81: score=381.0 e_value=1.4e-18 N=9 Eu-GWHBISF00000488&Eu-GWHBISF00000498 minus
 81-  0:	Eu-evm.model.Chr12.102	Eu-evm.model.Chr6.2125	  1e-89
 81-  1:	Eu-evm.model.Chr12.114	Eu-evm.model.Chr6.2094	 3e-105
 81-  2:	Eu-evm.model.Chr12.122	Eu-evm.model.Chr6.2088	 2e-111
 81-  3:	Eu-evm.model.Chr12.127_evm.model.Chr12.128	Eu-evm.model.Chr6.2057	  4e-25
 81-  4:	Eu-evm.model.Chr12.129	Eu-evm.model.Chr6.2056	  4e-17
 81-  5:	Eu-evm.model.Chr12.134	Eu-evm.model.Chr6.2053	  1e-65
 81-  6:	Eu-evm.model.Chr12.138	Eu-evm.model.Chr6.2050	      0
 81-  7:	Eu-evm.model.Chr12.144	Eu-evm.model.Chr6.2047	      0
 81-  8:	Eu-evm.model.Chr12.152	Eu-evm.model.Chr6.2030	      0
## Alignment 82: score=336.0 e_value=3.4e-15 N=8 Eu-GWHBISF00000488&Eu-GWHBISF00000499 plus
 82-  0:	Eu-evm.model.Chr12.1069	Eu-evm.model.Chr14.76	  1e-26
 82-  1:	Eu-evm.model.Chr12.1075	Eu-evm.model.Chr14.81	 6e-161
 82-  2:	Eu-evm.model.Chr12.1102	Eu-evm.model.Chr14.87	 1e-160
 82-  3:	Eu-evm.model.Chr12.1107	Eu-evm.model.Chr14.88	 4e-133
 82-  4:	Eu-evm.model.Chr12.1122	Eu-evm.model.Chr14.123	      0
 82-  5:	Eu-evm.model.Chr12.1127	Eu-evm.model.Chr14.127	  9e-11
 82-  6:	Eu-evm.model.Chr12.1133	Eu-evm.model.Chr14.144	 3e-169
 82-  7:	Eu-evm.model.Chr12.1138	Eu-evm.model.Chr14.172	  2e-21
## Alignment 83: score=445.0 e_value=1.8e-20 N=10 Eu-GWHBISF00000488&Eu-GWHBISF00000499 minus
 83-  0:	Eu-evm.model.Chr12.1159	Eu-evm.model.Chr14.261	 3e-150
 83-  1:	Eu-evm.model.Chr12.1162	Eu-evm.model.Chr14.258	      0
 83-  2:	Eu-evm.model.Chr12.1164	Eu-evm.model.Chr14.249.1	  5e-59
 83-  3:	Eu-evm.model.Chr12.1166	Eu-evm.model.Chr14.239	  7e-14
 83-  4:	Eu-evm.model.Chr12.1195	Eu-evm.model.Chr14.231	  4e-34
 83-  5:	Eu-evm.model.Chr12.1201	Eu-evm.model.Chr14.215	  2e-37
 83-  6:	Eu-evm.model.Chr12.1204	Eu-evm.model.Chr14.213	 1e-131
 83-  7:	Eu-evm.model.Chr12.1211	Eu-evm.model.Chr14.208	  2e-66
 83-  8:	Eu-evm.model.Chr12.1215	Eu-evm.model.Chr14.203	  1e-68
 83-  9:	Eu-evm.model.Chr12.1223	Eu-evm.model.Chr14.179	  3e-23
## Alignment 84: score=322.0 e_value=1.4e-11 N=7 Eu-GWHBISF00000488&Eu-GWHBISF00000499 minus
 84-  0:	Eu-evm.model.Chr12.475	Eu-evm.model.Chr14.1927	  1e-72
 84-  1:	Eu-evm.model.Chr12.476	Eu-evm.model.Chr14.1922.1	  7e-23
 84-  2:	Eu-evm.model.Chr12.485	Eu-evm.model.Chr14.1917	  7e-23
 84-  3:	Eu-evm.model.Chr12.496	Eu-evm.model.Chr14.1909	  4e-72
 84-  4:	Eu-evm.model.Chr12.497	Eu-evm.model.Chr14.1906	 5e-157
 84-  5:	Eu-evm.model.Chr12.501	Eu-evm.model.Chr14.1904	 1e-132
 84-  6:	Eu-evm.model.Chr12.515	Eu-evm.model.Chr14.1888	 2e-155
## Alignment 85: score=409.0 e_value=4.6e-20 N=10 Eu-GWHBISF00000488&Eu-GWHBISF00000500 plus
 85-  0:	Eu-evm.model.Chr12.1001	Eu-evm.model.Chr5.1822	  8e-43
 85-  1:	Eu-evm.model.Chr12.1037	Eu-evm.model.Chr5.1843	  6e-71
 85-  2:	Eu-evm.model.Chr12.1044	Eu-evm.model.Chr5.1855	  4e-18
 85-  3:	Eu-evm.model.Chr12.1050	Eu-evm.model.Chr5.1869	  3e-79
 85-  4:	Eu-evm.model.Chr12.1061	Eu-evm.model.Chr5.1886	 2e-143
 85-  5:	Eu-evm.model.Chr12.1075	Eu-evm.model.Chr5.1909	      0
 85-  6:	Eu-evm.model.Chr12.1102	Eu-evm.model.Chr5.1926	 7e-139
 85-  7:	Eu-evm.model.Chr12.1122	Eu-evm.model.Chr5.1937	      0
 85-  8:	Eu-evm.model.Chr12.1127	Eu-evm.model.Chr5.1939	  1e-16
 85-  9:	Eu-evm.model.Chr12.1134	Eu-evm.model.Chr5.1945	      0
## Alignment 86: score=265.0 e_value=9e-10 N=6 Eu-GWHBISF00000488&Eu-GWHBISF00000500 plus
 86-  0:	Eu-evm.model.Chr12.1166	Eu-evm.model.Chr5.1149	  9e-12
 86-  1:	Eu-evm.model.Chr12.1195	Eu-evm.model.Chr5.1178	 3e-148
 86-  2:	Eu-evm.model.Chr12.1204	Eu-evm.model.Chr5.1193	 4e-135
 86-  3:	Eu-evm.model.Chr12.1205	Eu-evm.model.Chr5.1198	  7e-92
 86-  4:	Eu-evm.model.Chr12.1218	Eu-evm.model.Chr5.1220	      0
 86-  5:	Eu-evm.model.Chr12.1221	Eu-evm.model.Chr5.1234	  1e-95
## Alignment 87: score=610.0 e_value=2.5e-35 N=14 Eu-GWHBISF00000488&Eu-GWHBISF00000501 plus
 87-  0:	Eu-evm.model.Chr12.1822	Eu-evm.model.Chr8.768	      0
 87-  1:	Eu-evm.model.Chr12.1832	Eu-evm.model.Chr8.785	      0
 87-  2:	Eu-evm.model.Chr12.1835_evm.model.Chr12.1836	Eu-evm.model.Chr8.787	      0
 87-  3:	Eu-evm.model.Chr12.1837	Eu-evm.model.Chr8.789	  7e-99
 87-  4:	Eu-evm.model.Chr12.1838	Eu-evm.model.Chr8.796	  7e-14
 87-  5:	Eu-evm.model.Chr12.1843	Eu-evm.model.Chr8.816	  4e-53
 87-  6:	Eu-evm.model.Chr12.1858	Eu-evm.model.Chr8.833	      0
 87-  7:	Eu-evm.model.Chr12.1860	Eu-evm.model.Chr8.838	      0
 87-  8:	Eu-evm.model.Chr12.1863	Eu-evm.model.Chr8.850	 2e-180
 87-  9:	Eu-evm.model.Chr12.1899	Eu-evm.model.Chr8.865	  3e-14
 87- 10:	Eu-evm.model.Chr12.1912	Eu-evm.model.Chr8.868	 2e-126
 87- 11:	Eu-evm.model.Chr12.1914.1	Eu-evm.model.Chr8.869	  1e-28
 87- 12:	Eu-evm.model.Chr12.1918	Eu-evm.model.Chr8.876	  3e-38
 87- 13:	Eu-evm.model.Chr12.1932	Eu-evm.model.Chr8.883	  4e-64
## Alignment 88: score=423.0 e_value=1e-19 N=10 Eu-GWHBISF00000488&Eu-GWHBISF00000501 plus
 88-  0:	Eu-evm.model.Chr12.1578	Eu-evm.model.Chr8.1772	  7e-84
 88-  1:	Eu-evm.model.Chr12.1614	Eu-evm.model.Chr8.1777	      0
 88-  2:	Eu-evm.model.Chr12.1625	Eu-evm.model.Chr8.1791	  2e-64
 88-  3:	Eu-evm.model.Chr12.1653_evm.model.Chr12.1655	Eu-evm.model.Chr8.1825	  1e-63
 88-  4:	Eu-evm.model.Chr12.1678	Eu-evm.model.Chr8.1860	 7e-101
 88-  5:	Eu-evm.model.Chr12.1692	Eu-evm.model.Chr8.1874	  2e-87
 88-  6:	Eu-evm.model.Chr12.1701	Eu-evm.model.Chr8.1883.1	 5e-148
 88-  7:	Eu-evm.model.Chr12.1723	Eu-evm.model.Chr8.1895	  1e-91
 88-  8:	Eu-evm.model.Chr12.1727	Eu-evm.model.Chr8.1900	  4e-90
 88-  9:	Eu-evm.model.Chr12.1744	Eu-evm.model.Chr8.1936	  6e-75
## Alignment 89: score=267.0 e_value=3.5e-08 N=6 Eu-GWHBISF00000488&Eu-GWHBISF00000501 plus
 89-  0:	Eu-evm.model.Chr12.1754	Eu-evm.model.Chr8.615	      0
 89-  1:	Eu-evm.model.Chr12.1761	Eu-evm.model.Chr8.623	 6e-118
 89-  2:	Eu-evm.model.Chr12.1767	Eu-evm.model.Chr8.636	      0
 89-  3:	Eu-evm.model.Chr12.1771	Eu-evm.model.Chr8.648.1	      0
 89-  4:	Eu-evm.model.Chr12.1780	Eu-evm.model.Chr8.656	 5e-109
 89-  5:	Eu-evm.model.Chr12.1808	Eu-evm.model.Chr8.667	  3e-14
## Alignment 90: score=471.0 e_value=1.1e-27 N=11 Eu-GWHBISF00000488&Eu-GWHBISF00000501 minus
 90-  0:	Eu-evm.model.Chr12.215	Eu-evm.model.Chr8.3004	  5e-65
 90-  1:	Eu-evm.model.Chr12.228	Eu-evm.model.Chr8.2975	  1e-18
 90-  2:	Eu-evm.model.Chr12.254	Eu-evm.model.Chr8.2960	  1e-87
 90-  3:	Eu-evm.model.Chr12.255	Eu-evm.model.Chr8.2959	 2e-146
 90-  4:	Eu-evm.model.Chr12.257	Eu-evm.model.Chr8.2958	  9e-49
 90-  5:	Eu-evm.model.Chr12.260	Eu-evm.model.Chr8.2951.1	 5e-110
 90-  6:	Eu-evm.model.Chr12.264	Eu-evm.model.Chr8.2948	  4e-98
 90-  7:	Eu-evm.model.Chr12.282	Eu-evm.model.Chr8.2944	      0
 90-  8:	Eu-evm.model.Chr12.285	Eu-evm.model.Chr8.2940	  1e-84
 90-  9:	Eu-evm.model.Chr12.286	Eu-evm.model.Chr8.2938.2	  2e-59
 90- 10:	Eu-evm.model.Chr12.302	Eu-evm.model.Chr8.2898	  4e-71
## Alignment 91: score=361.0 e_value=8e-17 N=8 Eu-GWHBISF00000489&Eu-GWHBISF00000489 minus
 91-  0:	Eu-evm.model.Chr13.220	Eu-evm.model.Chr13.491	  5e-27
 91-  1:	Eu-evm.model.Chr13.226	Eu-evm.model.Chr13.448	 1e-152
 91-  2:	Eu-evm.model.Chr13.227	Eu-evm.model.Chr13.447	      0
 91-  3:	Eu-evm.model.Chr13.228	Eu-evm.model.Chr13.442	  2e-66
 91-  4:	Eu-evm.model.Chr13.238	Eu-evm.model.Chr13.436	 5e-144
 91-  5:	Eu-evm.model.Chr13.244	Eu-evm.model.Chr13.433	      0
 91-  6:	Eu-evm.model.Chr13.250	Eu-evm.model.Chr13.425	      0
 91-  7:	Eu-evm.model.Chr13.257	Eu-evm.model.Chr13.416	  6e-12
## Alignment 92: score=421.0 e_value=5.5e-17 N=9 Eu-GWHBISF00000489&Eu-GWHBISF00000491 plus
 92-  0:	Eu-evm.model.Chr13.988	Eu-evm.model.Chr9.601.2	  2e-76
 92-  1:	Eu-evm.model.Chr13.996	Eu-evm.model.Chr9.603	 1e-109
 92-  2:	Eu-evm.model.Chr13.1006	Eu-evm.model.Chr9.609	 8e-120
 92-  3:	Eu-evm.model.Chr13.1024.2	Eu-evm.model.Chr9.613	 2e-176
 92-  4:	Eu-evm.model.Chr13.1036	Eu-evm.model.Chr9.614	      0
 92-  5:	Eu-evm.model.Chr13.1038	Eu-evm.model.Chr9.615	  3e-45
 92-  6:	Eu-evm.model.Chr13.1050	Eu-evm.model.Chr9.625	 5e-108
 92-  7:	Eu-evm.model.Chr13.1056	Eu-evm.model.Chr9.630	      0
 92-  8:	Eu-evm.model.Chr13.1058	Eu-evm.model.Chr9.631	 8e-141
## Alignment 93: score=324.0 e_value=9.1e-14 N=7 Eu-GWHBISF00000489&Eu-GWHBISF00000491 plus
 93-  0:	Eu-evm.model.Chr13.642	Eu-evm.model.Chr9.428	  8e-33
 93-  1:	Eu-evm.model.Chr13.643	Eu-evm.model.Chr9.429	      0
 93-  2:	Eu-evm.model.Chr13.655	Eu-evm.model.Chr9.432	  6e-81
 93-  3:	Eu-evm.model.Chr13.659	Eu-evm.model.Chr9.440	 3e-170
 93-  4:	Eu-evm.model.Chr13.667	Eu-evm.model.Chr9.443.1	 3e-108
 93-  5:	Eu-evm.model.Chr13.668	Eu-evm.model.Chr9.444	      0
 93-  6:	Eu-evm.model.Chr13.677	Eu-evm.model.Chr9.466	  3e-69
## Alignment 94: score=272.0 e_value=1e-08 N=6 Eu-GWHBISF00000489&Eu-GWHBISF00000491 plus
 94-  0:	Eu-evm.model.Chr13.1930	Eu-evm.model.Chr9.532	  2e-48
 94-  1:	Eu-evm.model.Chr13.1942	Eu-evm.model.Chr9.548	 4e-126
 94-  2:	Eu-evm.model.Chr13.1951	Eu-evm.model.Chr9.562	      0
 94-  3:	Eu-evm.model.Chr13.1953	Eu-evm.model.Chr9.566	 9e-112
 94-  4:	Eu-evm.model.Chr13.1958	Eu-evm.model.Chr9.572	      0
 94-  5:	Eu-evm.model.Chr13.1960	Eu-evm.model.Chr9.574	  8e-70
## Alignment 95: score=703.0 e_value=1.7e-44 N=16 Eu-GWHBISF00000489&Eu-GWHBISF00000491 minus
 95-  0:	Eu-evm.model.Chr13.756	Eu-evm.model.Chr9.1183	      0
 95-  1:	Eu-evm.model.Chr13.761.1	Eu-evm.model.Chr9.1172	      0
 95-  2:	Eu-evm.model.Chr13.762	Eu-evm.model.Chr9.1168	  3e-63
 95-  3:	Eu-evm.model.Chr13.766	Eu-evm.model.Chr9.1160	      0
 95-  4:	Eu-evm.model.Chr13.774	Eu-evm.model.Chr9.1158	 3e-165
 95-  5:	Eu-evm.model.Chr13.775	Eu-evm.model.Chr9.1155	 3e-159
 95-  6:	Eu-evm.model.Chr13.788	Eu-evm.model.Chr9.1141	 1e-131
 95-  7:	Eu-evm.model.Chr13.790	Eu-evm.model.Chr9.1123.1	 4e-149
 95-  8:	Eu-evm.model.Chr13.792	Eu-evm.model.Chr9.1121	  3e-71
 95-  9:	Eu-evm.model.Chr13.802	Eu-evm.model.Chr9.1095	  2e-57
 95- 10:	Eu-evm.model.Chr13.806	Eu-evm.model.Chr9.1089	  4e-75
 95- 11:	Eu-evm.model.Chr13.832	Eu-evm.model.Chr9.1060	      0
 95- 12:	Eu-evm.model.Chr13.837	Eu-evm.model.Chr9.1054	  2e-36
 95- 13:	Eu-evm.model.Chr13.838	Eu-evm.model.Chr9.1053	  4e-23
 95- 14:	Eu-evm.model.Chr13.849	Eu-evm.model.Chr9.1052	 8e-134
 95- 15:	Eu-evm.model.Chr13.869	Eu-evm.model.Chr9.1015	      0
## Alignment 96: score=456.0 e_value=9.3e-21 N=10 Eu-GWHBISF00000489&Eu-GWHBISF00000491 minus
 96-  0:	Eu-evm.model.Chr13.694	Eu-evm.model.Chr9.427	 2e-169
 96-  1:	Eu-evm.model.Chr13.702.1	Eu-evm.model.Chr9.413.1	 2e-143
 96-  2:	Eu-evm.model.Chr13.705	Eu-evm.model.Chr9.412	  2e-45
 96-  3:	Eu-evm.model.Chr13.706	Eu-evm.model.Chr9.406	      0
 96-  4:	Eu-evm.model.Chr13.707	Eu-evm.model.Chr9.397	  2e-48
 96-  5:	Eu-evm.model.Chr13.710	Eu-evm.model.Chr9.388	      0
 96-  6:	Eu-evm.model.Chr13.719	Eu-evm.model.Chr9.376	 9e-162
 96-  7:	Eu-evm.model.Chr13.722	Eu-evm.model.Chr9.374	      0
 96-  8:	Eu-evm.model.Chr13.728	Eu-evm.model.Chr9.369	      0
 96-  9:	Eu-evm.model.Chr13.751	Eu-evm.model.Chr9.359	  2e-84
## Alignment 97: score=373.0 e_value=5.1e-17 N=9 Eu-GWHBISF00000489&Eu-GWHBISF00000491 minus
 97-  0:	Eu-evm.model.Chr13.861	Eu-evm.model.Chr9.226	      0
 97-  1:	Eu-evm.model.Chr13.883	Eu-evm.model.Chr9.215.1	      0
 97-  2:	Eu-evm.model.Chr13.904	Eu-evm.model.Chr9.186	 3e-137
 97-  3:	Eu-evm.model.Chr13.917	Eu-evm.model.Chr9.169	      0
 97-  4:	Eu-evm.model.Chr13.920	Eu-evm.model.Chr9.168.1	 2e-161
 97-  5:	Eu-evm.model.Chr13.925	Eu-evm.model.Chr9.157	  1e-35
 97-  6:	Eu-evm.model.Chr13.933	Eu-evm.model.Chr9.151	  2e-56
 97-  7:	Eu-evm.model.Chr13.941	Eu-evm.model.Chr9.143	  9e-66
 97-  8:	Eu-evm.model.Chr13.959	Eu-evm.model.Chr9.136	  6e-93
## Alignment 98: score=305.0 e_value=1.5e-12 N=7 Eu-GWHBISF00000489&Eu-GWHBISF00000491 minus
 98-  0:	Eu-evm.model.Chr13.564	Eu-evm.model.Chr9.349	  7e-57
 98-  1:	Eu-evm.model.Chr13.589	Eu-evm.model.Chr9.341	      0
 98-  2:	Eu-evm.model.Chr13.614	Eu-evm.model.Chr9.337	      0
 98-  3:	Eu-evm.model.Chr13.617	Eu-evm.model.Chr9.326	  1e-58
 98-  4:	Eu-evm.model.Chr13.622	Eu-evm.model.Chr9.318	  3e-59
 98-  5:	Eu-evm.model.Chr13.623	Eu-evm.model.Chr9.317	  4e-87
 98-  6:	Eu-evm.model.Chr13.628	Eu-evm.model.Chr9.312	 6e-111
## Alignment 99: score=401.0 e_value=3.5e-22 N=10 Eu-GWHBISF00000489&Eu-GWHBISF00000493 plus
 99-  0:	Eu-evm.model.Chr13.123	Eu-evm.model.Chr2.989	  7e-35
 99-  1:	Eu-evm.model.Chr13.148	Eu-evm.model.Chr2.1030	  1e-33
 99-  2:	Eu-evm.model.Chr13.150	Eu-evm.model.Chr2.1038	  3e-82
 99-  3:	Eu-evm.model.Chr13.159	Eu-evm.model.Chr2.1052	  2e-86
 99-  4:	Eu-evm.model.Chr13.182	Eu-evm.model.Chr2.1069	  6e-35
 99-  5:	Eu-evm.model.Chr13.187	Eu-evm.model.Chr2.1071	 2e-153
 99-  6:	Eu-evm.model.Chr13.208	Eu-evm.model.Chr2.1088	      0
 99-  7:	Eu-evm.model.Chr13.218	Eu-evm.model.Chr2.1097	  1e-17
 99-  8:	Eu-evm.model.Chr13.219	Eu-evm.model.Chr2.1101	  5e-11
 99-  9:	Eu-evm.model.Chr13.220	Eu-evm.model.Chr2.1134	 9e-109
## Alignment 100: score=326.0 e_value=9.7e-15 N=8 Eu-GWHBISF00000489&Eu-GWHBISF00000493 plus
100-  0:	Eu-evm.model.Chr13.1766	Eu-evm.model.Chr2.812	  2e-69
100-  1:	Eu-evm.model.Chr13.1771	Eu-evm.model.Chr2.823	  9e-43
100-  2:	Eu-evm.model.Chr13.1789	Eu-evm.model.Chr2.838	 1e-132
100-  3:	Eu-evm.model.Chr13.1825	Eu-evm.model.Chr2.871	  1e-18
100-  4:	Eu-evm.model.Chr13.1835	Eu-evm.model.Chr2.902	  1e-69
100-  5:	Eu-evm.model.Chr13.1847	Eu-evm.model.Chr2.912	  5e-50
100-  6:	Eu-evm.model.Chr13.1850	Eu-evm.model.Chr2.925	 8e-148
100-  7:	Eu-evm.model.Chr13.1851	Eu-evm.model.Chr2.929	  2e-64
## Alignment 101: score=281.0 e_value=9.4e-09 N=6 Eu-GWHBISF00000489&Eu-GWHBISF00000493 plus
101-  0:	Eu-evm.model.Chr13.53	Eu-evm.model.Chr2.1215	  2e-64
101-  1:	Eu-evm.model.Chr13.54	Eu-evm.model.Chr2.1216	      0
101-  2:	Eu-evm.model.Chr13.59	Eu-evm.model.Chr2.1230	      0
101-  3:	Eu-evm.model.Chr13.63	Eu-evm.model.Chr2.1245	  3e-70
101-  4:	Eu-evm.model.Chr13.69.1	Eu-evm.model.Chr2.1256	 2e-157
101-  5:	Eu-evm.model.Chr13.70_evm.model.Chr13.73	Eu-evm.model.Chr2.1259	      0
## Alignment 102: score=257.0 e_value=5.7e-12 N=6 Eu-GWHBISF00000489&Eu-GWHBISF00000493 plus
102-  0:	Eu-evm.model.Chr13.1951	Eu-evm.model.Chr2.1494	  1e-97
102-  1:	Eu-evm.model.Chr13.1958	Eu-evm.model.Chr2.1505	  6e-92
102-  2:	Eu-evm.model.Chr13.1967	Eu-evm.model.Chr2.1516	      0
102-  3:	Eu-evm.model.Chr13.1968	Eu-evm.model.Chr2.1517	 4e-150
102-  4:	Eu-evm.model.Chr13.1969	Eu-evm.model.Chr2.1520	 1e-139
102-  5:	Eu-evm.model.Chr13.1971.2	Eu-evm.model.Chr2.1569	 6e-115
## Alignment 103: score=357.0 e_value=1.4e-17 N=8 Eu-GWHBISF00000489&Eu-GWHBISF00000493 minus
103-  0:	Eu-evm.model.Chr13.194	Eu-evm.model.Chr2.238	  5e-63
103-  1:	Eu-evm.model.Chr13.195	Eu-evm.model.Chr2.236	  2e-41
103-  2:	Eu-evm.model.Chr13.221	Eu-evm.model.Chr2.223	      0
103-  3:	Eu-evm.model.Chr13.228	Eu-evm.model.Chr2.215	  5e-32
103-  4:	Eu-evm.model.Chr13.251	Eu-evm.model.Chr2.201.1	 4e-118
103-  5:	Eu-evm.model.Chr13.261	Eu-evm.model.Chr2.200.1	  7e-18
103-  6:	Eu-evm.model.Chr13.263	Eu-evm.model.Chr2.198	 9e-133
103-  7:	Eu-evm.model.Chr13.265	Eu-evm.model.Chr2.197	  2e-58
## Alignment 104: score=339.0 e_value=9.8e-14 N=8 Eu-GWHBISF00000489&Eu-GWHBISF00000494 plus
104-  0:	Eu-evm.model.Chr13.916	Eu-evm.model.Chr10.1044	      0
104-  1:	Eu-evm.model.Chr13.933	Eu-evm.model.Chr10.1056	  3e-30
104-  2:	Eu-evm.model.Chr13.941	Eu-evm.model.Chr10.1079	  3e-28
104-  3:	Eu-evm.model.Chr13.959	Eu-evm.model.Chr10.1085	  9e-47
104-  4:	Eu-evm.model.Chr13.984	Eu-evm.model.Chr10.1110	  1e-38
104-  5:	Eu-evm.model.Chr13.1005	Eu-evm.model.Chr10.1113	      0
104-  6:	Eu-evm.model.Chr13.1008	Eu-evm.model.Chr10.1116	 4e-171
104-  7:	Eu-evm.model.Chr13.1027	Eu-evm.model.Chr10.1134	 8e-174
## Alignment 105: score=384.0 e_value=4.4e-17 N=9 Eu-GWHBISF00000489&Eu-GWHBISF00000494 minus
105-  0:	Eu-evm.model.Chr13.765	Eu-evm.model.Chr10.601	 1e-161
105-  1:	Eu-evm.model.Chr13.792	Eu-evm.model.Chr10.583.1	  5e-39
105-  2:	Eu-evm.model.Chr13.802	Eu-evm.model.Chr10.578	  7e-48
105-  3:	Eu-evm.model.Chr13.808	Eu-evm.model.Chr10.575	  2e-11
105-  4:	Eu-evm.model.Chr13.823	Eu-evm.model.Chr10.567	      0
105-  5:	Eu-evm.model.Chr13.825	Eu-evm.model.Chr10.566	      0
105-  6:	Eu-evm.model.Chr13.832	Eu-evm.model.Chr10.558	      0
105-  7:	Eu-evm.model.Chr13.845	Eu-evm.model.Chr10.531	 1e-179
105-  8:	Eu-evm.model.Chr13.857	Eu-evm.model.Chr10.522	  1e-76
## Alignment 106: score=267.0 e_value=1.9e-10 N=6 Eu-GWHBISF00000489&Eu-GWHBISF00000496 plus
106-  0:	Eu-evm.model.Chr13.1819	Eu-evm.model.Chr4.467	  9e-32
106-  1:	Eu-evm.model.Chr13.1837	Eu-evm.model.Chr4.484	  3e-57
106-  2:	Eu-evm.model.Chr13.1855	Eu-evm.model.Chr4.503	      0
106-  3:	Eu-evm.model.Chr13.1864_evm.model.Chr13.1863	Eu-evm.model.Chr4.512	 7e-104
106-  4:	Eu-evm.model.Chr13.1870	Eu-evm.model.Chr4.513	  3e-30
106-  5:	Eu-evm.model.Chr13.1873	Eu-evm.model.Chr4.514	      0
## Alignment 107: score=743.0 e_value=2.1e-45 N=18 Eu-GWHBISF00000489&Eu-GWHBISF00000497 minus
107-  0:	Eu-evm.model.Chr13.680	Eu-evm.model.Chr15.337	  3e-77
107-  1:	Eu-evm.model.Chr13.683	Eu-evm.model.Chr15.329	      0
107-  2:	Eu-evm.model.Chr13.692	Eu-evm.model.Chr15.315	  7e-83
107-  3:	Eu-evm.model.Chr13.707	Eu-evm.model.Chr15.297	  7e-38
107-  4:	Eu-evm.model.Chr13.715	Eu-evm.model.Chr15.287	 2e-100
107-  5:	Eu-evm.model.Chr13.720	Eu-evm.model.Chr15.274	  1e-55
107-  6:	Eu-evm.model.Chr13.754	Eu-evm.model.Chr15.255	  5e-95
107-  7:	Eu-evm.model.Chr13.760	Eu-evm.model.Chr15.248	      0
107-  8:	Eu-evm.model.Chr13.774	Eu-evm.model.Chr15.238	  2e-53
107-  9:	Eu-evm.model.Chr13.788	Eu-evm.model.Chr15.228	  1e-77
107- 10:	Eu-evm.model.Chr13.797	Eu-evm.model.Chr15.227	  4e-13
107- 11:	Eu-evm.model.Chr13.802	Eu-evm.model.Chr15.205	  6e-98
107- 12:	Eu-evm.model.Chr13.807.2	Eu-evm.model.Chr15.195	  8e-84
107- 13:	Eu-evm.model.Chr13.810	Eu-evm.model.Chr15.185	  7e-40
107- 14:	Eu-evm.model.Chr13.828	Eu-evm.model.Chr15.178	  2e-23
107- 15:	Eu-evm.model.Chr13.833	Eu-evm.model.Chr15.173	  5e-68
107- 16:	Eu-evm.model.Chr13.836	Eu-evm.model.Chr15.155.1	 1e-137
107- 17:	Eu-evm.model.Chr13.849	Eu-evm.model.Chr15.144	 8e-134
## Alignment 108: score=281.0 e_value=3.9e-09 N=6 Eu-GWHBISF00000489&Eu-GWHBISF00000500 plus
108-  0:	Eu-evm.model.Chr13.1853	Eu-evm.model.Chr5.243	 1e-132
108-  1:	Eu-evm.model.Chr13.1862	Eu-evm.model.Chr5.257	 1e-128
108-  2:	Eu-evm.model.Chr13.1869.1	Eu-evm.model.Chr5.260	 3e-148
108-  3:	Eu-evm.model.Chr13.1870	Eu-evm.model.Chr5.263	  3e-83
108-  4:	Eu-evm.model.Chr13.1873	Eu-evm.model.Chr5.266	  2e-28
108-  5:	Eu-evm.model.Chr13.1883	Eu-evm.model.Chr5.285	  9e-63
## Alignment 109: score=515.0 e_value=1e-28 N=12 Eu-GWHBISF00000489&Eu-GWHBISF00000500 minus
109-  0:	Eu-evm.model.Chr13.1727	Eu-evm.model.Chr5.385	 2e-125
109-  1:	Eu-evm.model.Chr13.1739	Eu-evm.model.Chr5.375	      0
109-  2:	Eu-evm.model.Chr13.1762	Eu-evm.model.Chr5.368	 5e-115
109-  3:	Eu-evm.model.Chr13.1765	Eu-evm.model.Chr5.367	      0
109-  4:	Eu-evm.model.Chr13.1768.2	Eu-evm.model.Chr5.355	      0
109-  5:	Eu-evm.model.Chr13.1771	Eu-evm.model.Chr5.340	  2e-58
109-  6:	Eu-evm.model.Chr13.1772	Eu-evm.model.Chr5.339	  3e-74
109-  7:	Eu-evm.model.Chr13.1776	Eu-evm.model.Chr5.333	  2e-81
109-  8:	Eu-evm.model.Chr13.1790	Eu-evm.model.Chr5.324	 5e-152
109-  9:	Eu-evm.model.Chr13.1813	Eu-evm.model.Chr5.300	  3e-82
109- 10:	Eu-evm.model.Chr13.1827	Eu-evm.model.Chr5.292	      0
109- 11:	Eu-evm.model.Chr13.1853	Eu-evm.model.Chr5.243	 1e-132
## Alignment 110: score=1980.0 e_value=4.4e-160 N=44 Eu-GWHBISF00000490&Eu-GWHBISF00000490 plus
110-  0:	Eu-evm.model.Chr3.88	Eu-evm.model.Chr3.1094	  1e-88
110-  1:	Eu-evm.model.Chr3.92	Eu-evm.model.Chr3.1095	  4e-50
110-  2:	Eu-evm.model.Chr3.104	Eu-evm.model.Chr3.1126	  1e-55
110-  3:	Eu-evm.model.Chr3.120	Eu-evm.model.Chr3.1145.1	  2e-26
110-  4:	Eu-evm.model.Chr3.124	Eu-evm.model.Chr3.1155	      0
110-  5:	Eu-evm.model.Chr3.126	Eu-evm.model.Chr3.1159	  9e-85
110-  6:	Eu-evm.model.Chr3.127	Eu-evm.model.Chr3.1162	  6e-24
110-  7:	Eu-evm.model.Chr3.129	Eu-evm.model.Chr3.1166	      0
110-  8:	Eu-evm.model.Chr3.132	Eu-evm.model.Chr3.1176	 7e-100
110-  9:	Eu-evm.model.Chr3.139	Eu-evm.model.Chr3.1180	 5e-156
110- 10:	Eu-evm.model.Chr3.155	Eu-evm.model.Chr3.1208	  6e-32
110- 11:	Eu-evm.model.Chr3.166	Eu-evm.model.Chr3.1219	  1e-63
110- 12:	Eu-evm.model.Chr3.172	Eu-evm.model.Chr3.1234	  9e-45
110- 13:	Eu-evm.model.Chr3.193	Eu-evm.model.Chr3.1257.1	      0
110- 14:	Eu-evm.model.Chr3.218	Eu-evm.model.Chr3.1290	 6e-105
110- 15:	Eu-evm.model.Chr3.223	Eu-evm.model.Chr3.1294	 5e-155
110- 16:	Eu-evm.model.Chr3.224.1	Eu-evm.model.Chr3.1299	 6e-120
110- 17:	Eu-evm.model.Chr3.226.2	Eu-evm.model.Chr3.1306	  3e-90
110- 18:	Eu-evm.model.Chr3.233	Eu-evm.model.Chr3.1321	      0
110- 19:	Eu-evm.model.Chr3.238	Eu-evm.model.Chr3.1330	      0
110- 20:	Eu-evm.model.Chr3.241	Eu-evm.model.Chr3.1339	      0
110- 21:	Eu-evm.model.Chr3.243	Eu-evm.model.Chr3.1343	 3e-126
110- 22:	Eu-evm.model.Chr3.244	Eu-evm.model.Chr3.1344	  7e-46
110- 23:	Eu-evm.model.Chr3.264	Eu-evm.model.Chr3.1351.2	      0
110- 24:	Eu-evm.model.Chr3.269	Eu-evm.model.Chr3.1363	 2e-135
110- 25:	Eu-evm.model.Chr3.275.2	Eu-evm.model.Chr3.1364.1	  1e-88
110- 26:	Eu-evm.model.Chr3.288	Eu-evm.model.Chr3.1378	 9e-179
110- 27:	Eu-evm.model.Chr3.289	Eu-evm.model.Chr3.1385	      0
110- 28:	Eu-evm.model.Chr3.305	Eu-evm.model.Chr3.1397	  2e-47
110- 29:	Eu-evm.model.Chr3.308	Eu-evm.model.Chr3.1399	  1e-67
110- 30:	Eu-evm.model.Chr3.311	Eu-evm.model.Chr3.1401	  5e-55
110- 31:	Eu-evm.model.Chr3.315	Eu-evm.model.Chr3.1405	  1e-51
110- 32:	Eu-evm.model.Chr3.321	Eu-evm.model.Chr3.1416	      0
110- 33:	Eu-evm.model.Chr3.329	Eu-evm.model.Chr3.1426	  2e-70
110- 34:	Eu-evm.model.Chr3.337	Eu-evm.model.Chr3.1435	      0
110- 35:	Eu-evm.model.Chr3.344	Eu-evm.model.Chr3.1459	      0
110- 36:	Eu-evm.model.Chr3.351	Eu-evm.model.Chr3.1462	  3e-63
110- 37:	Eu-evm.model.Chr3.371	Eu-evm.model.Chr3.1478	  6e-47
110- 38:	Eu-evm.model.Chr3.377	Eu-evm.model.Chr3.1489	  8e-18
110- 39:	Eu-evm.model.Chr3.380	Eu-evm.model.Chr3.1494.1	  2e-58
110- 40:	Eu-evm.model.Chr3.381.3	Eu-evm.model.Chr3.1495	 1e-146
110- 41:	Eu-evm.model.Chr3.384	Eu-evm.model.Chr3.1498	  2e-48
110- 42:	Eu-evm.model.Chr3.390	Eu-evm.model.Chr3.1503	  2e-46
110- 43:	Eu-evm.model.Chr3.411	Eu-evm.model.Chr3.1519_evm.model.Chr3.1524	  5e-33
## Alignment 111: score=455.0 e_value=1.2e-21 N=10 Eu-GWHBISF00000490&Eu-GWHBISF00000490 plus
111-  0:	Eu-evm.model.Chr3.431.2	Eu-evm.model.Chr3.523.1	  5e-72
111-  1:	Eu-evm.model.Chr3.445	Eu-evm.model.Chr3.536	 6e-133
111-  2:	Eu-evm.model.Chr3.450	Eu-evm.model.Chr3.540	  3e-59
111-  3:	Eu-evm.model.Chr3.451	Eu-evm.model.Chr3.542	      0
111-  4:	Eu-evm.model.Chr3.457	Eu-evm.model.Chr3.546	  8e-62
111-  5:	Eu-evm.model.Chr3.462.1	Eu-evm.model.Chr3.552.1	      0
111-  6:	Eu-evm.model.Chr3.463	Eu-evm.model.Chr3.553	      0
111-  7:	Eu-evm.model.Chr3.465	Eu-evm.model.Chr3.554	  2e-42
111-  8:	Eu-evm.model.Chr3.468	Eu-evm.model.Chr3.565	  5e-54
111-  9:	Eu-evm.model.Chr3.489	Eu-evm.model.Chr3.579	  7e-58
## Alignment 112: score=303.0 e_value=1.2e-12 N=7 Eu-GWHBISF00000490&Eu-GWHBISF00000490 minus
112-  0:	Eu-evm.model.Chr3.567	Eu-evm.model.Chr3.1559	      0
112-  1:	Eu-evm.model.Chr3.595	Eu-evm.model.Chr3.1558	      0
112-  2:	Eu-evm.model.Chr3.597	Eu-evm.model.Chr3.1557	 5e-112
112-  3:	Eu-evm.model.Chr3.610	Eu-evm.model.Chr3.1551	 6e-115
112-  4:	Eu-evm.model.Chr3.613	Eu-evm.model.Chr3.1549	  4e-33
112-  5:	Eu-evm.model.Chr3.623	Eu-evm.model.Chr3.1539	      0
112-  6:	Eu-evm.model.Chr3.635	Eu-evm.model.Chr3.1529	  4e-81
## Alignment 113: score=938.0 e_value=5e-67 N=22 Eu-GWHBISF00000490&Eu-GWHBISF00000499 plus
113-  0:	Eu-evm.model.Chr3.281	Eu-evm.model.Chr14.2344	  5e-48
113-  1:	Eu-evm.model.Chr3.299	Eu-evm.model.Chr14.2355	      0
113-  2:	Eu-evm.model.Chr3.304.1	Eu-evm.model.Chr14.2361	  5e-21
113-  3:	Eu-evm.model.Chr3.305	Eu-evm.model.Chr14.2362	  2e-33
113-  4:	Eu-evm.model.Chr3.309	Eu-evm.model.Chr14.2367	  1e-60
113-  5:	Eu-evm.model.Chr3.314	Eu-evm.model.Chr14.2368	  6e-52
113-  6:	Eu-evm.model.Chr3.316	Eu-evm.model.Chr14.2369	  8e-55
113-  7:	Eu-evm.model.Chr3.342	Eu-evm.model.Chr14.2378	  4e-38
113-  8:	Eu-evm.model.Chr3.371	Eu-evm.model.Chr14.2393	  2e-32
113-  9:	Eu-evm.model.Chr3.384	Eu-evm.model.Chr14.2405	  7e-55
113- 10:	Eu-evm.model.Chr3.390	Eu-evm.model.Chr14.2407	  2e-18
113- 11:	Eu-evm.model.Chr3.395	Eu-evm.model.Chr14.2411	 1e-133
113- 12:	Eu-evm.model.Chr3.398	Eu-evm.model.Chr14.2412	 7e-130
113- 13:	Eu-evm.model.Chr3.402	Eu-evm.model.Chr14.2418	      0
113- 14:	Eu-evm.model.Chr3.403	Eu-evm.model.Chr14.2422	      0
113- 15:	Eu-evm.model.Chr3.436	Eu-evm.model.Chr14.2429	 6e-174
113- 16:	Eu-evm.model.Chr3.447	Eu-evm.model.Chr14.2462	 9e-103
113- 17:	Eu-evm.model.Chr3.453	Eu-evm.model.Chr14.2467	      0
113- 18:	Eu-evm.model.Chr3.459	Eu-evm.model.Chr14.2473	  3e-56
113- 19:	Eu-evm.model.Chr3.465	Eu-evm.model.Chr14.2476	  2e-41
113- 20:	Eu-evm.model.Chr3.469.2	Eu-evm.model.Chr14.2479	 3e-109
113- 21:	Eu-evm.model.Chr3.476	Eu-evm.model.Chr14.2494	  5e-56
## Alignment 114: score=600.0 e_value=8.8e-30 N=13 Eu-GWHBISF00000490&Eu-GWHBISF00000499 plus
114-  0:	Eu-evm.model.Chr3.97	Eu-evm.model.Chr14.2033	      0
114-  1:	Eu-evm.model.Chr3.103	Eu-evm.model.Chr14.2040	      0
114-  2:	Eu-evm.model.Chr3.108	Eu-evm.model.Chr14.2042	      0
114-  3:	Eu-evm.model.Chr3.120	Eu-evm.model.Chr14.2053	  3e-16
114-  4:	Eu-evm.model.Chr3.122	Eu-evm.model.Chr14.2059	 6e-145
114-  5:	Eu-evm.model.Chr3.126	Eu-evm.model.Chr14.2068	  7e-87
114-  6:	Eu-evm.model.Chr3.132	Eu-evm.model.Chr14.2082_evm.model.Chr14.2083	  2e-91
114-  7:	Eu-evm.model.Chr3.136	Eu-evm.model.Chr14.2088	  1e-48
114-  8:	Eu-evm.model.Chr3.140	Eu-evm.model.Chr14.2090	      0
114-  9:	Eu-evm.model.Chr3.155	Eu-evm.model.Chr14.2092	  5e-74
114- 10:	Eu-evm.model.Chr3.158	Eu-evm.model.Chr14.2095	  1e-36
114- 11:	Eu-evm.model.Chr3.164	Eu-evm.model.Chr14.2108	  5e-92
114- 12:	Eu-evm.model.Chr3.168	Eu-evm.model.Chr14.2109	  9e-68
## Alignment 115: score=452.0 e_value=3.6e-20 N=10 Eu-GWHBISF00000490&Eu-GWHBISF00000499 plus
115-  0:	Eu-evm.model.Chr3.1140	Eu-evm.model.Chr14.2048	  6e-76
115-  1:	Eu-evm.model.Chr3.1145.1	Eu-evm.model.Chr14.2053	      0
115-  2:	Eu-evm.model.Chr3.1159	Eu-evm.model.Chr14.2068	  2e-84
115-  3:	Eu-evm.model.Chr3.1167	Eu-evm.model.Chr14.2075	 6e-162
115-  4:	Eu-evm.model.Chr3.1176	Eu-evm.model.Chr14.2082_evm.model.Chr14.2083	  2e-85
115-  5:	Eu-evm.model.Chr3.1177	Eu-evm.model.Chr14.2089	  2e-87
115-  6:	Eu-evm.model.Chr3.1208	Eu-evm.model.Chr14.2092	  1e-29
115-  7:	Eu-evm.model.Chr3.1209	Eu-evm.model.Chr14.2095	  7e-34
115-  8:	Eu-evm.model.Chr3.1216	Eu-evm.model.Chr14.2103	  5e-67
115-  9:	Eu-evm.model.Chr3.1241	Eu-evm.model.Chr14.2116	  2e-11
## Alignment 116: score=254.0 e_value=2.1e-09 N=6 Eu-GWHBISF00000490&Eu-GWHBISF00000499 plus
116-  0:	Eu-evm.model.Chr3.542	Eu-evm.model.Chr14.2468	      0
116-  1:	Eu-evm.model.Chr3.547	Eu-evm.model.Chr14.2473	  4e-41
116-  2:	Eu-evm.model.Chr3.554	Eu-evm.model.Chr14.2474	  1e-39
116-  3:	Eu-evm.model.Chr3.556	Eu-evm.model.Chr14.2477	  2e-37
116-  4:	Eu-evm.model.Chr3.575	Eu-evm.model.Chr14.2500	  7e-38
116-  5:	Eu-evm.model.Chr3.596	Eu-evm.model.Chr14.2516	  1e-76
## Alignment 117: score=851.0 e_value=2.4e-55 N=20 Eu-GWHBISF00000490&Eu-GWHBISF00000500 plus
117-  0:	Eu-evm.model.Chr3.224.1	Eu-evm.model.Chr5.1989	  1e-91
117-  1:	Eu-evm.model.Chr3.226.2	Eu-evm.model.Chr5.1990	  5e-72
117-  2:	Eu-evm.model.Chr3.241	Eu-evm.model.Chr5.1998	 6e-119
117-  3:	Eu-evm.model.Chr3.242	Eu-evm.model.Chr5.2000	      0
117-  4:	Eu-evm.model.Chr3.258	Eu-evm.model.Chr5.2003	 3e-167
117-  5:	Eu-evm.model.Chr3.262	Eu-evm.model.Chr5.2005	  7e-63
117-  6:	Eu-evm.model.Chr3.264	Eu-evm.model.Chr5.2008	      0
117-  7:	Eu-evm.model.Chr3.274	Eu-evm.model.Chr5.2011	 2e-119
117-  8:	Eu-evm.model.Chr3.281	Eu-evm.model.Chr5.2021	  4e-67
117-  9:	Eu-evm.model.Chr3.284	Eu-evm.model.Chr5.2023	 1e-174
117- 10:	Eu-evm.model.Chr3.290	Eu-evm.model.Chr5.2028	      0
117- 11:	Eu-evm.model.Chr3.314	Eu-evm.model.Chr5.2037	  8e-48
117- 12:	Eu-evm.model.Chr3.323	Eu-evm.model.Chr5.2047	 3e-107
117- 13:	Eu-evm.model.Chr3.329	Eu-evm.model.Chr5.2050	 9e-114
117- 14:	Eu-evm.model.Chr3.342	Eu-evm.model.Chr5.2055	  2e-47
117- 15:	Eu-evm.model.Chr3.368	Eu-evm.model.Chr5.2057	      0
117- 16:	Eu-evm.model.Chr3.371	Eu-evm.model.Chr5.2060	  1e-31
117- 17:	Eu-evm.model.Chr3.384	Eu-evm.model.Chr5.2066	  3e-53
117- 18:	Eu-evm.model.Chr3.409	Eu-evm.model.Chr5.2087	  2e-74
117- 19:	Eu-evm.model.Chr3.435	Eu-evm.model.Chr5.2113	 1e-171
## Alignment 118: score=595.0 e_value=3.8e-33 N=14 Eu-GWHBISF00000490&Eu-GWHBISF00000500 plus
118-  0:	Eu-evm.model.Chr3.1292	Eu-evm.model.Chr5.1985	  3e-79
118-  1:	Eu-evm.model.Chr3.1299	Eu-evm.model.Chr5.1989	  7e-97
118-  2:	Eu-evm.model.Chr3.1306	Eu-evm.model.Chr5.1990	  2e-77
118-  3:	Eu-evm.model.Chr3.1339	Eu-evm.model.Chr5.1998	 2e-110
118-  4:	Eu-evm.model.Chr3.1351.2	Eu-evm.model.Chr5.2008	      0
118-  5:	Eu-evm.model.Chr3.1368	Eu-evm.model.Chr5.2017	  3e-88
118-  6:	Eu-evm.model.Chr3.1379	Eu-evm.model.Chr5.2024	  8e-97
118-  7:	Eu-evm.model.Chr3.1411	Eu-evm.model.Chr5.2045	  5e-26
118-  8:	Eu-evm.model.Chr3.1418	Eu-evm.model.Chr5.2048	      0
118-  9:	Eu-evm.model.Chr3.1426	Eu-evm.model.Chr5.2050	  3e-46
118- 10:	Eu-evm.model.Chr3.1478	Eu-evm.model.Chr5.2060	  4e-26
118- 11:	Eu-evm.model.Chr3.1490	Eu-evm.model.Chr5.2062	      0
118- 12:	Eu-evm.model.Chr3.1498	Eu-evm.model.Chr5.2066	  2e-74
118- 13:	Eu-evm.model.Chr3.1503	Eu-evm.model.Chr5.2088	  4e-14
## Alignment 119: score=283.0 e_value=6.3e-14 N=7 Eu-GWHBISF00000490&Eu-GWHBISF00000500 plus
119-  0:	Eu-evm.model.Chr3.498	Eu-evm.model.Chr5.2091	      0
119-  1:	Eu-evm.model.Chr3.527	Eu-evm.model.Chr5.2115	      0
119-  2:	Eu-evm.model.Chr3.528	Eu-evm.model.Chr5.2121	      0
119-  3:	Eu-evm.model.Chr3.549	Eu-evm.model.Chr5.2145	 6e-109
119-  4:	Eu-evm.model.Chr3.554	Eu-evm.model.Chr5.2148	  6e-37
119-  5:	Eu-evm.model.Chr3.556	Eu-evm.model.Chr5.2149	  2e-34
119-  6:	Eu-evm.model.Chr3.584	Eu-evm.model.Chr5.2163	 4e-124
## Alignment 120: score=390.0 e_value=8.4e-19 N=10 Eu-GWHBISF00000490&Eu-GWHBISF00000500 minus
120-  0:	Eu-evm.model.Chr3.46	Eu-evm.model.Chr5.1410.1	      0
120-  1:	Eu-evm.model.Chr3.49	Eu-evm.model.Chr5.1394	      0
120-  2:	Eu-evm.model.Chr3.71	Eu-evm.model.Chr5.1366	  3e-60
120-  3:	Eu-evm.model.Chr3.95	Eu-evm.model.Chr5.1352	  3e-27
120-  4:	Eu-evm.model.Chr3.112	Eu-evm.model.Chr5.1336	 2e-112
120-  5:	Eu-evm.model.Chr3.127	Eu-evm.model.Chr5.1327	  1e-22
120-  6:	Eu-evm.model.Chr3.132	Eu-evm.model.Chr5.1314	  2e-86
120-  7:	Eu-evm.model.Chr3.155	Eu-evm.model.Chr5.1306	  3e-32
120-  8:	Eu-evm.model.Chr3.166	Eu-evm.model.Chr5.1261_evm.model.Chr5.1262	 3e-114
120-  9:	Eu-evm.model.Chr3.181	Eu-evm.model.Chr5.1250	  4e-15
## Alignment 121: score=300.0 e_value=7.6e-11 N=7 Eu-GWHBISF00000490&Eu-GWHBISF00000500 minus
121-  0:	Eu-evm.model.Chr3.1080	Eu-evm.model.Chr5.1360	  1e-38
121-  1:	Eu-evm.model.Chr3.1140	Eu-evm.model.Chr5.1335	  1e-75
121-  2:	Eu-evm.model.Chr3.1162	Eu-evm.model.Chr5.1327	  2e-87
121-  3:	Eu-evm.model.Chr3.1167	Eu-evm.model.Chr5.1324	 4e-117
121-  4:	Eu-evm.model.Chr3.1176	Eu-evm.model.Chr5.1314	  1e-91
121-  5:	Eu-evm.model.Chr3.1208	Eu-evm.model.Chr5.1306	  2e-39
121-  6:	Eu-evm.model.Chr3.1216	Eu-evm.model.Chr5.1293	  4e-88
## Alignment 122: score=447.0 e_value=5.6e-24 N=11 Eu-GWHBISF00000491&Eu-GWHBISF00000492 minus
122-  0:	Eu-evm.model.Chr9.1468.2	Eu-evm.model.Chr7.1860	  1e-13
122-  1:	Eu-evm.model.Chr9.1479	Eu-evm.model.Chr7.1856	      0
122-  2:	Eu-evm.model.Chr9.1481	Eu-evm.model.Chr7.1848	  7e-47
122-  3:	Eu-evm.model.Chr9.1504	Eu-evm.model.Chr7.1829	  1e-96
122-  4:	Eu-evm.model.Chr9.1528	Eu-evm.model.Chr7.1819	      0
122-  5:	Eu-evm.model.Chr9.1553	Eu-evm.model.Chr7.1808	  1e-98
122-  6:	Eu-evm.model.Chr9.1600	Eu-evm.model.Chr7.1785	  3e-58
122-  7:	Eu-evm.model.Chr9.1635	Eu-evm.model.Chr7.1758_evm.model.Chr7.1752	 2e-160
122-  8:	Eu-evm.model.Chr9.1637	Eu-evm.model.Chr7.1749	  1e-55
122-  9:	Eu-evm.model.Chr9.1643	Eu-evm.model.Chr7.1731	 1e-172
122- 10:	Eu-evm.model.Chr9.1656	Eu-evm.model.Chr7.1716	      0
## Alignment 123: score=270.0 e_value=3.4e-08 N=6 Eu-GWHBISF00000491&Eu-GWHBISF00000493 plus
123-  0:	Eu-evm.model.Chr9.1119	Eu-evm.model.Chr2.1765	      0
123-  1:	Eu-evm.model.Chr9.1121	Eu-evm.model.Chr2.1773	  5e-51
123-  2:	Eu-evm.model.Chr9.1147	Eu-evm.model.Chr2.1794	 1e-146
123-  3:	Eu-evm.model.Chr9.1155	Eu-evm.model.Chr2.1805	 4e-131
123-  4:	Eu-evm.model.Chr9.1164	Eu-evm.model.Chr2.1811	  6e-66
123-  5:	Eu-evm.model.Chr9.1179	Eu-evm.model.Chr2.1818	  3e-54
## Alignment 124: score=455.0 e_value=3.3e-24 N=11 Eu-GWHBISF00000491&Eu-GWHBISF00000493 minus
124-  0:	Eu-evm.model.Chr9.27	Eu-evm.model.Chr2.1686.1	      0
124-  1:	Eu-evm.model.Chr9.32	Eu-evm.model.Chr2.1666	      0
124-  2:	Eu-evm.model.Chr9.35.1	Eu-evm.model.Chr2.1662	      0
124-  3:	Eu-evm.model.Chr9.51	Eu-evm.model.Chr2.1631	  2e-92
124-  4:	Eu-evm.model.Chr9.56	Eu-evm.model.Chr2.1629	      0
124-  5:	Eu-evm.model.Chr9.71	Eu-evm.model.Chr2.1604	  2e-42
124-  6:	Eu-evm.model.Chr9.79.1	Eu-evm.model.Chr2.1592	  2e-27
124-  7:	Eu-evm.model.Chr9.85	Eu-evm.model.Chr2.1586	  2e-42
124-  8:	Eu-evm.model.Chr9.90	Eu-evm.model.Chr2.1582	 2e-134
124-  9:	Eu-evm.model.Chr9.120	Eu-evm.model.Chr2.1548	 4e-162
124- 10:	Eu-evm.model.Chr9.122	Eu-evm.model.Chr2.1520	      0
## Alignment 125: score=340.0 e_value=4.3e-18 N=9 Eu-GWHBISF00000491&Eu-GWHBISF00000494 plus
125-  0:	Eu-evm.model.Chr9.1007	Eu-evm.model.Chr10.503	  4e-63
125-  1:	Eu-evm.model.Chr9.1056	Eu-evm.model.Chr10.540	  2e-58
125-  2:	Eu-evm.model.Chr9.1060	Eu-evm.model.Chr10.558	      0
125-  3:	Eu-evm.model.Chr9.1089	Eu-evm.model.Chr10.578	  2e-50
125-  4:	Eu-evm.model.Chr9.1119	Eu-evm.model.Chr10.582	      0
125-  5:	Eu-evm.model.Chr9.1121	Eu-evm.model.Chr10.583.1	  3e-38
125-  6:	Eu-evm.model.Chr9.1175	Eu-evm.model.Chr10.604	 2e-168
125-  7:	Eu-evm.model.Chr9.1179	Eu-evm.model.Chr10.609	  5e-50
125-  8:	Eu-evm.model.Chr9.1201	Eu-evm.model.Chr10.617	 1e-102
## Alignment 126: score=310.0 e_value=1.3e-11 N=7 Eu-GWHBISF00000491&Eu-GWHBISF00000494 plus
126-  0:	Eu-evm.model.Chr9.348	Eu-evm.model.Chr10.627	      0
126-  1:	Eu-evm.model.Chr9.353	Eu-evm.model.Chr10.637	  2e-66
126-  2:	Eu-evm.model.Chr9.362	Eu-evm.model.Chr10.641	 2e-180
126-  3:	Eu-evm.model.Chr9.366	Eu-evm.model.Chr10.649	  6e-53
126-  4:	Eu-evm.model.Chr9.368.1	Eu-evm.model.Chr10.651	      0
126-  5:	Eu-evm.model.Chr9.397	Eu-evm.model.Chr10.676	  2e-13
126-  6:	Eu-evm.model.Chr9.406	Eu-evm.model.Chr10.681	 2e-173
## Alignment 127: score=279.0 e_value=8.6e-11 N=7 Eu-GWHBISF00000491&Eu-GWHBISF00000494 plus
127-  0:	Eu-evm.model.Chr9.250	Eu-evm.model.Chr10.743	  5e-78
127-  1:	Eu-evm.model.Chr9.289	Eu-evm.model.Chr10.745	  4e-62
127-  2:	Eu-evm.model.Chr9.300	Eu-evm.model.Chr10.752	 8e-111
127-  3:	Eu-evm.model.Chr9.307	Eu-evm.model.Chr10.769	  4e-17
127-  4:	Eu-evm.model.Chr9.318	Eu-evm.model.Chr10.783	  3e-13
127-  5:	Eu-evm.model.Chr9.330.1	Eu-evm.model.Chr10.793	 1e-102
127-  6:	Eu-evm.model.Chr9.334	Eu-evm.model.Chr10.824	  5e-66
## Alignment 128: score=292.0 e_value=8.6e-12 N=7 Eu-GWHBISF00000491&Eu-GWHBISF00000494 minus
128-  0:	Eu-evm.model.Chr9.136	Eu-evm.model.Chr10.1085	  1e-48
128-  1:	Eu-evm.model.Chr9.143	Eu-evm.model.Chr10.1079	  3e-26
128-  2:	Eu-evm.model.Chr9.151	Eu-evm.model.Chr10.1056	  2e-34
128-  3:	Eu-evm.model.Chr9.157	Eu-evm.model.Chr10.1054	  8e-12
128-  4:	Eu-evm.model.Chr9.182	Eu-evm.model.Chr10.1013	      0
128-  5:	Eu-evm.model.Chr9.191	Eu-evm.model.Chr10.1002	  2e-32
128-  6:	Eu-evm.model.Chr9.200	Eu-evm.model.Chr10.997.1	 1e-110
## Alignment 129: score=455.0 e_value=1.5e-23 N=11 Eu-GWHBISF00000491&Eu-GWHBISF00000497 plus
129-  0:	Eu-evm.model.Chr9.1052	Eu-evm.model.Chr15.144	 2e-133
129-  1:	Eu-evm.model.Chr9.1056	Eu-evm.model.Chr15.152	  1e-46
129-  2:	Eu-evm.model.Chr9.1065	Eu-evm.model.Chr15.170	      0
129-  3:	Eu-evm.model.Chr9.1070	Eu-evm.model.Chr15.177	      0
129-  4:	Eu-evm.model.Chr9.1072	Eu-evm.model.Chr15.182	      0
129-  5:	Eu-evm.model.Chr9.1085	Eu-evm.model.Chr15.188	 3e-128
129-  6:	Eu-evm.model.Chr9.1089	Eu-evm.model.Chr15.205	  3e-78
129-  7:	Eu-evm.model.Chr9.1141	Eu-evm.model.Chr15.228	  5e-97
129-  8:	Eu-evm.model.Chr9.1147	Eu-evm.model.Chr15.229	 9e-145
129-  9:	Eu-evm.model.Chr9.1158	Eu-evm.model.Chr15.238	  1e-55
129- 10:	Eu-evm.model.Chr9.1182	Eu-evm.model.Chr15.252	      0
## Alignment 130: score=317.0 e_value=5e-14 N=8 Eu-GWHBISF00000491&Eu-GWHBISF00000497 plus
130-  0:	Eu-evm.model.Chr9.347	Eu-evm.model.Chr15.260	      0
130-  1:	Eu-evm.model.Chr9.361	Eu-evm.model.Chr15.269	  9e-51
130-  2:	Eu-evm.model.Chr9.386	Eu-evm.model.Chr15.288	  1e-19
130-  3:	Eu-evm.model.Chr9.397	Eu-evm.model.Chr15.297	  1e-39
130-  4:	Eu-evm.model.Chr9.432	Eu-evm.model.Chr15.308	  1e-78
130-  5:	Eu-evm.model.Chr9.434	Eu-evm.model.Chr15.312	  1e-75
130-  6:	Eu-evm.model.Chr9.437	Eu-evm.model.Chr15.318	  4e-28
130-  7:	Eu-evm.model.Chr9.456	Eu-evm.model.Chr15.341	  3e-85
## Alignment 131: score=373.0 e_value=8e-15 N=8 Eu-GWHBISF00000491&Eu-GWHBISF00000501 plus
131-  0:	Eu-evm.model.Chr9.721.1	Eu-evm.model.Chr8.1347	 2e-129
131-  1:	Eu-evm.model.Chr9.747	Eu-evm.model.Chr8.1369	  5e-58
131-  2:	Eu-evm.model.Chr9.748	Eu-evm.model.Chr8.1372	      0
131-  3:	Eu-evm.model.Chr9.751	Eu-evm.model.Chr8.1378	      0
131-  4:	Eu-evm.model.Chr9.753	Eu-evm.model.Chr8.1381	      0
131-  5:	Eu-evm.model.Chr9.758	Eu-evm.model.Chr8.1389	  5e-38
131-  6:	Eu-evm.model.Chr9.763	Eu-evm.model.Chr8.1393	  2e-64
131-  7:	Eu-evm.model.Chr9.765	Eu-evm.model.Chr8.1404	  5e-26
## Alignment 132: score=669.0 e_value=7.7e-42 N=16 Eu-GWHBISF00000491&Eu-GWHBISF00000501 minus
132-  0:	Eu-evm.model.Chr9.753	Eu-evm.model.Chr8.1381	      0
132-  1:	Eu-evm.model.Chr9.799	Eu-evm.model.Chr8.1335	      0
132-  2:	Eu-evm.model.Chr9.803	Eu-evm.model.Chr8.1334	 4e-171
132-  3:	Eu-evm.model.Chr9.814	Eu-evm.model.Chr8.1332	      0
132-  4:	Eu-evm.model.Chr9.833	Eu-evm.model.Chr8.1317_evm.model.Chr8.1320	      0
132-  5:	Eu-evm.model.Chr9.863	Eu-evm.model.Chr8.1295	      0
132-  6:	Eu-evm.model.Chr9.888	Eu-evm.model.Chr8.1293	  1e-91
132-  7:	Eu-evm.model.Chr9.893	Eu-evm.model.Chr8.1288	      0
132-  8:	Eu-evm.model.Chr9.905.1	Eu-evm.model.Chr8.1284.1	 3e-158
132-  9:	Eu-evm.model.Chr9.922	Eu-evm.model.Chr8.1278	      0
132- 10:	Eu-evm.model.Chr9.923	Eu-evm.model.Chr8.1275	      0
132- 11:	Eu-evm.model.Chr9.925	Eu-evm.model.Chr8.1268	      0
132- 12:	Eu-evm.model.Chr9.937_evm.model.Chr9.938	Eu-evm.model.Chr8.1247	 1e-113
132- 13:	Eu-evm.model.Chr9.939	Eu-evm.model.Chr8.1240	  7e-19
132- 14:	Eu-evm.model.Chr9.943	Eu-evm.model.Chr8.1223	      0
132- 15:	Eu-evm.model.Chr9.948	Eu-evm.model.Chr8.1183	  7e-82
## Alignment 133: score=317.0 e_value=5.2e-12 N=7 Eu-GWHBISF00000492&Eu-GWHBISF00000497 plus
133-  0:	Eu-evm.model.Chr7.183	Eu-evm.model.Chr15.1086	      0
133-  1:	Eu-evm.model.Chr7.184	Eu-evm.model.Chr15.1088	  3e-35
133-  2:	Eu-evm.model.Chr7.185	Eu-evm.model.Chr15.1098	 1e-125
133-  3:	Eu-evm.model.Chr7.204	Eu-evm.model.Chr15.1113	 4e-126
133-  4:	Eu-evm.model.Chr7.208	Eu-evm.model.Chr15.1120	  6e-74
133-  5:	Eu-evm.model.Chr7.213	Eu-evm.model.Chr15.1130	 5e-135
133-  6:	Eu-evm.model.Chr7.219	Eu-evm.model.Chr15.1139	      0
## Alignment 134: score=294.0 e_value=4.2e-11 N=7 Eu-GWHBISF00000492&Eu-GWHBISF00000497 minus
134-  0:	Eu-evm.model.Chr7.111	Eu-evm.model.Chr15.1684	 4e-137
134-  1:	Eu-evm.model.Chr7.120	Eu-evm.model.Chr15.1654	 1e-121
134-  2:	Eu-evm.model.Chr7.124	Eu-evm.model.Chr15.1622	      0
134-  3:	Eu-evm.model.Chr7.126	Eu-evm.model.Chr15.1617	  1e-95
134-  4:	Eu-evm.model.Chr7.134	Eu-evm.model.Chr15.1612	  9e-65
134-  5:	Eu-evm.model.Chr7.140	Eu-evm.model.Chr15.1570	  3e-17
134-  6:	Eu-evm.model.Chr7.141	Eu-evm.model.Chr15.1556	      0
## Alignment 135: score=341.0 e_value=3.6e-14 N=8 Eu-GWHBISF00000492&Eu-GWHBISF00000499 minus
135-  0:	Eu-evm.model.Chr7.1643	Eu-evm.model.Chr14.600	  5e-52
135-  1:	Eu-evm.model.Chr7.1647	Eu-evm.model.Chr14.596	  1e-64
135-  2:	Eu-evm.model.Chr7.1667_evm.model.Chr7.1668	Eu-evm.model.Chr14.574	      0
135-  3:	Eu-evm.model.Chr7.1706	Eu-evm.model.Chr14.517	 1e-126
135-  4:	Eu-evm.model.Chr7.1724	Eu-evm.model.Chr14.483	      0
135-  5:	Eu-evm.model.Chr7.1733	Eu-evm.model.Chr14.464	      0
135-  6:	Eu-evm.model.Chr7.1745	Eu-evm.model.Chr14.453	      0
135-  7:	Eu-evm.model.Chr7.1762	Eu-evm.model.Chr14.442	      0
## Alignment 136: score=294.0 e_value=2.3e-12 N=7 Eu-GWHBISF00000492&Eu-GWHBISF00000499 minus
136-  0:	Eu-evm.model.Chr7.1819	Eu-evm.model.Chr14.284	 4e-179
136-  1:	Eu-evm.model.Chr7.1843	Eu-evm.model.Chr14.262	  2e-47
136-  2:	Eu-evm.model.Chr7.1863	Eu-evm.model.Chr14.239	  5e-68
136-  3:	Eu-evm.model.Chr7.1875	Eu-evm.model.Chr14.225.1	 5e-144
136-  4:	Eu-evm.model.Chr7.1877	Eu-evm.model.Chr14.215	  4e-43
136-  5:	Eu-evm.model.Chr7.1878	Eu-evm.model.Chr14.214	  4e-94
136-  6:	Eu-evm.model.Chr7.1895	Eu-evm.model.Chr14.197	 4e-138
## Alignment 137: score=518.0 e_value=2.4e-26 N=12 Eu-GWHBISF00000492&Eu-GWHBISF00000501 minus
137-  0:	Eu-evm.model.Chr7.1963.1	Eu-evm.model.Chr8.391	  4e-51
137-  1:	Eu-evm.model.Chr7.1965	Eu-evm.model.Chr8.388	  6e-14
137-  2:	Eu-evm.model.Chr7.1974	Eu-evm.model.Chr8.384	      0
137-  3:	Eu-evm.model.Chr7.1986	Eu-evm.model.Chr8.364	  2e-37
137-  4:	Eu-evm.model.Chr7.1994	Eu-evm.model.Chr8.353	 6e-149
137-  5:	Eu-evm.model.Chr7.1995	Eu-evm.model.Chr8.351	  1e-47
137-  6:	Eu-evm.model.Chr7.1998	Eu-evm.model.Chr8.349	 1e-110
137-  7:	Eu-evm.model.Chr7.2009	Eu-evm.model.Chr8.324	  3e-25
137-  8:	Eu-evm.model.Chr7.2016	Eu-evm.model.Chr8.310	 8e-168
137-  9:	Eu-evm.model.Chr7.2024	Eu-evm.model.Chr8.304	      0
137- 10:	Eu-evm.model.Chr7.2031	Eu-evm.model.Chr8.292	  1e-63
137- 11:	Eu-evm.model.Chr7.2034	Eu-evm.model.Chr8.278.2	 3e-111
## Alignment 138: score=475.0 e_value=3.6e-25 N=11 Eu-GWHBISF00000492&Eu-GWHBISF00000501 minus
138-  0:	Eu-evm.model.Chr7.714	Eu-evm.model.Chr8.930.7	  7e-93
138-  1:	Eu-evm.model.Chr7.731.1	Eu-evm.model.Chr8.926	  2e-98
138-  2:	Eu-evm.model.Chr7.736	Eu-evm.model.Chr8.881	  7e-34
138-  3:	Eu-evm.model.Chr7.739.1	Eu-evm.model.Chr8.879	  2e-63
138-  4:	Eu-evm.model.Chr7.741	Eu-evm.model.Chr8.869	  3e-15
138-  5:	Eu-evm.model.Chr7.746	Eu-evm.model.Chr8.850	 4e-171
138-  6:	Eu-evm.model.Chr7.748	Eu-evm.model.Chr8.848	      0
138-  7:	Eu-evm.model.Chr7.749	Eu-evm.model.Chr8.840	 3e-139
138-  8:	Eu-evm.model.Chr7.757	Eu-evm.model.Chr8.838	      0
138-  9:	Eu-evm.model.Chr7.763	Eu-evm.model.Chr8.828	  2e-98
138- 10:	Eu-evm.model.Chr7.781	Eu-evm.model.Chr8.826.1	 8e-134
## Alignment 139: score=282.0 e_value=4.7e-12 N=7 Eu-GWHBISF00000492&Eu-GWHBISF00000501 minus
139-  0:	Eu-evm.model.Chr7.2080	Eu-evm.model.Chr8.228	  3e-30
139-  1:	Eu-evm.model.Chr7.2094	Eu-evm.model.Chr8.199	  1e-23
139-  2:	Eu-evm.model.Chr7.2098	Eu-evm.model.Chr8.193	  7e-39
139-  3:	Eu-evm.model.Chr7.2108	Eu-evm.model.Chr8.188	  6e-45
139-  4:	Eu-evm.model.Chr7.2127.1	Eu-evm.model.Chr8.169	  8e-23
139-  5:	Eu-evm.model.Chr7.2134	Eu-evm.model.Chr8.168	      0
139-  6:	Eu-evm.model.Chr7.2151	Eu-evm.model.Chr8.149	  6e-28
## Alignment 140: score=896.0 e_value=8.2e-60 N=20 Eu-GWHBISF00000493&Eu-GWHBISF00000494 plus
140-  0:	Eu-evm.model.Chr2.1723	Eu-evm.model.Chr10.530	  1e-89
140-  1:	Eu-evm.model.Chr2.1725.2	Eu-evm.model.Chr10.539	  1e-79
140-  2:	Eu-evm.model.Chr2.1726	Eu-evm.model.Chr10.541	      0
140-  3:	Eu-evm.model.Chr2.1738	Eu-evm.model.Chr10.552	 4e-123
140-  4:	Eu-evm.model.Chr2.1751	Eu-evm.model.Chr10.563	      0
140-  5:	Eu-evm.model.Chr2.1759	Eu-evm.model.Chr10.579	      0
140-  6:	Eu-evm.model.Chr2.1765	Eu-evm.model.Chr10.582	      0
140-  7:	Eu-evm.model.Chr2.1773	Eu-evm.model.Chr10.583.1	  2e-54
140-  8:	Eu-evm.model.Chr2.1775	Eu-evm.model.Chr10.584	 2e-113
140-  9:	Eu-evm.model.Chr2.1778	Eu-evm.model.Chr10.585	  2e-44
140- 10:	Eu-evm.model.Chr2.1789	Eu-evm.model.Chr10.586	  6e-79
140- 11:	Eu-evm.model.Chr2.1806	Eu-evm.model.Chr10.595	      0
140- 12:	Eu-evm.model.Chr2.1815	Eu-evm.model.Chr10.606	  3e-46
140- 13:	Eu-evm.model.Chr2.1818	Eu-evm.model.Chr10.609	  2e-61
140- 14:	Eu-evm.model.Chr2.1825	Eu-evm.model.Chr10.619	  7e-61
140- 15:	Eu-evm.model.Chr2.1855	Eu-evm.model.Chr10.640	      0
140- 16:	Eu-evm.model.Chr2.1856	Eu-evm.model.Chr10.641	      0
140- 17:	Eu-evm.model.Chr2.1874	Eu-evm.model.Chr10.643	 1e-109
140- 18:	Eu-evm.model.Chr2.1908	Eu-evm.model.Chr10.674.1	  9e-85
140- 19:	Eu-evm.model.Chr2.1928	Eu-evm.model.Chr10.683	  5e-32
## Alignment 141: score=566.0 e_value=9.3e-28 N=12 Eu-GWHBISF00000493&Eu-GWHBISF00000494 plus
141-  0:	Eu-evm.model.Chr2.1415	Eu-evm.model.Chr10.422	 2e-145
141-  1:	Eu-evm.model.Chr2.1422	Eu-evm.model.Chr10.426	 3e-158
141-  2:	Eu-evm.model.Chr2.1426	Eu-evm.model.Chr10.428	  2e-84
141-  3:	Eu-evm.model.Chr2.1428	Eu-evm.model.Chr10.441	  3e-24
141-  4:	Eu-evm.model.Chr2.1433	Eu-evm.model.Chr10.447	      0
141-  5:	Eu-evm.model.Chr2.1434	Eu-evm.model.Chr10.449	      0
141-  6:	Eu-evm.model.Chr2.1437	Eu-evm.model.Chr10.457.1	 3e-102
141-  7:	Eu-evm.model.Chr2.1440	Eu-evm.model.Chr10.459	      0
141-  8:	Eu-evm.model.Chr2.1442	Eu-evm.model.Chr10.467	 1e-101
141-  9:	Eu-evm.model.Chr2.1443	Eu-evm.model.Chr10.468	      0
141- 10:	Eu-evm.model.Chr2.1444	Eu-evm.model.Chr10.470	  2e-88
141- 11:	Eu-evm.model.Chr2.1451	Eu-evm.model.Chr10.477	  7e-70
## Alignment 142: score=330.0 e_value=4.3e-16 N=8 Eu-GWHBISF00000493&Eu-GWHBISF00000494 plus
142-  0:	Eu-evm.model.Chr2.2080	Eu-evm.model.Chr10.792	 5e-138
142-  1:	Eu-evm.model.Chr2.2082	Eu-evm.model.Chr10.793	 1e-139
142-  2:	Eu-evm.model.Chr2.2083	Eu-evm.model.Chr10.824	  3e-87
142-  3:	Eu-evm.model.Chr2.2101	Eu-evm.model.Chr10.856	  3e-60
142-  4:	Eu-evm.model.Chr2.2122	Eu-evm.model.Chr10.878	 4e-129
142-  5:	Eu-evm.model.Chr2.2134	Eu-evm.model.Chr10.880	  1e-26
142-  6:	Eu-evm.model.Chr2.2150	Eu-evm.model.Chr10.890	      0
142-  7:	Eu-evm.model.Chr2.2153	Eu-evm.model.Chr10.912	      0
## Alignment 143: score=641.0 e_value=6.4e-38 N=15 Eu-GWHBISF00000493&Eu-GWHBISF00000494 minus
143-  0:	Eu-evm.model.Chr2.1482	Eu-evm.model.Chr10.406	 9e-124
143-  1:	Eu-evm.model.Chr2.1489	Eu-evm.model.Chr10.401	 1e-105
143-  2:	Eu-evm.model.Chr2.1508	Eu-evm.model.Chr10.390	 4e-169
143-  3:	Eu-evm.model.Chr2.1512	Eu-evm.model.Chr10.387	  9e-25
143-  4:	Eu-evm.model.Chr2.1517	Eu-evm.model.Chr10.386	      0
143-  5:	Eu-evm.model.Chr2.1557.1	Eu-evm.model.Chr10.384	 2e-178
143-  6:	Eu-evm.model.Chr2.1558	Eu-evm.model.Chr10.383	      0
143-  7:	Eu-evm.model.Chr2.1596	Eu-evm.model.Chr10.374	 1e-119
143-  8:	Eu-evm.model.Chr2.1610	Eu-evm.model.Chr10.363	  7e-99
143-  9:	Eu-evm.model.Chr2.1615	Eu-evm.model.Chr10.359	 6e-153
143- 10:	Eu-evm.model.Chr2.1622	Eu-evm.model.Chr10.358	 2e-173
143- 11:	Eu-evm.model.Chr2.1631	Eu-evm.model.Chr10.348	 7e-114
143- 12:	Eu-evm.model.Chr2.1659	Eu-evm.model.Chr10.342	  7e-72
143- 13:	Eu-evm.model.Chr2.1672	Eu-evm.model.Chr10.341	      0
143- 14:	Eu-evm.model.Chr2.1678	Eu-evm.model.Chr10.340	 1e-180
## Alignment 144: score=1515.0 e_value=3e-128 N=35 Eu-GWHBISF00000493&Eu-GWHBISF00000496 plus
144-  0:	Eu-evm.model.Chr2.132	Eu-evm.model.Chr4.238	      0
144-  1:	Eu-evm.model.Chr2.149	Eu-evm.model.Chr4.250	  1e-70
144-  2:	Eu-evm.model.Chr2.173.1	Eu-evm.model.Chr4.253	      0
144-  3:	Eu-evm.model.Chr2.175	Eu-evm.model.Chr4.258.1	      0
144-  4:	Eu-evm.model.Chr2.178	Eu-evm.model.Chr4.259	  1e-73
144-  5:	Eu-evm.model.Chr2.181	Eu-evm.model.Chr4.264	      0
144-  6:	Eu-evm.model.Chr2.191	Eu-evm.model.Chr4.294	      0
144-  7:	Eu-evm.model.Chr2.197	Eu-evm.model.Chr4.295	 3e-122
144-  8:	Eu-evm.model.Chr2.199	Eu-evm.model.Chr4.296	  4e-62
144-  9:	Eu-evm.model.Chr2.200.1	Eu-evm.model.Chr4.297	      0
144- 10:	Eu-evm.model.Chr2.201.1	Eu-evm.model.Chr4.311	      0
144- 11:	Eu-evm.model.Chr2.216	Eu-evm.model.Chr4.332	 3e-126
144- 12:	Eu-evm.model.Chr2.220	Eu-evm.model.Chr4.333	  2e-25
144- 13:	Eu-evm.model.Chr2.234	Eu-evm.model.Chr4.337	 8e-104
144- 14:	Eu-evm.model.Chr2.249.2	Eu-evm.model.Chr4.350	 1e-123
144- 15:	Eu-evm.model.Chr2.272	Eu-evm.model.Chr4.354	      0
144- 16:	Eu-evm.model.Chr2.284	Eu-evm.model.Chr4.378	  2e-69
144- 17:	Eu-evm.model.Chr2.285	Eu-evm.model.Chr4.379	  4e-85
144- 18:	Eu-evm.model.Chr2.291	Eu-evm.model.Chr4.395	  2e-26
144- 19:	Eu-evm.model.Chr2.295	Eu-evm.model.Chr4.397	      0
144- 20:	Eu-evm.model.Chr2.296	Eu-evm.model.Chr4.399	      0
144- 21:	Eu-evm.model.Chr2.299	Eu-evm.model.Chr4.400	      0
144- 22:	Eu-evm.model.Chr2.307	Eu-evm.model.Chr4.401	  4e-69
144- 23:	Eu-evm.model.Chr2.330	Eu-evm.model.Chr4.431	  2e-59
144- 24:	Eu-evm.model.Chr2.353	Eu-evm.model.Chr4.460	      0
144- 25:	Eu-evm.model.Chr2.354	Eu-evm.model.Chr4.461	  6e-15
144- 26:	Eu-evm.model.Chr2.355	Eu-evm.model.Chr4.463	 2e-148
144- 27:	Eu-evm.model.Chr2.359	Eu-evm.model.Chr4.467	      0
144- 28:	Eu-evm.model.Chr2.362	Eu-evm.model.Chr4.468	      0
144- 29:	Eu-evm.model.Chr2.374	Eu-evm.model.Chr4.472	 2e-119
144- 30:	Eu-evm.model.Chr2.379	Eu-evm.model.Chr4.473.1	      0
144- 31:	Eu-evm.model.Chr2.380	Eu-evm.model.Chr4.483.1	 2e-100
144- 32:	Eu-evm.model.Chr2.392	Eu-evm.model.Chr4.487	  4e-44
144- 33:	Eu-evm.model.Chr2.414	Eu-evm.model.Chr4.508	      0
144- 34:	Eu-evm.model.Chr2.418	Eu-evm.model.Chr4.527	 8e-124
## Alignment 145: score=652.0 e_value=9.3e-39 N=15 Eu-GWHBISF00000493&Eu-GWHBISF00000496 plus
145-  0:	Eu-evm.model.Chr2.4	Eu-evm.model.Chr4.90_evm.model.Chr4.91	      0
145-  1:	Eu-evm.model.Chr2.5	Eu-evm.model.Chr4.92	      0
145-  2:	Eu-evm.model.Chr2.14	Eu-evm.model.Chr4.93	  4e-39
145-  3:	Eu-evm.model.Chr2.22	Eu-evm.model.Chr4.105	      0
145-  4:	Eu-evm.model.Chr2.25	Eu-evm.model.Chr4.114	 6e-111
145-  5:	Eu-evm.model.Chr2.30	Eu-evm.model.Chr4.117	  8e-38
145-  6:	Eu-evm.model.Chr2.33	Eu-evm.model.Chr4.123	 2e-169
145-  7:	Eu-evm.model.Chr2.43	Eu-evm.model.Chr4.135	      0
145-  8:	Eu-evm.model.Chr2.45	Eu-evm.model.Chr4.137	 1e-111
145-  9:	Eu-evm.model.Chr2.53	Eu-evm.model.Chr4.149	  8e-89
145- 10:	Eu-evm.model.Chr2.57	Eu-evm.model.Chr4.163_evm.model.Chr4.164	 1e-141
145- 11:	Eu-evm.model.Chr2.60.3	Eu-evm.model.Chr4.166.1	 4e-156
145- 12:	Eu-evm.model.Chr2.70	Eu-evm.model.Chr4.177	  5e-28
145- 13:	Eu-evm.model.Chr2.88	Eu-evm.model.Chr4.189	  8e-65
145- 14:	Eu-evm.model.Chr2.105	Eu-evm.model.Chr4.201	      0
## Alignment 146: score=598.0 e_value=3.6e-31 N=13 Eu-GWHBISF00000493&Eu-GWHBISF00000496 plus
146-  0:	Eu-evm.model.Chr2.432	Eu-evm.model.Chr4.579_evm.model.Chr4.582	  7e-90
146-  1:	Eu-evm.model.Chr2.454	Eu-evm.model.Chr4.593	      0
146-  2:	Eu-evm.model.Chr2.455	Eu-evm.model.Chr4.605	      0
146-  3:	Eu-evm.model.Chr2.460	Eu-evm.model.Chr4.611	  2e-23
146-  4:	Eu-evm.model.Chr2.461	Eu-evm.model.Chr4.612	 3e-174
146-  5:	Eu-evm.model.Chr2.465	Eu-evm.model.Chr4.624	  4e-66
146-  6:	Eu-evm.model.Chr2.475	Eu-evm.model.Chr4.634	      0
146-  7:	Eu-evm.model.Chr2.482	Eu-evm.model.Chr4.640	 6e-172
146-  8:	Eu-evm.model.Chr2.484	Eu-evm.model.Chr4.642	      0
146-  9:	Eu-evm.model.Chr2.491	Eu-evm.model.Chr4.661	      0
146- 10:	Eu-evm.model.Chr2.492	Eu-evm.model.Chr4.673	 3e-174
146- 11:	Eu-evm.model.Chr2.494	Eu-evm.model.Chr4.675	 2e-157
146- 12:	Eu-evm.model.Chr2.500	Eu-evm.model.Chr4.676	  8e-42
## Alignment 147: score=991.0 e_value=1.7e-66 N=23 Eu-GWHBISF00000493&Eu-GWHBISF00000496 minus
147-  0:	Eu-evm.model.Chr2.843	Eu-evm.model.Chr4.1260	  3e-97
147-  1:	Eu-evm.model.Chr2.849	Eu-evm.model.Chr4.1258	 4e-127
147-  2:	Eu-evm.model.Chr2.853	Eu-evm.model.Chr4.1246	  4e-91
147-  3:	Eu-evm.model.Chr2.873	Eu-evm.model.Chr4.1232	 1e-133
147-  4:	Eu-evm.model.Chr2.889.2	Eu-evm.model.Chr4.1201.1	      0
147-  5:	Eu-evm.model.Chr2.893	Eu-evm.model.Chr4.1186	  3e-15
147-  6:	Eu-evm.model.Chr2.900	Eu-evm.model.Chr4.1181	  1e-33
147-  7:	Eu-evm.model.Chr2.926	Eu-evm.model.Chr4.1153	  5e-44
147-  8:	Eu-evm.model.Chr2.957	Eu-evm.model.Chr4.1109	  3e-33
147-  9:	Eu-evm.model.Chr2.968	Eu-evm.model.Chr4.1094	      0
147- 10:	Eu-evm.model.Chr2.987	Eu-evm.model.Chr4.1088	  1e-60
147- 11:	Eu-evm.model.Chr2.988	Eu-evm.model.Chr4.1080	      0
147- 12:	Eu-evm.model.Chr2.989	Eu-evm.model.Chr4.1078	  1e-40
147- 13:	Eu-evm.model.Chr2.1007	Eu-evm.model.Chr4.1057	      0
147- 14:	Eu-evm.model.Chr2.1011	Eu-evm.model.Chr4.1046	      0
147- 15:	Eu-evm.model.Chr2.1024	Eu-evm.model.Chr4.1027	      0
147- 16:	Eu-evm.model.Chr2.1030	Eu-evm.model.Chr4.1018	  1e-36
147- 17:	Eu-evm.model.Chr2.1036	Eu-evm.model.Chr4.1014	  6e-63
147- 18:	Eu-evm.model.Chr2.1061	Eu-evm.model.Chr4.1000	  2e-15
147- 19:	Eu-evm.model.Chr2.1063	Eu-evm.model.Chr4.997	 5e-160
147- 20:	Eu-evm.model.Chr2.1070	Eu-evm.model.Chr4.966	      0
147- 21:	Eu-evm.model.Chr2.1072	Eu-evm.model.Chr4.962	  7e-31
147- 22:	Eu-evm.model.Chr2.1077	Eu-evm.model.Chr4.956	 4e-142
## Alignment 148: score=456.0 e_value=2.8e-27 N=10 Eu-GWHBISF00000493&Eu-GWHBISF00000496 minus
148-  0:	Eu-evm.model.Chr2.1308	Eu-evm.model.Chr4.934	 7e-149
148-  1:	Eu-evm.model.Chr2.1310	Eu-evm.model.Chr4.933	 9e-135
148-  2:	Eu-evm.model.Chr2.1327	Eu-evm.model.Chr4.923.1	  2e-45
148-  3:	Eu-evm.model.Chr2.1328	Eu-evm.model.Chr4.918	  2e-44
148-  4:	Eu-evm.model.Chr2.1371	Eu-evm.model.Chr4.877	 5e-118
148-  5:	Eu-evm.model.Chr2.1378	Eu-evm.model.Chr4.866	      0
148-  6:	Eu-evm.model.Chr2.1379	Eu-evm.model.Chr4.862	  4e-64
148-  7:	Eu-evm.model.Chr2.1380.4	Eu-evm.model.Chr4.861	      0
148-  8:	Eu-evm.model.Chr2.1384.1	Eu-evm.model.Chr4.848	 2e-145
148-  9:	Eu-evm.model.Chr2.1385	Eu-evm.model.Chr4.845	      0
## Alignment 149: score=420.0 e_value=3.3e-16 N=9 Eu-GWHBISF00000493&Eu-GWHBISF00000496 minus
149-  0:	Eu-evm.model.Chr2.1230	Eu-evm.model.Chr4.831_evm.model.Chr4.832	      0
149-  1:	Eu-evm.model.Chr2.1249	Eu-evm.model.Chr4.824	      0
149-  2:	Eu-evm.model.Chr2.1255	Eu-evm.model.Chr4.820	  4e-46
149-  3:	Eu-evm.model.Chr2.1258.1	Eu-evm.model.Chr4.810	      0
149-  4:	Eu-evm.model.Chr2.1271.1	Eu-evm.model.Chr4.807	      0
149-  5:	Eu-evm.model.Chr2.1283	Eu-evm.model.Chr4.803.2	  3e-37
149-  6:	Eu-evm.model.Chr2.1285	Eu-evm.model.Chr4.801	      0
149-  7:	Eu-evm.model.Chr2.1287	Eu-evm.model.Chr4.795	 1e-151
149-  8:	Eu-evm.model.Chr2.1299	Eu-evm.model.Chr4.792	  5e-32
## Alignment 150: score=255.0 e_value=2.5e-09 N=6 Eu-GWHBISF00000493&Eu-GWHBISF00000496 minus
150-  0:	Eu-evm.model.Chr2.1036	Eu-evm.model.Chr4.378	  6e-49
150-  1:	Eu-evm.model.Chr2.1038	Eu-evm.model.Chr4.375	  3e-79
150-  2:	Eu-evm.model.Chr2.1054.3	Eu-evm.model.Chr4.355	      0
150-  3:	Eu-evm.model.Chr2.1058	Eu-evm.model.Chr4.353	  4e-18
150-  4:	Eu-evm.model.Chr2.1084_evm.model.Chr2.1085	Eu-evm.model.Chr4.343	  6e-28
150-  5:	Eu-evm.model.Chr2.1103	Eu-evm.model.Chr4.335	  7e-14
## Alignment 151: score=250.0 e_value=1.2e-11 N=6 Eu-GWHBISF00000493&Eu-GWHBISF00000496 minus
151-  0:	Eu-evm.model.Chr2.548	Eu-evm.model.Chr4.760.1	      0
151-  1:	Eu-evm.model.Chr2.592	Eu-evm.model.Chr4.741	      0
151-  2:	Eu-evm.model.Chr2.607	Eu-evm.model.Chr4.732	  6e-94
151-  3:	Eu-evm.model.Chr2.612	Eu-evm.model.Chr4.730	  5e-77
151-  4:	Eu-evm.model.Chr2.616	Eu-evm.model.Chr4.729	 7e-165
151-  5:	Eu-evm.model.Chr2.618	Eu-evm.model.Chr4.707	  2e-87
## Alignment 152: score=293.0 e_value=1.3e-11 N=7 Eu-GWHBISF00000493&Eu-GWHBISF00000497 plus
152-  0:	Eu-evm.model.Chr2.1756	Eu-evm.model.Chr15.224	      0
152-  1:	Eu-evm.model.Chr2.1794	Eu-evm.model.Chr15.229	 3e-144
152-  2:	Eu-evm.model.Chr2.1799	Eu-evm.model.Chr15.230	 4e-166
152-  3:	Eu-evm.model.Chr2.1808	Eu-evm.model.Chr15.243	      0
152-  4:	Eu-evm.model.Chr2.1815	Eu-evm.model.Chr15.251	  8e-33
152-  5:	Eu-evm.model.Chr2.1817	Eu-evm.model.Chr15.266	  1e-50
152-  6:	Eu-evm.model.Chr2.1820	Eu-evm.model.Chr15.273.1	  2e-16
## Alignment 153: score=310.0 e_value=2.6e-15 N=8 Eu-GWHBISF00000493&Eu-GWHBISF00000497 minus
153-  0:	Eu-evm.model.Chr2.2084	Eu-evm.model.Chr15.397	      0
153-  1:	Eu-evm.model.Chr2.2104	Eu-evm.model.Chr15.376	      0
153-  2:	Eu-evm.model.Chr2.2117	Eu-evm.model.Chr15.372	  2e-16
153-  3:	Eu-evm.model.Chr2.2122	Eu-evm.model.Chr15.363	  7e-92
153-  4:	Eu-evm.model.Chr2.2146	Eu-evm.model.Chr15.357	      0
153-  5:	Eu-evm.model.Chr2.2150	Eu-evm.model.Chr15.355	      0
153-  6:	Eu-evm.model.Chr2.2191	Eu-evm.model.Chr15.335	 1e-128
153-  7:	Eu-evm.model.Chr2.2233	Eu-evm.model.Chr15.309	 5e-106
## Alignment 154: score=259.0 e_value=1.2e-08 N=6 Eu-GWHBISF00000494&Eu-GWHBISF00000495 plus
154-  0:	Eu-evm.model.Chr10.66	Eu-evm.model.Chr16.789	  7e-15
154-  1:	Eu-evm.model.Chr10.85.1	Eu-evm.model.Chr16.815	 2e-151
154-  2:	Eu-evm.model.Chr10.91_evm.model.Chr10.92	Eu-evm.model.Chr16.831	      0
154-  3:	Eu-evm.model.Chr10.95.1	Eu-evm.model.Chr16.834	      0
154-  4:	Eu-evm.model.Chr10.99	Eu-evm.model.Chr16.840	      0
154-  5:	Eu-evm.model.Chr10.105	Eu-evm.model.Chr16.875	 1e-107
## Alignment 155: score=431.0 e_value=7.1e-23 N=10 Eu-GWHBISF00000494&Eu-GWHBISF00000497 plus
155-  0:	Eu-evm.model.Chr10.1983	Eu-evm.model.Chr15.1031	      0
155-  1:	Eu-evm.model.Chr10.1986	Eu-evm.model.Chr15.1052	 3e-127
155-  2:	Eu-evm.model.Chr10.1991	Eu-evm.model.Chr15.1053	  3e-44
155-  3:	Eu-evm.model.Chr10.1993	Eu-evm.model.Chr15.1056	      0
155-  4:	Eu-evm.model.Chr10.2004	Eu-evm.model.Chr15.1086	  1e-51
155-  5:	Eu-evm.model.Chr10.2044	Eu-evm.model.Chr15.1090	 4e-119
155-  6:	Eu-evm.model.Chr10.2069	Eu-evm.model.Chr15.1113	 1e-131
155-  7:	Eu-evm.model.Chr10.2070	Eu-evm.model.Chr15.1115	      0
155-  8:	Eu-evm.model.Chr10.2083	Eu-evm.model.Chr15.1121	      0
155-  9:	Eu-evm.model.Chr10.2086	Eu-evm.model.Chr15.1127	  1e-11
## Alignment 156: score=270.0 e_value=2.4e-09 N=6 Eu-GWHBISF00000494&Eu-GWHBISF00000497 plus
156-  0:	Eu-evm.model.Chr10.534	Eu-evm.model.Chr15.146	  5e-18
156-  1:	Eu-evm.model.Chr10.540	Eu-evm.model.Chr15.152	  1e-64
156-  2:	Eu-evm.model.Chr10.551.2	Eu-evm.model.Chr15.160	      0
156-  3:	Eu-evm.model.Chr10.552	Eu-evm.model.Chr15.164	  4e-71
156-  4:	Eu-evm.model.Chr10.569	Eu-evm.model.Chr15.183	      0
156-  5:	Eu-evm.model.Chr10.571	Eu-evm.model.Chr15.187	  2e-41
## Alignment 157: score=298.0 e_value=3.9e-11 N=7 Eu-GWHBISF00000494&Eu-GWHBISF00000497 minus
157-  0:	Eu-evm.model.Chr10.839	Eu-evm.model.Chr15.386	  6e-43
157-  1:	Eu-evm.model.Chr10.857	Eu-evm.model.Chr15.371	 3e-145
157-  2:	Eu-evm.model.Chr10.865	Eu-evm.model.Chr15.366	  2e-48
157-  3:	Eu-evm.model.Chr10.878	Eu-evm.model.Chr15.363	  2e-88
157-  4:	Eu-evm.model.Chr10.890	Eu-evm.model.Chr15.355	      0
157-  5:	Eu-evm.model.Chr10.903	Eu-evm.model.Chr15.353	  1e-89
157-  6:	Eu-evm.model.Chr10.929	Eu-evm.model.Chr15.346	      0
## Alignment 158: score=277.0 e_value=2.1e-10 N=6 Eu-GWHBISF00000494&Eu-GWHBISF00000497 minus
158-  0:	Eu-evm.model.Chr10.719	Eu-evm.model.Chr15.341	  1e-76
158-  1:	Eu-evm.model.Chr10.730	Eu-evm.model.Chr15.318	  1e-25
158-  2:	Eu-evm.model.Chr10.732	Eu-evm.model.Chr15.317	  5e-12
158-  3:	Eu-evm.model.Chr10.733.1	Eu-evm.model.Chr15.311	  6e-34
158-  4:	Eu-evm.model.Chr10.734	Eu-evm.model.Chr15.309	 5e-118
158-  5:	Eu-evm.model.Chr10.736	Eu-evm.model.Chr15.308	  4e-79
## Alignment 159: score=288.0 e_value=4.4e-08 N=6 Eu-GWHBISF00000494&Eu-GWHBISF00000498 minus
159-  0:	Eu-evm.model.Chr10.66	Eu-evm.model.Chr6.1933	  4e-15
159-  1:	Eu-evm.model.Chr10.67	Eu-evm.model.Chr6.1930	  5e-31
159-  2:	Eu-evm.model.Chr10.71	Eu-evm.model.Chr6.1922	 2e-138
159-  3:	Eu-evm.model.Chr10.74	Eu-evm.model.Chr6.1917	      0
159-  4:	Eu-evm.model.Chr10.76	Eu-evm.model.Chr6.1914	  7e-62
159-  5:	Eu-evm.model.Chr10.77	Eu-evm.model.Chr6.1907	  2e-27
## Alignment 160: score=686.0 e_value=4.3e-44 N=16 Eu-GWHBISF00000494&Eu-GWHBISF00000499 plus
160-  0:	Eu-evm.model.Chr10.178	Eu-evm.model.Chr14.1134	      0
160-  1:	Eu-evm.model.Chr10.189	Eu-evm.model.Chr14.1146	  3e-40
160-  2:	Eu-evm.model.Chr10.190	Eu-evm.model.Chr14.1147	 7e-107
160-  3:	Eu-evm.model.Chr10.193	Eu-evm.model.Chr14.1167	  9e-42
160-  4:	Eu-evm.model.Chr10.216	Eu-evm.model.Chr14.1180	      0
160-  5:	Eu-evm.model.Chr10.220	Eu-evm.model.Chr14.1204	 1e-170
160-  6:	Eu-evm.model.Chr10.221	Eu-evm.model.Chr14.1205	 5e-107
160-  7:	Eu-evm.model.Chr10.225	Eu-evm.model.Chr14.1214	  5e-17
160-  8:	Eu-evm.model.Chr10.227	Eu-evm.model.Chr14.1219	      0
160-  9:	Eu-evm.model.Chr10.230	Eu-evm.model.Chr14.1226	 3e-176
160- 10:	Eu-evm.model.Chr10.232.1	Eu-evm.model.Chr14.1237	 3e-141
160- 11:	Eu-evm.model.Chr10.242.1	Eu-evm.model.Chr14.1252	  3e-29
160- 12:	Eu-evm.model.Chr10.258	Eu-evm.model.Chr14.1292	  7e-75
160- 13:	Eu-evm.model.Chr10.262	Eu-evm.model.Chr14.1302	  5e-57
160- 14:	Eu-evm.model.Chr10.263	Eu-evm.model.Chr14.1317	 1e-125
160- 15:	Eu-evm.model.Chr10.268	Eu-evm.model.Chr14.1344	 2e-102
## Alignment 161: score=480.0 e_value=4.6e-25 N=11 Eu-GWHBISF00000494&Eu-GWHBISF00000499 plus
161-  0:	Eu-evm.model.Chr10.286	Eu-evm.model.Chr14.1451	  5e-76
161-  1:	Eu-evm.model.Chr10.298_evm.model.Chr10.299	Eu-evm.model.Chr14.1485	 1e-104
161-  2:	Eu-evm.model.Chr10.302	Eu-evm.model.Chr14.1487	 5e-178
161-  3:	Eu-evm.model.Chr10.306	Eu-evm.model.Chr14.1489	      0
161-  4:	Eu-evm.model.Chr10.308	Eu-evm.model.Chr14.1493	 1e-166
161-  5:	Eu-evm.model.Chr10.310	Eu-evm.model.Chr14.1535	      0
161-  6:	Eu-evm.model.Chr10.312	Eu-evm.model.Chr14.1537.1	  2e-82
161-  7:	Eu-evm.model.Chr10.315	Eu-evm.model.Chr14.1551	  9e-65
161-  8:	Eu-evm.model.Chr10.319	Eu-evm.model.Chr14.1568	      0
161-  9:	Eu-evm.model.Chr10.320	Eu-evm.model.Chr14.1572	  2e-19
161- 10:	Eu-evm.model.Chr10.321	Eu-evm.model.Chr14.1575	  3e-64
## Alignment 162: score=277.0 e_value=8.2e-11 N=6 Eu-GWHBISF00000494&Eu-GWHBISF00000499 plus
162-  0:	Eu-evm.model.Chr10.54	Eu-evm.model.Chr14.1726	  3e-84
162-  1:	Eu-evm.model.Chr10.58	Eu-evm.model.Chr14.1727	 4e-115
162-  2:	Eu-evm.model.Chr10.59	Eu-evm.model.Chr14.1728	      0
162-  3:	Eu-evm.model.Chr10.62	Eu-evm.model.Chr14.1730	      0
162-  4:	Eu-evm.model.Chr10.63	Eu-evm.model.Chr14.1733	      0
162-  5:	Eu-evm.model.Chr10.83	Eu-evm.model.Chr14.1743	  5e-52
## Alignment 163: score=252.0 e_value=7e-09 N=6 Eu-GWHBISF00000494&Eu-GWHBISF00000499 plus
163-  0:	Eu-evm.model.Chr10.10	Eu-evm.model.Chr14.5	 3e-176
163-  1:	Eu-evm.model.Chr10.11	Eu-evm.model.Chr14.12	 4e-120
163-  2:	Eu-evm.model.Chr10.14	Eu-evm.model.Chr14.13	 2e-107
163-  3:	Eu-evm.model.Chr10.24	Eu-evm.model.Chr14.28	 3e-108
163-  4:	Eu-evm.model.Chr10.30	Eu-evm.model.Chr14.52	      0
163-  5:	Eu-evm.model.Chr10.39	Eu-evm.model.Chr14.61	  6e-28
## Alignment 164: score=816.0 e_value=8e-51 N=18 Eu-GWHBISF00000494&Eu-GWHBISF00000499 minus
164-  0:	Eu-evm.model.Chr10.94	Eu-evm.model.Chr14.1711	      0
164-  1:	Eu-evm.model.Chr10.96_evm.model.Chr10.97	Eu-evm.model.Chr14.1710	      0
164-  2:	Eu-evm.model.Chr10.99	Eu-evm.model.Chr14.1709	      0
164-  3:	Eu-evm.model.Chr10.100	Eu-evm.model.Chr14.1708	  4e-39
164-  4:	Eu-evm.model.Chr10.103	Eu-evm.model.Chr14.1705	 8e-110
164-  5:	Eu-evm.model.Chr10.104	Eu-evm.model.Chr14.1697	  1e-46
164-  6:	Eu-evm.model.Chr10.106	Eu-evm.model.Chr14.1693	      0
164-  7:	Eu-evm.model.Chr10.110.1	Eu-evm.model.Chr14.1685	      0
164-  8:	Eu-evm.model.Chr10.114	Eu-evm.model.Chr14.1674	      0
164-  9:	Eu-evm.model.Chr10.128	Eu-evm.model.Chr14.1665	  4e-83
164- 10:	Eu-evm.model.Chr10.132	Eu-evm.model.Chr14.1658	  8e-85
164- 11:	Eu-evm.model.Chr10.134	Eu-evm.model.Chr14.1655	 1e-158
164- 12:	Eu-evm.model.Chr10.136	Eu-evm.model.Chr14.1651	  2e-88
164- 13:	Eu-evm.model.Chr10.138	Eu-evm.model.Chr14.1644	 2e-112
164- 14:	Eu-evm.model.Chr10.154	Eu-evm.model.Chr14.1628	      0
164- 15:	Eu-evm.model.Chr10.155	Eu-evm.model.Chr14.1626	  2e-74
164- 16:	Eu-evm.model.Chr10.170	Eu-evm.model.Chr14.1588_evm.model.Chr14.1589	      0
164- 17:	Eu-evm.model.Chr10.171_evm.model.Chr10.172	Eu-evm.model.Chr14.1582	 7e-174
## Alignment 165: score=297.0 e_value=9.5e-14 N=7 Eu-GWHBISF00000494&Eu-GWHBISF00000501 plus
165-  0:	Eu-evm.model.Chr10.114	Eu-evm.model.Chr8.1978	      0
165-  1:	Eu-evm.model.Chr10.130	Eu-evm.model.Chr8.2028.2	      0
165-  2:	Eu-evm.model.Chr10.140	Eu-evm.model.Chr8.2043	  1e-64
165-  3:	Eu-evm.model.Chr10.148	Eu-evm.model.Chr8.2045	  2e-80
165-  4:	Eu-evm.model.Chr10.149	Eu-evm.model.Chr8.2049	      0
165-  5:	Eu-evm.model.Chr10.150	Eu-evm.model.Chr8.2077	  1e-22
165-  6:	Eu-evm.model.Chr10.151.5	Eu-evm.model.Chr8.2078	      0
## Alignment 166: score=1170.0 e_value=7.2e-85 N=27 Eu-GWHBISF00000494&Eu-GWHBISF00000501 minus
166-  0:	Eu-evm.model.Chr10.1424.1	Eu-evm.model.Chr8.456	  6e-83
166-  1:	Eu-evm.model.Chr10.1425	Eu-evm.model.Chr8.450	 2e-122
166-  2:	Eu-evm.model.Chr10.1430	Eu-evm.model.Chr8.448	  1e-63
166-  3:	Eu-evm.model.Chr10.1434	Eu-evm.model.Chr8.444.1	      0
166-  4:	Eu-evm.model.Chr10.1443	Eu-evm.model.Chr8.438	 4e-169
166-  5:	Eu-evm.model.Chr10.1449	Eu-evm.model.Chr8.437	  4e-92
166-  6:	Eu-evm.model.Chr10.1450	Eu-evm.model.Chr8.424	 2e-107
166-  7:	Eu-evm.model.Chr10.1452	Eu-evm.model.Chr8.421	 9e-135
166-  8:	Eu-evm.model.Chr10.1455	Eu-evm.model.Chr8.412	 1e-131
166-  9:	Eu-evm.model.Chr10.1462	Eu-evm.model.Chr8.397	      0
166- 10:	Eu-evm.model.Chr10.1464	Eu-evm.model.Chr8.391	 2e-140
166- 11:	Eu-evm.model.Chr10.1490	Eu-evm.model.Chr8.372	  8e-25
166- 12:	Eu-evm.model.Chr10.1561	Eu-evm.model.Chr8.353	      0
166- 13:	Eu-evm.model.Chr10.1572	Eu-evm.model.Chr8.331	 3e-156
166- 14:	Eu-evm.model.Chr10.1573	Eu-evm.model.Chr8.329_evm.model.Chr8.330	      0
166- 15:	Eu-evm.model.Chr10.1582	Eu-evm.model.Chr8.324	  1e-16
166- 16:	Eu-evm.model.Chr10.1587	Eu-evm.model.Chr8.322	  3e-54
166- 17:	Eu-evm.model.Chr10.1591	Eu-evm.model.Chr8.313_evm.model.Chr8.314	      0
166- 18:	Eu-evm.model.Chr10.1595	Eu-evm.model.Chr8.310	      0
166- 19:	Eu-evm.model.Chr10.1623	Eu-evm.model.Chr8.293	      0
166- 20:	Eu-evm.model.Chr10.1624	Eu-evm.model.Chr8.292	  2e-31
166- 21:	Eu-evm.model.Chr10.1635	Eu-evm.model.Chr8.290	  1e-39
166- 22:	Eu-evm.model.Chr10.1656	Eu-evm.model.Chr8.278.2	 5e-123
166- 23:	Eu-evm.model.Chr10.1663	Eu-evm.model.Chr8.251	  9e-63
166- 24:	Eu-evm.model.Chr10.1672.3	Eu-evm.model.Chr8.240.2	      0
166- 25:	Eu-evm.model.Chr10.1690	Eu-evm.model.Chr8.228	  6e-55
166- 26:	Eu-evm.model.Chr10.1706	Eu-evm.model.Chr8.220	 9e-178
## Alignment 167: score=609.0 e_value=6.8e-36 N=14 Eu-GWHBISF00000494&Eu-GWHBISF00000501 minus
167-  0:	Eu-evm.model.Chr10.2081.1	Eu-evm.model.Chr8.125	 6e-135
167-  1:	Eu-evm.model.Chr10.2086	Eu-evm.model.Chr8.119	  9e-26
167-  2:	Eu-evm.model.Chr10.2097	Eu-evm.model.Chr8.114	  1e-54
167-  3:	Eu-evm.model.Chr10.2106	Eu-evm.model.Chr8.107	  8e-47
167-  4:	Eu-evm.model.Chr10.2115	Eu-evm.model.Chr8.102	 1e-157
167-  5:	Eu-evm.model.Chr10.2142	Eu-evm.model.Chr8.94	      0
167-  6:	Eu-evm.model.Chr10.2143	Eu-evm.model.Chr8.92	  5e-91
167-  7:	Eu-evm.model.Chr10.2145	Eu-evm.model.Chr8.91	      0
167-  8:	Eu-evm.model.Chr10.2160	Eu-evm.model.Chr8.85	      0
167-  9:	Eu-evm.model.Chr10.2166	Eu-evm.model.Chr8.79	  1e-19
167- 10:	Eu-evm.model.Chr10.2187	Eu-evm.model.Chr8.62	      0
167- 11:	Eu-evm.model.Chr10.2228	Eu-evm.model.Chr8.39	  4e-58
167- 12:	Eu-evm.model.Chr10.2229	Eu-evm.model.Chr8.38	  6e-17
167- 13:	Eu-evm.model.Chr10.2230	Eu-evm.model.Chr8.33	  2e-97
## Alignment 168: score=398.0 e_value=2.2e-19 N=9 Eu-GWHBISF00000494&Eu-GWHBISF00000501 minus
168-  0:	Eu-evm.model.Chr10.1890	Eu-evm.model.Chr8.193	  1e-61
168-  1:	Eu-evm.model.Chr10.1953	Eu-evm.model.Chr8.166	  2e-79
168-  2:	Eu-evm.model.Chr10.1986	Eu-evm.model.Chr8.150	      0
168-  3:	Eu-evm.model.Chr10.1991	Eu-evm.model.Chr8.149	  3e-65
168-  4:	Eu-evm.model.Chr10.1993	Eu-evm.model.Chr8.146	      0
168-  5:	Eu-evm.model.Chr10.1997	Eu-evm.model.Chr8.143	 1e-104
168-  6:	Eu-evm.model.Chr10.2009	Eu-evm.model.Chr8.140	  2e-49
168-  7:	Eu-evm.model.Chr10.2022	Eu-evm.model.Chr8.133	      0
168-  8:	Eu-evm.model.Chr10.2025	Eu-evm.model.Chr8.131	 1e-111
## Alignment 169: score=258.0 e_value=1.1e-08 N=6 Eu-GWHBISF00000495&Eu-GWHBISF00000498 plus
169-  0:	Eu-evm.model.Chr16.948	Eu-evm.model.Chr6.2318	      0
169-  1:	Eu-evm.model.Chr16.956	Eu-evm.model.Chr6.2319	 2e-179
169-  2:	Eu-evm.model.Chr16.970	Eu-evm.model.Chr6.2324	  1e-24
169-  3:	Eu-evm.model.Chr16.1002	Eu-evm.model.Chr6.2332	 5e-100
169-  4:	Eu-evm.model.Chr16.1006	Eu-evm.model.Chr6.2343	  1e-91
169-  5:	Eu-evm.model.Chr16.1035	Eu-evm.model.Chr6.2358	  8e-23
## Alignment 170: score=257.0 e_value=2.1e-08 N=6 Eu-GWHBISF00000495&Eu-GWHBISF00000498 plus
170-  0:	Eu-evm.model.Chr16.1910	Eu-evm.model.Chr6.243	  9e-81
170-  1:	Eu-evm.model.Chr16.1912	Eu-evm.model.Chr6.247	  1e-50
170-  2:	Eu-evm.model.Chr16.1922	Eu-evm.model.Chr6.252	  4e-26
170-  3:	Eu-evm.model.Chr16.1930	Eu-evm.model.Chr6.260	      0
170-  4:	Eu-evm.model.Chr16.1951	Eu-evm.model.Chr6.263	      0
170-  5:	Eu-evm.model.Chr16.1968	Eu-evm.model.Chr6.277	  3e-20
## Alignment 171: score=507.0 e_value=1.6e-23 N=11 Eu-GWHBISF00000495&Eu-GWHBISF00000498 minus
171-  0:	Eu-evm.model.Chr16.450	Eu-evm.model.Chr6.1877	  8e-60
171-  1:	Eu-evm.model.Chr16.452	Eu-evm.model.Chr6.1858	  7e-14
171-  2:	Eu-evm.model.Chr16.458	Eu-evm.model.Chr6.1857	  7e-16
171-  3:	Eu-evm.model.Chr16.462	Eu-evm.model.Chr6.1851	 1e-173
171-  4:	Eu-evm.model.Chr16.467	Eu-evm.model.Chr6.1841	      0
171-  5:	Eu-evm.model.Chr16.472	Eu-evm.model.Chr6.1837	  3e-78
171-  6:	Eu-evm.model.Chr16.474	Eu-evm.model.Chr6.1835	      0
171-  7:	Eu-evm.model.Chr16.475	Eu-evm.model.Chr6.1817	 2e-135
171-  8:	Eu-evm.model.Chr16.488	Eu-evm.model.Chr6.1810	  1e-41
171-  9:	Eu-evm.model.Chr16.502	Eu-evm.model.Chr6.1798	  1e-59
171- 10:	Eu-evm.model.Chr16.503	Eu-evm.model.Chr6.1789.1	      0
## Alignment 172: score=549.0 e_value=4.6e-36 N=13 Eu-GWHBISF00000495&Eu-GWHBISF00000499 plus
172-  0:	Eu-evm.model.Chr16.1978	Eu-evm.model.Chr14.68	  5e-35
172-  1:	Eu-evm.model.Chr16.1979	Eu-evm.model.Chr14.71	  3e-22
172-  2:	Eu-evm.model.Chr16.1987	Eu-evm.model.Chr14.76	  1e-20
172-  3:	Eu-evm.model.Chr16.1997_evm.model.Chr16.2000	Eu-evm.model.Chr14.112	  6e-96
172-  4:	Eu-evm.model.Chr16.2028	Eu-evm.model.Chr14.144	 1e-167
172-  5:	Eu-evm.model.Chr16.2030	Eu-evm.model.Chr14.153	      0
172-  6:	Eu-evm.model.Chr16.2040	Eu-evm.model.Chr14.172	      0
172-  7:	Eu-evm.model.Chr16.2041	Eu-evm.model.Chr14.173	  1e-25
172-  8:	Eu-evm.model.Chr16.2042	Eu-evm.model.Chr14.174	      0
172-  9:	Eu-evm.model.Chr16.2079	Eu-evm.model.Chr14.185	      0
172- 10:	Eu-evm.model.Chr16.2080	Eu-evm.model.Chr14.203	  1e-68
172- 11:	Eu-evm.model.Chr16.2089	Eu-evm.model.Chr14.208	  2e-78
172- 12:	Eu-evm.model.Chr16.2100	Eu-evm.model.Chr14.210	  1e-82
## Alignment 173: score=384.0 e_value=1.8e-18 N=9 Eu-GWHBISF00000495&Eu-GWHBISF00000499 minus
173-  0:	Eu-evm.model.Chr16.961	Eu-evm.model.Chr14.1659	  4e-56
173-  1:	Eu-evm.model.Chr16.970	Eu-evm.model.Chr14.1657	  3e-17
173-  2:	Eu-evm.model.Chr16.978	Eu-evm.model.Chr14.1655	 2e-104
173-  3:	Eu-evm.model.Chr16.1006	Eu-evm.model.Chr14.1638	  2e-85
173-  4:	Eu-evm.model.Chr16.1034	Eu-evm.model.Chr14.1617	  9e-45
173-  5:	Eu-evm.model.Chr16.1073	Eu-evm.model.Chr14.1596	      0
173-  6:	Eu-evm.model.Chr16.1096_evm.model.Chr16.1097	Eu-evm.model.Chr14.1588_evm.model.Chr14.1589	      0
173-  7:	Eu-evm.model.Chr16.1098	Eu-evm.model.Chr14.1581	  2e-13
173-  8:	Eu-evm.model.Chr16.1099	Eu-evm.model.Chr14.1580.1	  1e-67
## Alignment 174: score=272.0 e_value=1.7e-09 N=6 Eu-GWHBISF00000495&Eu-GWHBISF00000499 minus
174-  0:	Eu-evm.model.Chr16.13	Eu-evm.model.Chr14.1946	  2e-84
174-  1:	Eu-evm.model.Chr16.15	Eu-evm.model.Chr14.1945	 4e-134
174-  2:	Eu-evm.model.Chr16.17	Eu-evm.model.Chr14.1939	      0
174-  3:	Eu-evm.model.Chr16.21	Eu-evm.model.Chr14.1937	      0
174-  4:	Eu-evm.model.Chr16.23	Eu-evm.model.Chr14.1932	 4e-106
174-  5:	Eu-evm.model.Chr16.31	Eu-evm.model.Chr14.1903	 1e-164
## Alignment 175: score=273.0 e_value=2.8e-10 N=6 Eu-GWHBISF00000495&Eu-GWHBISF00000500 plus
175-  0:	Eu-evm.model.Chr16.2104	Eu-evm.model.Chr5.2351	  1e-63
175-  1:	Eu-evm.model.Chr16.2120	Eu-evm.model.Chr5.2364	  7e-34
175-  2:	Eu-evm.model.Chr16.2125	Eu-evm.model.Chr5.2368	      0
175-  3:	Eu-evm.model.Chr16.2127	Eu-evm.model.Chr5.2370	  1e-26
175-  4:	Eu-evm.model.Chr16.2129	Eu-evm.model.Chr5.2372	  3e-95
175-  5:	Eu-evm.model.Chr16.2132	Eu-evm.model.Chr5.2382	      0
## Alignment 176: score=250.0 e_value=4.6e-09 N=6 Eu-GWHBISF00000495&Eu-GWHBISF00000500 minus
176-  0:	Eu-evm.model.Chr16.2011	Eu-evm.model.Chr5.1263	  2e-88
176-  1:	Eu-evm.model.Chr16.2015	Eu-evm.model.Chr5.1250	  3e-11
176-  2:	Eu-evm.model.Chr16.2021	Eu-evm.model.Chr5.1244	  8e-13
176-  3:	Eu-evm.model.Chr16.2049	Eu-evm.model.Chr5.1242	  6e-58
176-  4:	Eu-evm.model.Chr16.2086	Eu-evm.model.Chr5.1236	      0
176-  5:	Eu-evm.model.Chr16.2100	Eu-evm.model.Chr5.1210	  2e-79
## Alignment 177: score=303.0 e_value=5.1e-13 N=8 Eu-GWHBISF00000495&Eu-GWHBISF00000501 plus
177-  0:	Eu-evm.model.Chr16.1531	Eu-evm.model.Chr8.2871	      0
177-  1:	Eu-evm.model.Chr16.1549	Eu-evm.model.Chr8.2887	  1e-98
177-  2:	Eu-evm.model.Chr16.1591	Eu-evm.model.Chr8.2893	  4e-99
177-  3:	Eu-evm.model.Chr16.1626	Eu-evm.model.Chr8.2926	 7e-127
177-  4:	Eu-evm.model.Chr16.1633	Eu-evm.model.Chr8.2938.2	  2e-65
177-  5:	Eu-evm.model.Chr16.1669	Eu-evm.model.Chr8.2947	  7e-32
177-  6:	Eu-evm.model.Chr16.1706	Eu-evm.model.Chr8.2951.1	 4e-129
177-  7:	Eu-evm.model.Chr16.1720	Eu-evm.model.Chr8.2962	 9e-149
## Alignment 178: score=271.0 e_value=5.2e-08 N=6 Eu-GWHBISF00000495&Eu-GWHBISF00000501 plus
178-  0:	Eu-evm.model.Chr16.854	Eu-evm.model.Chr8.1944	  3e-41
178-  1:	Eu-evm.model.Chr16.873.1	Eu-evm.model.Chr8.1957	 1e-120
178-  2:	Eu-evm.model.Chr16.890	Eu-evm.model.Chr8.1962	  2e-70
178-  3:	Eu-evm.model.Chr16.907	Eu-evm.model.Chr8.1985	 1e-119
178-  4:	Eu-evm.model.Chr16.916	Eu-evm.model.Chr8.1992	  3e-60
178-  5:	Eu-evm.model.Chr16.920	Eu-evm.model.Chr8.1997	 2e-125
## Alignment 179: score=364.0 e_value=9.8e-20 N=9 Eu-GWHBISF00000496&Eu-GWHBISF00000496 plus
179-  0:	Eu-evm.model.Chr4.78	Eu-evm.model.Chr4.633	 2e-100
179-  1:	Eu-evm.model.Chr4.103_evm.model.Chr4.104	Eu-evm.model.Chr4.684	 4e-130
179-  2:	Eu-evm.model.Chr4.129	Eu-evm.model.Chr4.714.1	 3e-156
179-  3:	Eu-evm.model.Chr4.133	Eu-evm.model.Chr4.717	  2e-76
179-  4:	Eu-evm.model.Chr4.135	Eu-evm.model.Chr4.720	 1e-169
179-  5:	Eu-evm.model.Chr4.137	Eu-evm.model.Chr4.729	  2e-93
179-  6:	Eu-evm.model.Chr4.144	Eu-evm.model.Chr4.731	 1e-146
179-  7:	Eu-evm.model.Chr4.165	Eu-evm.model.Chr4.742	      0
179-  8:	Eu-evm.model.Chr4.177	Eu-evm.model.Chr4.764	  2e-33
## Alignment 180: score=262.0 e_value=7.6e-11 N=7 Eu-GWHBISF00000496&Eu-GWHBISF00000498 plus
180-  0:	Eu-evm.model.Chr4.1818	Eu-evm.model.Chr6.808	      0
180-  1:	Eu-evm.model.Chr4.1858	Eu-evm.model.Chr6.841_evm.model.Chr6.844	  6e-62
180-  2:	Eu-evm.model.Chr4.1895	Eu-evm.model.Chr6.875	      0
180-  3:	Eu-evm.model.Chr4.1904	Eu-evm.model.Chr6.895	  1e-84
180-  4:	Eu-evm.model.Chr4.1919	Eu-evm.model.Chr6.914	      0
180-  5:	Eu-evm.model.Chr4.1934	Eu-evm.model.Chr6.951	  1e-70
180-  6:	Eu-evm.model.Chr4.1950	Eu-evm.model.Chr6.987	      0
## Alignment 181: score=505.0 e_value=6.4e-26 N=11 Eu-GWHBISF00000496&Eu-GWHBISF00000498 minus
181-  0:	Eu-evm.model.Chr4.2108	Eu-evm.model.Chr6.531	      0
181-  1:	Eu-evm.model.Chr4.2113	Eu-evm.model.Chr6.530	  2e-40
181-  2:	Eu-evm.model.Chr4.2118	Eu-evm.model.Chr6.515	 8e-149
181-  3:	Eu-evm.model.Chr4.2127	Eu-evm.model.Chr6.503	      0
181-  4:	Eu-evm.model.Chr4.2129	Eu-evm.model.Chr6.500	  7e-45
181-  5:	Eu-evm.model.Chr4.2130	Eu-evm.model.Chr6.495	 4e-145
181-  6:	Eu-evm.model.Chr4.2140	Eu-evm.model.Chr6.478	 1e-163
181-  7:	Eu-evm.model.Chr4.2141	Eu-evm.model.Chr6.477	      0
181-  8:	Eu-evm.model.Chr4.2142	Eu-evm.model.Chr6.476	  8e-36
181-  9:	Eu-evm.model.Chr4.2148	Eu-evm.model.Chr6.462	 6e-112
181- 10:	Eu-evm.model.Chr4.2151	Eu-evm.model.Chr6.458	  2e-24
## Alignment 182: score=254.0 e_value=2.5e-09 N=6 Eu-GWHBISF00000496&Eu-GWHBISF00000499 minus
182-  0:	Eu-evm.model.Chr4.2082	Eu-evm.model.Chr14.1955	      0
182-  1:	Eu-evm.model.Chr4.2095	Eu-evm.model.Chr14.1937	      0
182-  2:	Eu-evm.model.Chr4.2118	Eu-evm.model.Chr14.1906	 3e-155
182-  3:	Eu-evm.model.Chr4.2120	Eu-evm.model.Chr14.1903	 9e-144
182-  4:	Eu-evm.model.Chr4.2127	Eu-evm.model.Chr14.1897	      0
182-  5:	Eu-evm.model.Chr4.2130	Eu-evm.model.Chr14.1888	 2e-162
## Alignment 183: score=316.0 e_value=2.9e-11 N=7 Eu-GWHBISF00000497&Eu-GWHBISF00000501 plus
183-  0:	Eu-evm.model.Chr15.2171	Eu-evm.model.Chr8.863	  7e-13
183-  1:	Eu-evm.model.Chr15.2195	Eu-evm.model.Chr8.872	  2e-54
183-  2:	Eu-evm.model.Chr15.2209	Eu-evm.model.Chr8.876	  6e-41
183-  3:	Eu-evm.model.Chr15.2232.1	Eu-evm.model.Chr8.884	  3e-31
183-  4:	Eu-evm.model.Chr15.2234	Eu-evm.model.Chr8.887	  7e-60
183-  5:	Eu-evm.model.Chr15.2247	Eu-evm.model.Chr8.902	 1e-154
183-  6:	Eu-evm.model.Chr15.2264	Eu-evm.model.Chr8.907	  2e-47
## Alignment 184: score=616.0 e_value=2.7e-40 N=15 Eu-GWHBISF00000497&Eu-GWHBISF00000501 minus
184-  0:	Eu-evm.model.Chr15.949	Eu-evm.model.Chr8.232	  1e-53
184-  1:	Eu-evm.model.Chr15.953	Eu-evm.model.Chr8.228	  2e-31
184-  2:	Eu-evm.model.Chr15.976	Eu-evm.model.Chr8.201	      0
184-  3:	Eu-evm.model.Chr15.986	Eu-evm.model.Chr8.198	 3e-150
184-  4:	Eu-evm.model.Chr15.1006	Eu-evm.model.Chr8.175	  9e-70
184-  5:	Eu-evm.model.Chr15.1007	Eu-evm.model.Chr8.171	  1e-93
184-  6:	Eu-evm.model.Chr15.1039	Eu-evm.model.Chr8.166	  2e-79
184-  7:	Eu-evm.model.Chr15.1044	Eu-evm.model.Chr8.162	  5e-89
184-  8:	Eu-evm.model.Chr15.1052	Eu-evm.model.Chr8.150	 3e-143
184-  9:	Eu-evm.model.Chr15.1053	Eu-evm.model.Chr8.149	  7e-45
184- 10:	Eu-evm.model.Chr15.1056	Eu-evm.model.Chr8.146	      0
184- 11:	Eu-evm.model.Chr15.1103.1	Eu-evm.model.Chr8.145	  3e-52
184- 12:	Eu-evm.model.Chr15.1128	Eu-evm.model.Chr8.117	  9e-64
184- 13:	Eu-evm.model.Chr15.1141	Eu-evm.model.Chr8.113	  6e-30
184- 14:	Eu-evm.model.Chr15.1145	Eu-evm.model.Chr8.111	 8e-150
## Alignment 185: score=502.0 e_value=3.3e-27 N=12 Eu-GWHBISF00000497&Eu-GWHBISF00000501 minus
185-  0:	Eu-evm.model.Chr15.1493	Eu-evm.model.Chr8.528	  1e-61
185-  1:	Eu-evm.model.Chr15.1533	Eu-evm.model.Chr8.510	      0
185-  2:	Eu-evm.model.Chr15.1577	Eu-evm.model.Chr8.496	  4e-13
185-  3:	Eu-evm.model.Chr15.1584	Eu-evm.model.Chr8.485	  2e-38
185-  4:	Eu-evm.model.Chr15.1608	Eu-evm.model.Chr8.477	 1e-115
185-  5:	Eu-evm.model.Chr15.1617	Eu-evm.model.Chr8.450	 2e-120
185-  6:	Eu-evm.model.Chr15.1643	Eu-evm.model.Chr8.444.1	      0
185-  7:	Eu-evm.model.Chr15.1651	Eu-evm.model.Chr8.442	 2e-104
185-  8:	Eu-evm.model.Chr15.1657	Eu-evm.model.Chr8.441	      0
185-  9:	Eu-evm.model.Chr15.1659.1	Eu-evm.model.Chr8.437	  6e-79
185- 10:	Eu-evm.model.Chr15.1660	Eu-evm.model.Chr8.427	  2e-58
185- 11:	Eu-evm.model.Chr15.1687.1	Eu-evm.model.Chr8.419	      0
## Alignment 186: score=265.0 e_value=1.9e-07 N=6 Eu-GWHBISF00000498&Eu-GWHBISF00000499 plus
186-  0:	Eu-evm.model.Chr6.459	Eu-evm.model.Chr14.1863	  9e-58
186-  1:	Eu-evm.model.Chr6.470	Eu-evm.model.Chr14.1874	 1e-108
186-  2:	Eu-evm.model.Chr6.485	Eu-evm.model.Chr14.1879	  7e-24
186-  3:	Eu-evm.model.Chr6.495	Eu-evm.model.Chr14.1888	 2e-139
186-  4:	Eu-evm.model.Chr6.503	Eu-evm.model.Chr14.1897	      0
186-  5:	Eu-evm.model.Chr6.515	Eu-evm.model.Chr14.1906	 2e-141
## Alignment 187: score=410.0 e_value=2.5e-22 N=10 Eu-GWHBISF00000498&Eu-GWHBISF00000501 plus
187-  0:	Eu-evm.model.Chr6.43.1	Eu-evm.model.Chr8.1946	      0
187-  1:	Eu-evm.model.Chr6.44	Eu-evm.model.Chr8.1949	 7e-131
187-  2:	Eu-evm.model.Chr6.50	Eu-evm.model.Chr8.1957	      0
187-  3:	Eu-evm.model.Chr6.53	Eu-evm.model.Chr8.1960_evm.model.Chr8.1961	      0
187-  4:	Eu-evm.model.Chr6.60	Eu-evm.model.Chr8.1970	 1e-124
187-  5:	Eu-evm.model.Chr6.70	Eu-evm.model.Chr8.2020	      0
187-  6:	Eu-evm.model.Chr6.77	Eu-evm.model.Chr8.2049	      0
187-  7:	Eu-evm.model.Chr6.79	Eu-evm.model.Chr8.2056	  3e-39
187-  8:	Eu-evm.model.Chr6.91_evm.model.Chr6.94	Eu-evm.model.Chr8.2104	  6e-87
187-  9:	Eu-evm.model.Chr6.114	Eu-evm.model.Chr8.2151	 1e-111
## Alignment 188: score=394.0 e_value=2.9e-18 N=9 Eu-GWHBISF00000498&Eu-GWHBISF00000501 plus
188-  0:	Eu-evm.model.Chr6.951	Eu-evm.model.Chr8.2997	  4e-69
188-  1:	Eu-evm.model.Chr6.964	Eu-evm.model.Chr8.2999	 1e-133
188-  2:	Eu-evm.model.Chr6.994	Eu-evm.model.Chr8.3003	  2e-56
188-  3:	Eu-evm.model.Chr6.1003	Eu-evm.model.Chr8.3012	 9e-120
188-  4:	Eu-evm.model.Chr6.1007	Eu-evm.model.Chr8.3013	 8e-112
188-  5:	Eu-evm.model.Chr6.1018	Eu-evm.model.Chr8.3016	  1e-37
188-  6:	Eu-evm.model.Chr6.1040	Eu-evm.model.Chr8.3019	  2e-78
188-  7:	Eu-evm.model.Chr6.1042	Eu-evm.model.Chr8.3022	  1e-87
188-  8:	Eu-evm.model.Chr6.1047	Eu-evm.model.Chr8.3052	  2e-16
## Alignment 189: score=1032.0 e_value=8.9e-71 N=23 Eu-GWHBISF00000498&Eu-GWHBISF00000501 minus
189-  0:	Eu-evm.model.Chr6.723	Eu-evm.model.Chr8.2990	 2e-102
189-  1:	Eu-evm.model.Chr6.724	Eu-evm.model.Chr8.2989	  6e-90
189-  2:	Eu-evm.model.Chr6.743	Eu-evm.model.Chr8.2979	      0
189-  3:	Eu-evm.model.Chr6.767	Eu-evm.model.Chr8.2963	 1e-105
189-  4:	Eu-evm.model.Chr6.813	Eu-evm.model.Chr8.2951.1	 2e-147
189-  5:	Eu-evm.model.Chr6.830	Eu-evm.model.Chr8.2943	      0
189-  6:	Eu-evm.model.Chr6.836	Eu-evm.model.Chr8.2939	 1e-173
189-  7:	Eu-evm.model.Chr6.841_evm.model.Chr6.844	Eu-evm.model.Chr8.2938.2	  2e-77
189-  8:	Eu-evm.model.Chr6.847	Eu-evm.model.Chr8.2936	 3e-114
189-  9:	Eu-evm.model.Chr6.848	Eu-evm.model.Chr8.2932	 2e-152
189- 10:	Eu-evm.model.Chr6.856	Eu-evm.model.Chr8.2907	  4e-47
189- 11:	Eu-evm.model.Chr6.866	Eu-evm.model.Chr8.2903	      0
189- 12:	Eu-evm.model.Chr6.868	Eu-evm.model.Chr8.2900	  6e-68
189- 13:	Eu-evm.model.Chr6.870	Eu-evm.model.Chr8.2898	 2e-151
189- 14:	Eu-evm.model.Chr6.878	Eu-evm.model.Chr8.2897	 4e-150
189- 15:	Eu-evm.model.Chr6.880	Eu-evm.model.Chr8.2895	  1e-18
189- 16:	Eu-evm.model.Chr6.885	Eu-evm.model.Chr8.2893	 9e-121
189- 17:	Eu-evm.model.Chr6.890	Eu-evm.model.Chr8.2889	      0
189- 18:	Eu-evm.model.Chr6.895	Eu-evm.model.Chr8.2887	 2e-138
189- 19:	Eu-evm.model.Chr6.897	Eu-evm.model.Chr8.2872	      0
189- 20:	Eu-evm.model.Chr6.906	Eu-evm.model.Chr8.2866	  3e-72
189- 21:	Eu-evm.model.Chr6.920	Eu-evm.model.Chr8.2855	 2e-177
189- 22:	Eu-evm.model.Chr6.948.1	Eu-evm.model.Chr8.2854	  3e-49
## Alignment 190: score=463.0 e_value=1e-21 N=10 Eu-GWHBISF00000498&Eu-GWHBISF00000501 minus
190-  0:	Eu-evm.model.Chr6.1121	Eu-evm.model.Chr8.3218	 4e-132
190-  1:	Eu-evm.model.Chr6.1124	Eu-evm.model.Chr8.3216.1	 8e-179
190-  2:	Eu-evm.model.Chr6.1125	Eu-evm.model.Chr8.3215	      0
190-  3:	Eu-evm.model.Chr6.1149	Eu-evm.model.Chr8.3208	      0
190-  4:	Eu-evm.model.Chr6.1150	Eu-evm.model.Chr8.3207	 7e-138
190-  5:	Eu-evm.model.Chr6.1153	Eu-evm.model.Chr8.3206.1	 3e-118
190-  6:	Eu-evm.model.Chr6.1178	Eu-evm.model.Chr8.3202	 8e-151
190-  7:	Eu-evm.model.Chr6.1184	Eu-evm.model.Chr8.3201	      0
190-  8:	Eu-evm.model.Chr6.1212	Eu-evm.model.Chr8.3199	 6e-110
190-  9:	Eu-evm.model.Chr6.1224.1	Eu-evm.model.Chr8.3197	 2e-122
## Alignment 191: score=455.0 e_value=3.7e-22 N=10 Eu-GWHBISF00000498&Eu-GWHBISF00000501 minus
191-  0:	Eu-evm.model.Chr6.2065	Eu-evm.model.Chr8.3254	  1e-14
191-  1:	Eu-evm.model.Chr6.2087	Eu-evm.model.Chr8.3248	      0
191-  2:	Eu-evm.model.Chr6.2088	Eu-evm.model.Chr8.3247	 1e-111
191-  3:	Eu-evm.model.Chr6.2090	Eu-evm.model.Chr8.3245	  5e-80
191-  4:	Eu-evm.model.Chr6.2093	Eu-evm.model.Chr8.3244	      0
191-  5:	Eu-evm.model.Chr6.2094	Eu-evm.model.Chr8.3243	 4e-130
191-  6:	Eu-evm.model.Chr6.2104	Eu-evm.model.Chr8.3239	 3e-117
191-  7:	Eu-evm.model.Chr6.2107	Eu-evm.model.Chr8.3233	 2e-166
191-  8:	Eu-evm.model.Chr6.2120	Eu-evm.model.Chr8.3231	 7e-151
191-  9:	Eu-evm.model.Chr6.2135_evm.model.Chr6.2136	Eu-evm.model.Chr8.3222	  5e-64
## Alignment 192: score=287.0 e_value=3.3e-09 N=6 Eu-GWHBISF00000498&Eu-GWHBISF00000501 minus
192-  0:	Eu-evm.model.Chr6.2032.2	Eu-evm.model.Chr8.3122	      0
192-  1:	Eu-evm.model.Chr6.2033	Eu-evm.model.Chr8.3121	      0
192-  2:	Eu-evm.model.Chr6.2035	Eu-evm.model.Chr8.3120	  3e-90
192-  3:	Eu-evm.model.Chr6.2049	Eu-evm.model.Chr8.3113	 1e-138
192-  4:	Eu-evm.model.Chr6.2051	Eu-evm.model.Chr8.3110	 2e-107
192-  5:	Eu-evm.model.Chr6.2053	Eu-evm.model.Chr8.3109	 8e-130
## Alignment 193: score=275.0 e_value=1.1e-08 N=6 Eu-GWHBISF00000498&Eu-GWHBISF00000501 minus
193-  0:	Eu-evm.model.Chr6.1306	Eu-evm.model.Chr8.2795	      0
193-  1:	Eu-evm.model.Chr6.1324	Eu-evm.model.Chr8.2779	 8e-132
193-  2:	Eu-evm.model.Chr6.1335	Eu-evm.model.Chr8.2776	 1e-179
193-  3:	Eu-evm.model.Chr6.1351	Eu-evm.model.Chr8.2774	      0
193-  4:	Eu-evm.model.Chr6.1354	Eu-evm.model.Chr8.2771	      0
193-  5:	Eu-evm.model.Chr6.1375	Eu-evm.model.Chr8.2746	 3e-129
## Alignment 194: score=258.0 e_value=3.6e-09 N=6 Eu-GWHBISF00000498&Eu-GWHBISF00000501 minus
194-  0:	Eu-evm.model.Chr6.2343	Eu-evm.model.Chr8.2044	      0
194-  1:	Eu-evm.model.Chr6.2356	Eu-evm.model.Chr8.2028.2	      0
194-  2:	Eu-evm.model.Chr6.2358	Eu-evm.model.Chr8.1997	 3e-131
194-  3:	Eu-evm.model.Chr6.2359	Eu-evm.model.Chr8.1985	 4e-113
194-  4:	Eu-evm.model.Chr6.2378	Eu-evm.model.Chr8.1962	  6e-70
194-  5:	Eu-evm.model.Chr6.2380	Eu-evm.model.Chr8.1957	      0
## Alignment 195: score=1592.0 e_value=4.5e-120 N=35 Eu-GWHBISF00000499&Eu-GWHBISF00000500 plus
195-  0:	Eu-evm.model.Chr14.2453	Eu-evm.model.Chr5.2122	  2e-78
195-  1:	Eu-evm.model.Chr14.2459	Eu-evm.model.Chr5.2134	      0
195-  2:	Eu-evm.model.Chr14.2471	Eu-evm.model.Chr5.2139	      0
195-  3:	Eu-evm.model.Chr14.2472	Eu-evm.model.Chr5.2142	 2e-106
195-  4:	Eu-evm.model.Chr14.2474	Eu-evm.model.Chr5.2148	  1e-50
195-  5:	Eu-evm.model.Chr14.2476	Eu-evm.model.Chr5.2149	  4e-53
195-  6:	Eu-evm.model.Chr14.2479	Eu-evm.model.Chr5.2150	 5e-128
195-  7:	Eu-evm.model.Chr14.2482	Eu-evm.model.Chr5.2151	  8e-34
195-  8:	Eu-evm.model.Chr14.2492	Eu-evm.model.Chr5.2165	  3e-18
195-  9:	Eu-evm.model.Chr14.2500	Eu-evm.model.Chr5.2184	  9e-43
195- 10:	Eu-evm.model.Chr14.2508	Eu-evm.model.Chr5.2191	  7e-69
195- 11:	Eu-evm.model.Chr14.2521	Eu-evm.model.Chr5.2196.2	  2e-96
195- 12:	Eu-evm.model.Chr14.2525	Eu-evm.model.Chr5.2200	      0
195- 13:	Eu-evm.model.Chr14.2526	Eu-evm.model.Chr5.2201	  1e-67
195- 14:	Eu-evm.model.Chr14.2528	Eu-evm.model.Chr5.2203	  4e-54
195- 15:	Eu-evm.model.Chr14.2534	Eu-evm.model.Chr5.2218	  1e-88
195- 16:	Eu-evm.model.Chr14.2537	Eu-evm.model.Chr5.2220	 1e-130
195- 17:	Eu-evm.model.Chr14.2547	Eu-evm.model.Chr5.2222	      0
195- 18:	Eu-evm.model.Chr14.2553	Eu-evm.model.Chr5.2225	  2e-43
195- 19:	Eu-evm.model.Chr14.2555	Eu-evm.model.Chr5.2230	 1e-124
195- 20:	Eu-evm.model.Chr14.2560	Eu-evm.model.Chr5.2239	  6e-47
195- 21:	Eu-evm.model.Chr14.2564	Eu-evm.model.Chr5.2244	  5e-12
195- 22:	Eu-evm.model.Chr14.2566	Eu-evm.model.Chr5.2252	  2e-39
195- 23:	Eu-evm.model.Chr14.2573	Eu-evm.model.Chr5.2257	      0
195- 24:	Eu-evm.model.Chr14.2574	Eu-evm.model.Chr5.2261	      0
195- 25:	Eu-evm.model.Chr14.2576	Eu-evm.model.Chr5.2263	  6e-66
195- 26:	Eu-evm.model.Chr14.2578	Eu-evm.model.Chr5.2266.1	  1e-77
195- 27:	Eu-evm.model.Chr14.2585	Eu-evm.model.Chr5.2272	  1e-51
195- 28:	Eu-evm.model.Chr14.2588	Eu-evm.model.Chr5.2275	      0
195- 29:	Eu-evm.model.Chr14.2590	Eu-evm.model.Chr5.2279	  4e-74
195- 30:	Eu-evm.model.Chr14.2592	Eu-evm.model.Chr5.2280	  8e-96
195- 31:	Eu-evm.model.Chr14.2605	Eu-evm.model.Chr5.2290	 4e-133
195- 32:	Eu-evm.model.Chr14.2606	Eu-evm.model.Chr5.2291	  4e-19
195- 33:	Eu-evm.model.Chr14.2612	Eu-evm.model.Chr5.2299.1	 4e-135
195- 34:	Eu-evm.model.Chr14.2615	Eu-evm.model.Chr5.2304	 4e-150
## Alignment 196: score=1490.0 e_value=2.5e-116 N=33 Eu-GWHBISF00000499&Eu-GWHBISF00000500 plus
196-  0:	Eu-evm.model.Chr14.2122	Eu-evm.model.Chr5.1392	      0
196-  1:	Eu-evm.model.Chr14.2124	Eu-evm.model.Chr5.1394	      0
196-  2:	Eu-evm.model.Chr14.2125	Eu-evm.model.Chr5.1396	  4e-93
196-  3:	Eu-evm.model.Chr14.2126.1	Eu-evm.model.Chr5.1398	  2e-33
196-  4:	Eu-evm.model.Chr14.2127	Eu-evm.model.Chr5.1405	      0
196-  5:	Eu-evm.model.Chr14.2128	Eu-evm.model.Chr5.1407	      0
196-  6:	Eu-evm.model.Chr14.2130.1	Eu-evm.model.Chr5.1417	 5e-139
196-  7:	Eu-evm.model.Chr14.2148	Eu-evm.model.Chr5.1431	      0
196-  8:	Eu-evm.model.Chr14.2153	Eu-evm.model.Chr5.1458	  6e-84
196-  9:	Eu-evm.model.Chr14.2158	Eu-evm.model.Chr5.1459	 1e-118
196- 10:	Eu-evm.model.Chr14.2162	Eu-evm.model.Chr5.1481	      0
196- 11:	Eu-evm.model.Chr14.2166	Eu-evm.model.Chr5.1486	  3e-23
196- 12:	Eu-evm.model.Chr14.2169	Eu-evm.model.Chr5.1512	  3e-82
196- 13:	Eu-evm.model.Chr14.2198	Eu-evm.model.Chr5.1562	 3e-134
196- 14:	Eu-evm.model.Chr14.2201	Eu-evm.model.Chr5.1563.1	 2e-148
196- 15:	Eu-evm.model.Chr14.2202	Eu-evm.model.Chr5.1572	 2e-103
196- 16:	Eu-evm.model.Chr14.2203	Eu-evm.model.Chr5.1584	      0
196- 17:	Eu-evm.model.Chr14.2207	Eu-evm.model.Chr5.1585	      0
196- 18:	Eu-evm.model.Chr14.2208	Eu-evm.model.Chr5.1592	  7e-76
196- 19:	Eu-evm.model.Chr14.2212	Eu-evm.model.Chr5.1594	      0
196- 20:	Eu-evm.model.Chr14.2221	Eu-evm.model.Chr5.1602	  6e-42
196- 21:	Eu-evm.model.Chr14.2227	Eu-evm.model.Chr5.1607	  3e-91
196- 22:	Eu-evm.model.Chr14.2228	Eu-evm.model.Chr5.1619	  2e-83
196- 23:	Eu-evm.model.Chr14.2231	Eu-evm.model.Chr5.1620	  1e-42
196- 24:	Eu-evm.model.Chr14.2234	Eu-evm.model.Chr5.1624	  1e-23
196- 25:	Eu-evm.model.Chr14.2242	Eu-evm.model.Chr5.1639	 2e-146
196- 26:	Eu-evm.model.Chr14.2244	Eu-evm.model.Chr5.1641	 1e-132
196- 27:	Eu-evm.model.Chr14.2250	Eu-evm.model.Chr5.1643	      0
196- 28:	Eu-evm.model.Chr14.2259	Eu-evm.model.Chr5.1645	      0
196- 29:	Eu-evm.model.Chr14.2266	Eu-evm.model.Chr5.1650	      0
196- 30:	Eu-evm.model.Chr14.2269	Eu-evm.model.Chr5.1653	      0
196- 31:	Eu-evm.model.Chr14.2270	Eu-evm.model.Chr5.1655	      0
196- 32:	Eu-evm.model.Chr14.2273.1	Eu-evm.model.Chr5.1659	      0
## Alignment 197: score=540.0 e_value=4.2e-31 N=12 Eu-GWHBISF00000499&Eu-GWHBISF00000500 plus
197-  0:	Eu-evm.model.Chr14.72	Eu-evm.model.Chr5.1896	  1e-41
197-  1:	Eu-evm.model.Chr14.81	Eu-evm.model.Chr5.1909	      0
197-  2:	Eu-evm.model.Chr14.87	Eu-evm.model.Chr5.1926	 2e-174
197-  3:	Eu-evm.model.Chr14.91	Eu-evm.model.Chr5.1928	  6e-53
197-  4:	Eu-evm.model.Chr14.121	Eu-evm.model.Chr5.1934	 6e-123
197-  5:	Eu-evm.model.Chr14.123	Eu-evm.model.Chr5.1937	      0
197-  6:	Eu-evm.model.Chr14.127	Eu-evm.model.Chr5.1939	  7e-17
197-  7:	Eu-evm.model.Chr14.144	Eu-evm.model.Chr5.1952	 6e-167
197-  8:	Eu-evm.model.Chr14.145	Eu-evm.model.Chr5.1953	  2e-14
197-  9:	Eu-evm.model.Chr14.153	Eu-evm.model.Chr5.1954	      0
197- 10:	Eu-evm.model.Chr14.166	Eu-evm.model.Chr5.1969	      0
197- 11:	Eu-evm.model.Chr14.174	Eu-evm.model.Chr5.1971	      0
## Alignment 198: score=431.0 e_value=4.7e-22 N=10 Eu-GWHBISF00000499&Eu-GWHBISF00000500 plus
198-  0:	Eu-evm.model.Chr14.2344	Eu-evm.model.Chr5.2021	 3e-148
198-  1:	Eu-evm.model.Chr14.2352	Eu-evm.model.Chr5.2024	 1e-171
198-  2:	Eu-evm.model.Chr14.2356	Eu-evm.model.Chr5.2032	  7e-24
198-  3:	Eu-evm.model.Chr14.2368	Eu-evm.model.Chr5.2037	  3e-74
198-  4:	Eu-evm.model.Chr14.2378	Eu-evm.model.Chr5.2055	  6e-48
198-  5:	Eu-evm.model.Chr14.2393	Eu-evm.model.Chr5.2060	  4e-61
198-  6:	Eu-evm.model.Chr14.2402	Eu-evm.model.Chr5.2061	  2e-48
198-  7:	Eu-evm.model.Chr14.2404	Eu-evm.model.Chr5.2065	  1e-36
198-  8:	Eu-evm.model.Chr14.2405	Eu-evm.model.Chr5.2066	 1e-136
198-  9:	Eu-evm.model.Chr14.2420	Eu-evm.model.Chr5.2068	  2e-99
## Alignment 199: score=364.0 e_value=1.6e-19 N=9 Eu-GWHBISF00000499&Eu-GWHBISF00000500 plus
199-  0:	Eu-evm.model.Chr14.921	Eu-evm.model.Chr5.2360	      0
199-  1:	Eu-evm.model.Chr14.958	Eu-evm.model.Chr5.2384	 5e-176
199-  2:	Eu-evm.model.Chr14.988	Eu-evm.model.Chr5.2410	  5e-79
199-  3:	Eu-evm.model.Chr14.1030	Eu-evm.model.Chr5.2414	  4e-51
199-  4:	Eu-evm.model.Chr14.1033	Eu-evm.model.Chr5.2415	  5e-34
199-  5:	Eu-evm.model.Chr14.1039	Eu-evm.model.Chr5.2418	      0
199-  6:	Eu-evm.model.Chr14.1058	Eu-evm.model.Chr5.2420	      0
199-  7:	Eu-evm.model.Chr14.1062	Eu-evm.model.Chr5.2422	      0
199-  8:	Eu-evm.model.Chr14.1090	Eu-evm.model.Chr5.2425	      0
## Alignment 200: score=302.0 e_value=7.1e-13 N=7 Eu-GWHBISF00000499&Eu-GWHBISF00000500 plus
200-  0:	Eu-evm.model.Chr14.1963	Eu-evm.model.Chr5.1753	  4e-46
200-  1:	Eu-evm.model.Chr14.1993	Eu-evm.model.Chr5.1776	      0
200-  2:	Eu-evm.model.Chr14.1995.2	Eu-evm.model.Chr5.1777	      0
200-  3:	Eu-evm.model.Chr14.1996	Eu-evm.model.Chr5.1784	  2e-75
200-  4:	Eu-evm.model.Chr14.2002	Eu-evm.model.Chr5.1789	 2e-131
200-  5:	Eu-evm.model.Chr14.2013	Eu-evm.model.Chr5.1794	 4e-170
200-  6:	Eu-evm.model.Chr14.2032	Eu-evm.model.Chr5.1807	      0
## Alignment 201: score=1259.0 e_value=7.7e-100 N=30 Eu-GWHBISF00000499&Eu-GWHBISF00000500 minus
201-  0:	Eu-evm.model.Chr14.178	Eu-evm.model.Chr5.1236	      0
201-  1:	Eu-evm.model.Chr14.206	Eu-evm.model.Chr5.1220	      0
201-  2:	Eu-evm.model.Chr14.210	Eu-evm.model.Chr5.1210	  1e-86
201-  3:	Eu-evm.model.Chr14.213	Eu-evm.model.Chr5.1193	 3e-149
201-  4:	Eu-evm.model.Chr14.226	Eu-evm.model.Chr5.1181	  1e-89
201-  5:	Eu-evm.model.Chr14.231	Eu-evm.model.Chr5.1178	  9e-38
201-  6:	Eu-evm.model.Chr14.236	Eu-evm.model.Chr5.1174	  2e-72
201-  7:	Eu-evm.model.Chr14.249.1	Eu-evm.model.Chr5.1153	  1e-62
201-  8:	Eu-evm.model.Chr14.271	Eu-evm.model.Chr5.1135	      0
201-  9:	Eu-evm.model.Chr14.275	Eu-evm.model.Chr5.1122	 2e-115
201- 10:	Eu-evm.model.Chr14.323.4	Eu-evm.model.Chr5.1089	 8e-152
201- 11:	Eu-evm.model.Chr14.345	Eu-evm.model.Chr5.1067	  6e-49
201- 12:	Eu-evm.model.Chr14.356	Eu-evm.model.Chr5.1055	 2e-113
201- 13:	Eu-evm.model.Chr14.367.1	Eu-evm.model.Chr5.1038	      0
201- 14:	Eu-evm.model.Chr14.372.1	Eu-evm.model.Chr5.1031	      0
201- 15:	Eu-evm.model.Chr14.386	Eu-evm.model.Chr5.1024	 2e-178
201- 16:	Eu-evm.model.Chr14.413	Eu-evm.model.Chr5.1008	 1e-136
201- 17:	Eu-evm.model.Chr14.425	Eu-evm.model.Chr5.1002	      0
201- 18:	Eu-evm.model.Chr14.431	Eu-evm.model.Chr5.1001	  7e-24
201- 19:	Eu-evm.model.Chr14.448	Eu-evm.model.Chr5.996	  1e-57
201- 20:	Eu-evm.model.Chr14.453	Eu-evm.model.Chr5.988	      0
201- 21:	Eu-evm.model.Chr14.456	Eu-evm.model.Chr5.985	      0
201- 22:	Eu-evm.model.Chr14.473	Eu-evm.model.Chr5.982	      0
201- 23:	Eu-evm.model.Chr14.533	Eu-evm.model.Chr5.936	      0
201- 24:	Eu-evm.model.Chr14.541	Eu-evm.model.Chr5.934	      0
201- 25:	Eu-evm.model.Chr14.558	Eu-evm.model.Chr5.920	  1e-47
201- 26:	Eu-evm.model.Chr14.559	Eu-evm.model.Chr5.919	      0
201- 27:	Eu-evm.model.Chr14.574	Eu-evm.model.Chr5.895	      0
201- 28:	Eu-evm.model.Chr14.600	Eu-evm.model.Chr5.885	  2e-80
201- 29:	Eu-evm.model.Chr14.644	Eu-evm.model.Chr5.849	  2e-43
## Alignment 202: score=828.0 e_value=6.4e-48 N=18 Eu-GWHBISF00000499&Eu-GWHBISF00000500 minus
202-  0:	Eu-evm.model.Chr14.1842	Eu-evm.model.Chr5.1756	  9e-71
202-  1:	Eu-evm.model.Chr14.1849	Eu-evm.model.Chr5.1751	      0
202-  2:	Eu-evm.model.Chr14.1864	Eu-evm.model.Chr5.1743	  3e-11
202-  3:	Eu-evm.model.Chr14.1871	Eu-evm.model.Chr5.1741	  9e-72
202-  4:	Eu-evm.model.Chr14.1873	Eu-evm.model.Chr5.1740	      0
202-  5:	Eu-evm.model.Chr14.1888	Eu-evm.model.Chr5.1737.1	 2e-132
202-  6:	Eu-evm.model.Chr14.1892	Eu-evm.model.Chr5.1734	  4e-66
202-  7:	Eu-evm.model.Chr14.1902	Eu-evm.model.Chr5.1719	  2e-41
202-  8:	Eu-evm.model.Chr14.1903	Eu-evm.model.Chr5.1715	      0
202-  9:	Eu-evm.model.Chr14.1913	Eu-evm.model.Chr5.1711	      0
202- 10:	Eu-evm.model.Chr14.1922.1	Eu-evm.model.Chr5.1709	 1e-107
202- 11:	Eu-evm.model.Chr14.1927	Eu-evm.model.Chr5.1707	  9e-75
202- 12:	Eu-evm.model.Chr14.1931	Eu-evm.model.Chr5.1700	  2e-88
202- 13:	Eu-evm.model.Chr14.1932	Eu-evm.model.Chr5.1698	 3e-109
202- 14:	Eu-evm.model.Chr14.1939	Eu-evm.model.Chr5.1697	      0
202- 15:	Eu-evm.model.Chr14.1941	Eu-evm.model.Chr5.1692	 1e-131
202- 16:	Eu-evm.model.Chr14.1944	Eu-evm.model.Chr5.1690	  1e-45
202- 17:	Eu-evm.model.Chr14.1961	Eu-evm.model.Chr5.1675	  3e-37
## Alignment 203: score=680.0 e_value=2.5e-39 N=15 Eu-GWHBISF00000499&Eu-GWHBISF00000500 minus
203-  0:	Eu-evm.model.Chr14.2032	Eu-evm.model.Chr5.1364	  3e-20
203-  1:	Eu-evm.model.Chr14.2048	Eu-evm.model.Chr5.1335	  1e-89
203-  2:	Eu-evm.model.Chr14.2066	Eu-evm.model.Chr5.1333	      0
203-  3:	Eu-evm.model.Chr14.2067	Eu-evm.model.Chr5.1331	 2e-120
203-  4:	Eu-evm.model.Chr14.2075	Eu-evm.model.Chr5.1324	 7e-110
203-  5:	Eu-evm.model.Chr14.2082_evm.model.Chr14.2083	Eu-evm.model.Chr5.1314	 7e-100
203-  6:	Eu-evm.model.Chr14.2092	Eu-evm.model.Chr5.1306	  2e-31
203-  7:	Eu-evm.model.Chr14.2098_evm.model.Chr14.2099	Eu-evm.model.Chr5.1296	 2e-124
203-  8:	Eu-evm.model.Chr14.2103	Eu-evm.model.Chr5.1293	  8e-85
203-  9:	Eu-evm.model.Chr14.2104.1	Eu-evm.model.Chr5.1267	 2e-146
203- 10:	Eu-evm.model.Chr14.2105	Eu-evm.model.Chr5.1265	 3e-147
203- 11:	Eu-evm.model.Chr14.2107	Eu-evm.model.Chr5.1263	      0
203- 12:	Eu-evm.model.Chr14.2108	Eu-evm.model.Chr5.1261_evm.model.Chr5.1262	 4e-113
203- 13:	Eu-evm.model.Chr14.2110	Eu-evm.model.Chr5.1255	  8e-56
203- 14:	Eu-evm.model.Chr14.2113	Eu-evm.model.Chr5.1252	      0
## Alignment 204: score=297.0 e_value=2.7e-14 N=7 Eu-GWHBISF00000499&Eu-GWHBISF00000500 minus
204-  0:	Eu-evm.model.Chr14.1772	Eu-evm.model.Chr5.1883	 7e-168
204-  1:	Eu-evm.model.Chr14.1775	Eu-evm.model.Chr5.1869	  1e-82
204-  2:	Eu-evm.model.Chr14.1782	Eu-evm.model.Chr5.1866	      0
204-  3:	Eu-evm.model.Chr14.1784.1	Eu-evm.model.Chr5.1863	  2e-60
204-  4:	Eu-evm.model.Chr14.1808	Eu-evm.model.Chr5.1843	 2e-126
204-  5:	Eu-evm.model.Chr14.1812	Eu-evm.model.Chr5.1840	      0
204-  6:	Eu-evm.model.Chr14.1831	Eu-evm.model.Chr5.1810	  7e-88
