# Supplementary material for: Genome-Wide Identification and Expression Analysis of Growth-Regulating Factors in Eucommia ulmoides Oliver (Du-Zhong)
Source: Plants (Basel). 2024 Apr 24;13(9):1185. doi: 10.3390/plants13091185 (PMC11085888; doi:10.3390/plants13091185)
Supplement: Supplementary file 1 [file plants-13-01185-s001.zip › Supplementary Data S2.xlsx]

## Sheet: 38 candidates
	subject.chr name	% identity	alignment length	mismatches	gap opens	query. start	query. end	subject. start	subject. end	subject.chr name	subject. start-200	subject. end+200	RNA Folding Form
1	GWHBISF00000501	89.474	19	2	0	3	21	28580941	28580923	GWHBISF00000501	28580741	28581123	no hairpin
2	GWHBISF00000501	89.474	19	2	0	1	19	33253163	33253145	GWHBISF00000501	33252963	33253345	no hairpin
3	GWHBISF00000501	89.474	19	2	0	2	20	38480826	38480808	GWHBISF00000501	38480626	38481008	no hairpin
4	GWHBISF00000501	94.737	19	1	0	3	21	47808648	47808666	GWHBISF00000501	47808448	47808866	no hairpin
5	GWHBISF00000501	89.474	19	2	0	1	19	60509313	60509295	GWHBISF00000501	60509113	60509495	no hairpin
6	GWHBISF00000500	94.737	19	1	0	1	19	6309334	6309316	GWHBISF00000500	6309134	6309516	no hairpin
7	GWHBISF00000499	94.737	19	1	0	3	21	26166616	26166598	GWHBISF00000499	26166416	26166798	no hairpin
8	GWHBISF00000499	90	20	2	0	2	21	12663670	12663689	GWHBISF00000499	12663470	12663889	no hairpin
9	GWHBISF00000498	89.474	19	2	0	2	20	5430796	5430778	GWHBISF00000498	5430596	5430978	no hairpin
10	GWHBISF00000498	89.474	19	2	0	3	21	14562444	14562462	GWHBISF00000498	14562244	14562662	no hairpin
11	GWHBISF00000498	95	20	0	1	1	19	32605479	32605498	GWHBISF00000498	32605279	32605698	no hairpin
12	GWHBISF00000498	89.474	19	2	0	2	20	42173772	42173754	GWHBISF00000498	42173572	42173954	no hairpin
13	GWHBISF00000497	89.474	19	2	0	3	21	7803173	7803155	GWHBISF00000497	7802973	7803355	no hairpin
14	GWHBISF00000496	89.474	19	2	0	2	20	31511680	31511662	GWHBISF00000496	31511480	31511862	no hairpin
15	GWHBISF00000496	89.474	19	2	0	2	20	52273327	52273309	GWHBISF00000496	52273127	52273509	no hairpin
16	GWHBISF00000496	94.737	19	1	0	3	21	13824773	13824755	GWHBISF00000496	13824573	13824955	no hairpin
17	GWHBISF00000495	89.474	19	2	0	3	21	11146673	11146691	GWHBISF00000495	11146473	11146891	no hairpin
18	GWHBISF00000495	89.474	19	2	0	3	21	14078581	14078599	GWHBISF00000495	14078381	14078799	no hairpin
19	GWHBISF00000495	89.474	19	2	0	1	19	34804789	34804807	GWHBISF00000495	34804589	34805007	no hairpin
20	GWHBISF00000495	90	20	2	0	1	20	47772217	47772236	GWHBISF00000495	47772017	47772436	200-222 hairpin
21	GWHBISF00000495	100	21	0	0	1	21	47776602	47776582	GWHBISF00000495	47776402	47776782	no hairpin
22	GWHBISF00000495	95	20	1	0	1	20	49817014	49816995	GWHBISF00000495	49816814	49817195	no hairpin
23	GWHBISF00000493	90	20	2	0	2	21	39197803	39197822	GWHBISF00000493	39197603	39198022	no hairpin
24	GWHBISF00000493	90	20	2	0	2	21	35329978	35329959	GWHBISF00000493	35329778	35330159	no hairpin
25	GWHBISF00000493	89.474	19	2	0	2	20	27756484	27756502	GWHBISF00000493	27756284	27756702	no hairpin
26	GWHBISF00000492	89.474	19	2	0	1	19	35881316	35881334	GWHBISF00000492	35881116	35881534	no hairpin
27	GWHBISF00000492	89.474	19	2	0	3	21	10482718	10482736	GWHBISF00000492	10482518	10482936	no hairpin
28	GWHBISF00000491	94.737	19	1	0	3	21	22348145	22348163	GWHBISF00000491	22347945	22348363	no hairpin
29	GWHBISF00000491	89.474	19	2	0	3	21	43136386	43136368	GWHBISF00000491	43136186	43136568	no hairpin
30	GWHBISF00000491	89.474	19	2	0	3	21	35824632	35824614	GWHBISF00000491	35824432	35824814	no hairpin
31	GWHBISF00000490	89.474	19	2	0	1	19	33833467	33833485	GWHBISF00000490	33833267	33833685	no hairpin
32	GWHBISF00000490	89.474	19	2	0	3	21	9662271	9662289	GWHBISF00000490	9662071	9662489	no hairpin
33	GWHBISF00000490	89.474	19	2	0	3	21	46211522	46211540	GWHBISF00000490	46211322	46211740	no hairpin
34	GWHBISF00000489	89.474	19	2	0	2	20	8043489	8043507	GWHBISF00000489	8043289	8043707	no hairpin
35	GWHBISF00000489	89.474	19	2	0	2	20	25075365	25075347	GWHBISF00000489	25075165	25075547	no hairpin
36	GWHBISF00000487	95	20	1	0	1	20	18374333	18374352	GWHBISF00000487	18374133	18374552	200-227 hairpin
37	GWHBISF00000487	100	21	0	0	1	21	18386314	18386294	GWHBISF00000487	18386114	18386494	no hairpin
38	GWHBISF00000487	94.737	19	1	0	3	21	32416228	32416246	GWHBISF00000487	32416028	32416446	no hairpin
