# Supplementary material for: Genome-Wide Identification and Expression Analysis of Growth-Regulating Factors in Eucommia ulmoides Oliver (Du-Zhong)
Source: Plants (Basel). 2024 Apr 24;13(9):1185. doi: 10.3390/plants13091185 (PMC11085888; doi:10.3390/plants13091185)
Supplement: Supplementary file 1 [file plants-13-01185-s001.zip › Supplementary Data S3.xlsx]

## Sheet: Sheet1
		parent
EuGRF6	GWHPBISF018630	Eu-evm.model.Chr6.1893.1	At-transcript:AT2G06200.2	AtGRF6
EuGRF5	GWHPBISF001116	Eu-evm.model.Chr10.49
EuGRF7	GWHPBISF022031	Eu-evm.model.Chr8.2574.1
EuGRF1	GWHPBISF008846	Eu-evm.model.Chr15.1988	At-transcript:AT2G22840.1	AtGRF1	At-transcript:AT4G37740.1	AtGRF2
EuGRF3	GWHPBISF020960	Eu-evm.model.Chr8.583	At-transcript:AT2G22840.1	AtGRF1
EuGRF8	GWHPBISF018381	Eu-evm.model.Chr6.1413
EuGRF2	GWHPBISF000663	Eu-evm.model.Chr1.1239	At-transcript:AT4G37740.1	AtGRF2	At-transcript:AT2G22840.1	AtGRF1
EuGRF4	GWHPBISF002516	Eu-evm.model.Chr11.95	At-transcript:AT2G36400.1	AtGRF3	At-transcript:AT3G52910.1	AtGRF4
EuGRF6	GWHPBISF018630	Eu-evm.model.Chr6.1893.1	Os-LOC_Os02g53690.1.MSUv7.0	OsGRF1
EuGRF5	GWHPBISF001116	Eu-evm.model.Chr10.49
EuGRF7	GWHPBISF022031	Eu-evm.model.Chr8.2574.1	Os-LOC_Os02g47280.1.MSUv7.0	OsGRF4	Os-LOC_Os04g51190.1.MSUv7.0	OsGRF3
EuGRF1	GWHPBISF008846	Eu-evm.model.Chr15.1988	Os-LOC_Os03g51970.1.MSUv7.0	OsGRF6
EuGRF3	GWHPBISF020960	Eu-evm.model.Chr8.583	Os-LOC_Os03g51970.1.MSUv7.0	OsGRF6
EuGRF8	GWHPBISF018381	Eu-evm.model.Chr6.1413
EuGRF2	GWHPBISF000663	Eu-evm.model.Chr1.1239	Os-LOC_Os03g51970.1.MSUv7.0	OsGRF6
EuGRF4	GWHPBISF002516	Eu-evm.model.Chr11.95
