# Supplementary material for: Genome-Wide Identification and Expression Analysis of Growth-Regulating Factors in Eucommia ulmoides Oliver (Du-Zhong)
Source: Plants (Basel). 2024 Apr 24;13(9):1185. doi: 10.3390/plants13091185 (PMC11085888; doi:10.3390/plants13091185)
Supplement: Supplementary file 1 [file plants-13-01185-s001.zip › Supplementary Data S4.xlsx]

## Sheet: Cis-elements on 8 EuGRFs
Gene	cis-element	sequence	start position	end position	direction	reference species	annotation of cis-element
GWHTBISF000663	AAGAA-motif	GAAAGAA	713	7	-	Avena sativa
GWHTBISF000663	AE-box	AGAAACAA	2366	8	-	Arabidopsis thaliana	part of a module for light response
GWHTBISF000663	GATA-motif	GATAGGA	163	7	+	Arabidopsis thaliana	part of a light responsive element
GWHTBISF000663	WRE3	CCACCT	1350	6	-	Pisum sativum
GWHTBISF000663	WRE3	CCACCT	2341	6	-	Pisum sativum
GWHTBISF000663	WRE3	CCACCT	3376	6	-	Pisum sativum
GWHTBISF000663	MBS	CAACTG	1892	6	-	Arabidopsis thaliana	MYB binding site involved in drought-inducibility
GWHTBISF000663	MYB	CAACAG	531	6	-	Arabidopsis thaliana
GWHTBISF000663	MYB	CAACCA	1166	6	-	Arabidopsis thaliana
GWHTBISF000663	MYB	TAACCA	2895	6	+	Arabidopsis thaliana
GWHTBISF000663	MYB	CAACCA	3331	6	-	Arabidopsis thaliana
GWHTBISF000663	GA-motif	ATAGATAA	341	8	+	Arabidopsis thaliana	part of a light responsive element
GWHTBISF000663	Box 4	ATTAAT	756	6	+	Petroselinum crispum	part of a conserved DNA module involved in light responsiveness
GWHTBISF000663	Box 4	ATTAAT	1337	6	+	Petroselinum crispum	part of a conserved DNA module involved in light responsiveness
GWHTBISF000663	Box 4	ATTAAT	1929	6	-	Petroselinum crispum	part of a conserved DNA module involved in light responsiveness
GWHTBISF000663	Box 4	ATTAAT	1946	6	-	Petroselinum crispum	part of a conserved DNA module involved in light responsiveness
GWHTBISF000663	Box 4	ATTAAT	2485	6	-	Petroselinum crispum	part of a conserved DNA module involved in light responsiveness
GWHTBISF000663	Box 4	ATTAAT	2602	6	-	Petroselinum crispum	part of a conserved DNA module involved in light responsiveness
GWHTBISF000663	Box 4	ATTAAT	3188	6	-	Petroselinum crispum	part of a conserved DNA module involved in light responsiveness
GWHTBISF000663	Box 4	ATTAAT	3219	6	-	Petroselinum crispum	part of a conserved DNA module involved in light responsiveness
GWHTBISF000663	ARE	AAACCA	1225	6	+	Zea mays	cis-acting regulatory element essential for the anaerobic induction
GWHTBISF000663	ARE	AAACCA	2344	6	-	Zea mays	cis-acting regulatory element essential for the anaerobic induction
GWHTBISF000663	CGTCA-motif	CGTCA	462	5	-	Hordeum vulgare	cis-acting regulatory element involved in the MeJA-responsiveness
GWHTBISF000663	CARE	CAACTCAC	1399	8	-	Oryza sativa
GWHTBISF000663	DRE1	ACCGAGA	262	7	+	Zea mays
GWHTBISF000663	MRE	AACCTAA	1585	7	+	Petroselinum crispum	MYB binding site involved in light responsiveness
GWHTBISF000663	ATCT-motif	AATCTAATCC	1412	9	-	Pisum sativum	part of a conserved DNA module involved in light responsiveness
GWHTBISF000663	ATCT-motif	AATCTAATCC	1602	9	-	Pisum sativum	part of a conserved DNA module involved in light responsiveness
GWHTBISF000663	ABRE4	CACGTA	1249	6	-	Zea mays
GWHTBISF000663	G-Box	CACGTG	3437	6	-	Pisum sativum	cis-acting regulatory element involved in light responsiveness
GWHTBISF000663	Myc	TCTCTTA	45	7	-	Arabidopsis thaliana
GWHTBISF000663	Myc	TCTCTTA	921	7	-	Arabidopsis thaliana
GWHTBISF000663	Myc	TCTCTTA	3369	7	-	Arabidopsis thaliana
GWHTBISF000663	ERE	ATTTTAAA	628	8	+	Nicotiana glutinos
GWHTBISF000663	ERE	ATTTTAAA	2842	8	-	Nicotiana glutinos
GWHTBISF000663	TATA-box	ccTATAAAaa	159	9	-	Arabidopsis thaliana	core promoter element around -30 of transcription start
GWHTBISF000663	TATA-box	TATACA	198	6	-	Helianthus annuus	core promoter element around -30 of transcription start
GWHTBISF000663	TATA-box	TATA	200	4	+	Arabidopsis thaliana	core promoter element around -30 of transcription start
GWHTBISF000663	TATA-box	taTATAAAtc	571	9	-	Arabidopsis thaliana	core promoter element around -30 of transcription start
GWHTBISF000663	TATA-box	TATTTAAA	573	8	-	Arabidopsis thaliana	core promoter element around -30 of transcription start
GWHTBISF000663	TATA-box	TATATA	674	6	+	Arabidopsis thaliana	core promoter element around -30 of transcription start
GWHTBISF000663	TATA-box	ATATAT	675	6	+	Brassica napus	core promoter element around -30 of transcription start
GWHTBISF000663	TATA-box	TATATA	676	6	+	Arabidopsis thaliana	core promoter element around -30 of transcription start
GWHTBISF000663	TATA-box	ATATAT	677	6	+	Brassica napus	core promoter element around -30 of transcription start
GWHTBISF000663	TATA-box	TATA	678	4	+	Arabidopsis thaliana	core promoter element around -30 of transcription start
GWHTBISF000663	TATA-box	TATA	794	4	+	Arabidopsis thaliana	core promoter element around -30 of transcription start
GWHTBISF000663	TATA-box	ATATAT	817	6	+	Brassica napus	core promoter element around -30 of transcription start
GWHTBISF000663	TATA-box	TATA	818	4	+	Arabidopsis thaliana	core promoter element around -30 of transcription start
GWHTBISF000663	TATA-box	TATA	829	4	+	Arabidopsis thaliana	core promoter element around -30 of transcription start
GWHTBISF000663	TATA-box	TATAA	870	5	-	Arabidopsis thaliana	core promoter element around -30 of transcription start
GWHTBISF000663	TATA-box	TATA	871	4	+	Arabidopsis thaliana	core promoter element around -30 of transcription start
GWHTBISF000663	TATA-box	TATA	893	4	+	Arabidopsis thaliana	core promoter element around -30 of transcription start
GWHTBISF000663	TATA-box	TATAAAA	959	7	-	Pisum sativum	core promoter element around -30 of transcription start
GWHTBISF000663	TATA-box	TATAAA	960	6	-	Helianthus annuus	core promoter element around -30 of transcription start
GWHTBISF000663	TATA-box	TATAA	961	5	-	Arabidopsis thaliana	core promoter element around -30 of transcription start
GWHTBISF000663	TATA-box	TATA	962	4	+	Arabidopsis thaliana	core promoter element around -30 of transcription start
GWHTBISF000663	TATA-box	TATA	1087	4	+	Arabidopsis thaliana	core promoter element around -30 of transcription start
GWHTBISF000663	TATA-box	TAAAGATT	1131	8	-	Arabidopsis thaliana	core promoter element around -30 of transcription start
GWHTBISF000663	TATA-box	TATA	1156	4	+	Arabidopsis thaliana	core promoter element around -30 of transcription start
GWHTBISF000663	TATA-box	TATAAAA	1280	7	-	Pisum sativum	core promoter element around -30 of transcription start
GWHTBISF000663	TATA-box	TATAAA	1281	6	-	Helianthus annuus	core promoter element around -30 of transcription start
GWHTBISF000663	TATA-box	TATAA	1282	5	-	Arabidopsis thaliana	core promoter element around -30 of transcription start
GWHTBISF000663	TATA-box	TATA	1283	4	+	Arabidopsis thaliana	core promoter element around -30 of transcription start
GWHTBISF000663	TATA-box	TACAAAA	1517	7	-	Oryza sativa	core promoter element around -30 of transcription start
GWHTBISF000663	TATA-box	TATA	1594	4	+	Arabidopsis thaliana	core promoter element around -30 of transcription start
GWHTBISF000663	TATA-box	TATA	1632	4	+	Arabidopsis thaliana	core promoter element around -30 of transcription start
GWHTBISF000663	TATA-box	ATATAT	1835	6	-	Brassica napus	core promoter element around -30 of transcription start
GWHTBISF000663	TATA-box	TATA	1836	4	-	Arabidopsis thaliana	core promoter element around -30 of transcription start
GWHTBISF000663	TATA-box	TATAA	1868	5	-	Arabidopsis thaliana	core promoter element around -30 of transcription start
GWHTBISF000663	TATA-box	TATA	1869	4	-	Arabidopsis thaliana	core promoter element around -30 of transcription start
GWHTBISF000663	TATA-box	TATA	1916	4	-	Arabidopsis thaliana	core promoter element around -30 of transcription start
GWHTBISF000663	TATA-box	TATACA	2066	6	-	Helianthus annuus	core promoter element around -30 of transcription start
GWHTBISF000663	TATA-box	TATA	2068	4	-	Arabidopsis thaliana	core promoter element around -30 of transcription start
GWHTBISF000663	TATA-box	TATA	2214	4	-	Arabidopsis thaliana	core promoter element around -30 of transcription start
GWHTBISF000663	TATA-box	ATATAT	2223	6	-	Brassica napus	core promoter element around -30 of transcription start
GWHTBISF000663	TATA-box	TATATA	2224	6	-	Arabidopsis thaliana	core promoter element around -30 of transcription start
GWHTBISF000663	TATA-box	ATATAT	2225	6	-	Brassica napus	core promoter element around -30 of transcription start
GWHTBISF000663	TATA-box	TATATA	2226	6	-	Arabidopsis thaliana	core promoter element around -30 of transcription start
GWHTBISF000663	TATA-box	ATATAA	2227	6	+	Brassica oleracea	core promoter element around -30 of transcription start
GWHTBISF000663	TATA-box	TATA	2228	4	-	Arabidopsis thaliana	core promoter element around -30 of transcription start
GWHTBISF000663	TATA-box	ATATAT	2295	6	-	Brassica napus	core promoter element around -30 of transcription start
GWHTBISF000663	TATA-box	TATA	2296	4	-	Arabidopsis thaliana	core promoter element around -30 of transcription start
GWHTBISF000663	TATA-box	ATATAA	2335	6	+	Brassica oleracea	core promoter element around -30 of transcription start
GWHTBISF000663	TATA-box	TATA	2336	4	-	Arabidopsis thaliana	core promoter element around -30 of transcription start
GWHTBISF000663	TATA-box	TATAA	2360	5	-	Arabidopsis thaliana	core promoter element around -30 of transcription start
GWHTBISF000663	TATA-box	TATA	2361	4	-	Arabidopsis thaliana	core promoter element around -30 of transcription start
GWHTBISF000663	TATA-box	ATATAT	2405	6	-	Brassica napus	core promoter element around -30 of transcription start
GWHTBISF000663	TATA-box	TATA	2406	4	-	Arabidopsis thaliana	core promoter element around -30 of transcription start
GWHTBISF000663	TATA-box	TATA	2642	4	-	Arabidopsis thaliana	core promoter element around -30 of transcription start
GWHTBISF000663	TATA-box	TATA	2893	4	-	Arabidopsis thaliana	core promoter element around -30 of transcription start
GWHTBISF000663	TATA-box	TATAAAT	2963	7	-	Brassica juncea	core promoter element around -30 of transcription start
GWHTBISF000663	TATA-box	TATAAA	2964	6	-	Helianthus annuus	core promoter element around -30 of transcription start
GWHTBISF000663	TATA-box	TATAA	2965	5	-	Arabidopsis thaliana	core promoter element around -30 of transcription start
GWHTBISF000663	TATA-box	TATA	2966	4	-	Arabidopsis thaliana	core promoter element around -30 of transcription start
GWHTBISF000663	TATA-box	TATAAAA	2978	7	-	Pisum sativum	core promoter element around -30 of transcription start
GWHTBISF000663	TATA-box	TATAAA	2979	6	-	Helianthus annuus	core promoter element around -30 of transcription start
GWHTBISF000663	TATA-box	TATAA	2980	5	-	Arabidopsis thaliana	core promoter element around -30 of transcription start
GWHTBISF000663	TATA-box	TATA	2981	4	-	Arabidopsis thaliana	core promoter element around -30 of transcription start
GWHTBISF000663	TATA-box	TATAAATA	3054	8	-	Daucus carota	core promoter element around -30 of transcription start
GWHTBISF000663	TATA-box	TATAAAT	3055	7	-	Brassica juncea	core promoter element around -30 of transcription start
GWHTBISF000663	TATA-box	TATAAA	3056	6	-	Helianthus annuus	core promoter element around -30 of transcription start
GWHTBISF000663	TATA-box	TATAA	3057	5	-	Arabidopsis thaliana	core promoter element around -30 of transcription start
GWHTBISF000663	TATA-box	TATA	3058	4	-	Arabidopsis thaliana	core promoter element around -30 of transcription start
GWHTBISF000663	TATA-box	TAAAGATT	3235	8	-	Arabidopsis thaliana	core promoter element around -30 of transcription start
GWHTBISF000663	TATA-box	TATA	3284	4	-	Arabidopsis thaliana	core promoter element around -30 of transcription start
GWHTBISF000663	TATA-box	TATTTAAA	3320	8	-	Arabidopsis thaliana	core promoter element around -30 of transcription start
GWHTBISF000663	TATA-box	TATA	3367	4	-	Arabidopsis thaliana	core promoter element around -30 of transcription start
GWHTBISF000663	AT~TATA-box	TATATA	674	6	+	Arabidopsis thaliana
GWHTBISF000663	AT~TATA-box	TATATA	676	6	+	Arabidopsis thaliana
GWHTBISF000663	AT~TATA-box	TATATA	2224	6	-	Arabidopsis thaliana
GWHTBISF000663	AT~TATA-box	TATATA	2226	6	-	Arabidopsis thaliana
GWHTBISF000663	3-AF1 binding site	TAAGAGAGGAA	1300	10	-	Solanum tuberosum	light responsive element
GWHTBISF000663	GT1-motif	GGTTAA	1583	6	-	Arabidopsis thaliana	light responsive element
GWHTBISF000663	GT1-motif	GGTTAA	2807	6	+	Arabidopsis thaliana	light responsive element
GWHTBISF000663	ABRE	ACGTG	1250	5	+	Arabidopsis thaliana	cis-acting element involved in the abscisic acid responsiveness
GWHTBISF000663	ABRE	CACGTG	3437	6	-	Arabidopsis thaliana	cis-acting element involved in the abscisic acid responsiveness
GWHTBISF000663	ABRE	ACGTG	3438	5	+	Arabidopsis thaliana	cis-acting element involved in the abscisic acid responsiveness
GWHTBISF000663	MYB-like sequence	TAACCA	2895	6	+	Arabidopsis thaliana
GWHTBISF000663	MYC	CATTTG	1229	6	+	Arabidopsis thaliana
GWHTBISF000663	MYC	CATTTG	2446	6	+	Arabidopsis thaliana
GWHTBISF000663	MYC	CAATTG	2727	6	-	Arabidopsis thaliana
GWHTBISF000663	MYC	CATTTG	2910	6	+	Arabidopsis thaliana
GWHTBISF000663	chs-CMA2a	TCACTTGA	884	8	-	Petroselinum crispum	part of a light responsive element
GWHTBISF000663	Unnamed__6	taTAAATATct	3051	11	-	Zea mays
GWHTBISF000663	O2-site	GATGACATGG	2379	9	+	Zea mays	cis-acting regulatory element involved in zein metabolism regulation
GWHTBISF000663	STRE	AGGGG	284	5	+	Arabidopsis thaliana
GWHTBISF000663	STRE	AGGGG	2425	5	+	Arabidopsis thaliana
GWHTBISF000663	STRE	AGGGG	2638	5	-	Arabidopsis thaliana
GWHTBISF000663	STRE	AGGGG	3387	5	+	Arabidopsis thaliana
GWHTBISF000663	WUN-motif	AAATTTCTT	1685	9	-	Nicotiana glutinosa
GWHTBISF000663	AAAC-motif	CAATCAAAACCT	1570	11	-	Spinacia oleracea	light responsive element
GWHTBISF000663	TGACG-motif	TGACG	462	5	+	Hordeum vulgare	cis-acting regulatory element involved in the MeJA-responsiveness
GWHTBISF000663	Myb	CAACTG	1892	6	-	Arabidopsis thaliana
GWHTBISF000663	Myb	TAACTG	3114	6	-	Arabidopsis thaliana
GWHTBISF000663	as-1	TGACG	462	5	+	Arabidopsis thaliana
GWHTBISF000663	Myb-binding site	CAACAG	531	6	-	Nicotiana tabacum
GWHTBISF000663	Unnamed__1	CGTGG	1841	5	+	Zea mays
GWHTBISF000663	Box III	atCATTTTCACt	2091	11	+	Pisum sativum	protein binding site
GWHTBISF000663	TCT-motif	TCTTAC	1624	6	-	Arabidopsis thaliana	part of a light responsive element
GWHTBISF000663	TCT-motif	TCTTAC	1743	6	+	Arabidopsis thaliana	part of a light responsive element
GWHTBISF000663	HD-Zip 1	CAAT(A/T)ATTG	1011	8.5	+	Arabidopsis thaliana	element involved in differentiation of the palisade mesophyll cells
GWHTBISF000663	TC-rich repeats	ATTCTCTAAC	1578	9	+	Nicotiana tabacum	cis-acting element involved in defense and stress responsiveness
GWHTBISF000663	TC-rich repeats	GTTTTCTTAC	3141	9	+	Nicotiana tabacum	cis-acting element involved in defense and stress responsiveness
GWHTBISF000663	ABRE3a	TACGTG	1249	6	+	Zea mays
GWHTBISF000663	Unnamed__4	CTCC	255	4	-	Petroselinum hortense
GWHTBISF000663	Unnamed__4	CTCC	314	4	-	Petroselinum hortense
GWHTBISF000663	Unnamed__4	CTCC	383	4	+	Petroselinum hortense
GWHTBISF000663	Unnamed__4	CTCC	645	4	+	Petroselinum hortense
GWHTBISF000663	Unnamed__4	CTCC	1021	4	-	Petroselinum hortense
GWHTBISF000663	Unnamed__4	CTCC	1556	4	-	Petroselinum hortense
GWHTBISF000663	Unnamed__4	CTCC	2387	4	-	Petroselinum hortense
GWHTBISF000663	Unnamed__4	CTCC	2636	4	+	Petroselinum hortense
GWHTBISF000663	Unnamed__4	CTCC	2688	4	-	Petroselinum hortense
GWHTBISF000663	Unnamed__4	CTCC	3274	4	-	Petroselinum hortense
GWHTBISF000663	Unnamed__4	CTCC	3453	4	+	Petroselinum hortense
GWHTBISF000663	Unnamed__4	CTCC	3504	4	-	Petroselinum hortense
GWHTBISF000663	Unnamed__4	CTCC	3507	4	-	Petroselinum hortense
GWHTBISF000663	Sp1	GGGCGG	499	6	+	Oryza sativa	light responsive element
GWHTBISF000663		motif_sequence	31	4	-	organism	short_function
GWHTBISF000663		motif_sequence	54	4	-	organism	short_function
GWHTBISF000663		motif_sequence	317	4	-	organism	short_function
GWHTBISF000663		motif_sequence	381	4	+	organism	short_function
GWHTBISF000663		motif_sequence	703	4	-	organism	short_function
GWHTBISF000663		motif_sequence	902	4	+	organism	short_function
GWHTBISF000663		motif_sequence	1333	4	-	organism	short_function
GWHTBISF000663		motif_sequence	1461	4	+	organism	short_function
GWHTBISF000663		motif_sequence	1659	4	-	organism	short_function
GWHTBISF000663		motif_sequence	2056	4	-	organism	short_function
GWHTBISF000663		motif_sequence	2436	4	+	organism	short_function
GWHTBISF000663		motif_sequence	2540	4	-	organism	short_function
GWHTBISF000663		motif_sequence	2654	4	-	organism	short_function
GWHTBISF000663		motif_sequence	2701	4	-	organism	short_function
GWHTBISF000663		motif_sequence	2712	4	+	organism	short_function
GWHTBISF000663		motif_sequence	2760	4	+	organism	short_function
GWHTBISF000663		motif_sequence	3086	4	+	organism	short_function
GWHTBISF000663		motif_sequence	3097	4	+	organism	short_function
GWHTBISF000663		motif_sequence	3103	4	+	organism	short_function
GWHTBISF000663		motif_sequence	3174	4	+	organism	short_function
GWHTBISF000663		motif_sequence	3383	4	-	organism	short_function
GWHTBISF000663		motif_sequence	3422	4	-	organism	short_function
GWHTBISF000663		motif_sequence	3451	4	+	organism	short_function
GWHTBISF000663	G-box	CACGAC	126	6	+	Zea mays	cis-acting regulatory element involved in light responsiveness
GWHTBISF000663	G-box	TACGTG	1249	6	+	Arabidopsis thaliana	cis-acting regulatory element involved in light responsiveness
GWHTBISF000663	G-box	CACGAC	2183	6	-	Zea mays	cis-acting regulatory element involved in light responsiveness
GWHTBISF000663	G-box	CACGTG	3437	6	-	Arabidopsis thaliana	cis-acting regulatory element involved in light responsiveness
GWHTBISF000663	TCCC-motif	TCTCCCT	3452	7	+	Spinacia oleracea	part of a light responsive element
GWHTBISF000663	CAAT-box	CAAT	19	4	-	Nicotiana glutinosa
GWHTBISF000663	CAAT-box	CAAT	51	4	-	Nicotiana glutinosa
GWHTBISF000663	CAAT-box	CAAAT	187	5	-	Pisum sativum	common cis-acting element in promoter and enhancer regions
GWHTBISF000663	CAAT-box	CAAT	204	4	-	Nicotiana glutinosa
GWHTBISF000663	CAAT-box	CAAT	225	4	-	Nicotiana glutinosa
GWHTBISF000663	CAAT-box	CAAT	235	4	-	Nicotiana glutinosa
GWHTBISF000663	CAAT-box	CCAAT	252	5	-	Arabidopsis thaliana	common cis-acting element in promoter and enhancer regions
GWHTBISF000663	CAAT-box	CAAT	389	4	-	Nicotiana glutinosa
GWHTBISF000663	CAAT-box	CCAAT	479	5	-	Arabidopsis thaliana	common cis-acting element in promoter and enhancer regions
GWHTBISF000663	CAAT-box	CCAAT	496	5	-	Arabidopsis thaliana	common cis-acting element in promoter and enhancer regions
GWHTBISF000663	CAAT-box	CAAAT	590	5	-	Pisum sativum	common cis-acting element in promoter and enhancer regions
GWHTBISF000663	CAAT-box	CAAT	603	4	-	Nicotiana glutinosa
GWHTBISF000663	CAAT-box	CAAAT	650	5	-	Pisum sativum	common cis-acting element in promoter and enhancer regions
GWHTBISF000663	CAAT-box	CAAT	664	4	-	Nicotiana glutinosa
GWHTBISF000663	CAAT-box	CAAT	726	4	-	Nicotiana glutinosa
GWHTBISF000663	CAAT-box	CAAAT	730	5	-	Pisum sativum	common cis-acting element in promoter and enhancer regions
GWHTBISF000663	CAAT-box	CAAAT	747	5	-	Pisum sativum	common cis-acting element in promoter and enhancer regions
GWHTBISF000663	CAAT-box	CAAAT	790	5	+	Pisum sativum	common cis-acting element in promoter and enhancer regions
GWHTBISF000663	CAAT-box	CAAT	815	4	+	Nicotiana glutinosa
GWHTBISF000663	CAAT-box	CAAAT	998	5	+	Pisum sativum	common cis-acting element in promoter and enhancer regions
GWHTBISF000663	CAAT-box	CAAT	1001	4	-	Nicotiana glutinosa
GWHTBISF000663	CAAT-box	CAAT	1011	4	+	Nicotiana glutinosa
GWHTBISF000663	CAAT-box	CAAT	1016	4	-	Nicotiana glutinosa
GWHTBISF000663	CAAT-box	CAAT	1044	4	-	Nicotiana glutinosa
GWHTBISF000663	CAAT-box	CAAT	1082	4	+	Nicotiana glutinosa
GWHTBISF000663	CAAT-box	CAAAT	1159	5	-	Pisum sativum	common cis-acting element in promoter and enhancer regions
GWHTBISF000663	CAAT-box	CAAAT	1230	5	-	Pisum sativum	common cis-acting element in promoter and enhancer regions
GWHTBISF000663	CAAT-box	CAAT	1257	4	+	Nicotiana glutinosa
GWHTBISF000663	CAAT-box	CAAT	1318	4	+	Nicotiana glutinosa
GWHTBISF000663	CAAT-box	CAAT	1341	4	-	Nicotiana glutinosa
GWHTBISF000663	CAAT-box	CAAAT	1345	5	-	Pisum sativum	common cis-acting element in promoter and enhancer regions
GWHTBISF000663	CAAT-box	CAAAT	1383	5	+	Pisum sativum	common cis-acting element in promoter and enhancer regions
GWHTBISF000663	CAAT-box	CCAAT	1395	5	-	Arabidopsis thaliana	common cis-acting element in promoter and enhancer regions
GWHTBISF000663	CAAT-box	CCAAT	1424	5	-	Arabidopsis thaliana	common cis-acting element in promoter and enhancer regions
GWHTBISF000663	CAAT-box	CAAT	1457	4	+	Nicotiana glutinosa
GWHTBISF000663	CAAT-box	CCAAT	1466	5	+	Arabidopsis thaliana	common cis-acting element in promoter and enhancer regions
GWHTBISF000663	CAAT-box	CAAT	1467	4	+	Nicotiana glutinosa
GWHTBISF000663	CAAT-box	CAAT	1477	4	-	Nicotiana glutinosa
GWHTBISF000663	CAAT-box	CAAT	1500	4	-	Nicotiana glutinosa
GWHTBISF000663	CAAT-box	CAAAT	1505	5	-	Pisum sativum	common cis-acting element in promoter and enhancer regions
GWHTBISF000663	CAAT-box	CAAAT	1690	5	-	Pisum sativum	common cis-acting element in promoter and enhancer regions
GWHTBISF000663	CAAT-box	CAAT	1872	4	-	Nicotiana glutinosa
GWHTBISF000663	CAAT-box	CAAAT	1878	5	-	Pisum sativum	common cis-acting element in promoter and enhancer regions
GWHTBISF000663	CAAT-box	CAAT	1950	4	-	Nicotiana glutinosa
GWHTBISF000663	CAAT-box	CCCAATTT	1998	8	+	Arabidopsis thaliana	common cis-acting element in promoter and enhancer regions
GWHTBISF000663	CAAT-box	CCAAT	1999	5	+	Arabidopsis thaliana	common cis-acting element in promoter and enhancer regions
GWHTBISF000663	CAAT-box	CAAT	2000	4	+	Nicotiana glutinosa
GWHTBISF000663	CAAT-box	CAAT	2037	4	+	Nicotiana glutinosa
GWHTBISF000663	CAAT-box	CAAAT	2043	5	+	Pisum sativum	common cis-acting element in promoter and enhancer regions
GWHTBISF000663	CAAT-box	CAAT	2113	4	+	Nicotiana glutinosa
GWHTBISF000663	CAAT-box	CAAAT	2207	5	+	Pisum sativum	common cis-acting element in promoter and enhancer regions
GWHTBISF000663	CAAT-box	CAAT	2239	4	-	Nicotiana glutinosa
GWHTBISF000663	CAAT-box	CAAT	2252	4	+	Nicotiana glutinosa
GWHTBISF000663	CAAT-box	CAAAT	2281	5	+	Pisum sativum	common cis-acting element in promoter and enhancer regions
GWHTBISF000663	CAAT-box	CAAT	2293	4	+	Nicotiana glutinosa
GWHTBISF000663	CAAT-box	CAAT	2365	4	-	Nicotiana glutinosa
GWHTBISF000663	CAAT-box	CAAAT	2402	5	+	Pisum sativum	common cis-acting element in promoter and enhancer regions
GWHTBISF000663	CAAT-box	CAAAT	2419	5	-	Pisum sativum	common cis-acting element in promoter and enhancer regions
GWHTBISF000663	CAAT-box	CAAAT	2447	5	-	Pisum sativum	common cis-acting element in promoter and enhancer regions
GWHTBISF000663	CAAT-box	CAAAT	2458	5	-	Pisum sativum	common cis-acting element in promoter and enhancer regions
GWHTBISF000663	CAAT-box	CAAT	2483	4	+	Nicotiana glutinosa
GWHTBISF000663	CAAT-box	CAAAT	2495	5	-	Pisum sativum	common cis-acting element in promoter and enhancer regions
GWHTBISF000663	CAAT-box	CAAAT	2514	5	+	Pisum sativum	common cis-acting element in promoter and enhancer regions
GWHTBISF000663	CAAT-box	CAAT	2524	4	-	Nicotiana glutinosa
GWHTBISF000663	CAAT-box	CAAT	2544	4	-	Nicotiana glutinosa
GWHTBISF000663	CAAT-box	CAAT	2549	4	+	Nicotiana glutinosa
GWHTBISF000663	CAAT-box	CAAT	2600	4	+	Nicotiana glutinosa
GWHTBISF000663	CAAT-box	CAAT	2645	4	-	Nicotiana glutinosa
GWHTBISF000663	CAAT-box	CCAAT	2726	5	+	Arabidopsis thaliana	common cis-acting element in promoter and enhancer regions
GWHTBISF000663	CAAT-box	CAAT	2727	4	+	Nicotiana glutinosa
GWHTBISF000663	CAAT-box	CAAT	2729	4	-	Nicotiana glutinosa
GWHTBISF000663	CAAT-box	CAAT	2814	4	-	Nicotiana glutinosa
GWHTBISF000663	CAAT-box	CAAT	2851	4	-	Nicotiana glutinosa
GWHTBISF000663	CAAT-box	CCAAT	2898	5	+	Arabidopsis thaliana	common cis-acting element in promoter and enhancer regions
GWHTBISF000663	CAAT-box	CAAT	2899	4	+	Nicotiana glutinosa
GWHTBISF000663	CAAT-box	CAAAT	2911	5	-	Pisum sativum	common cis-acting element in promoter and enhancer regions
GWHTBISF000663	CAAT-box	CAAT	2953	4	-	Nicotiana glutinosa
GWHTBISF000663	CAAT-box	CAAT	3227	4	-	Nicotiana glutinosa
GWHTBISF000663	CAAT-box	CCAAT	3312	5	+	Arabidopsis thaliana	common cis-acting element in promoter and enhancer regions
GWHTBISF000663	CAAT-box	CAAT	3313	4	+	Nicotiana glutinosa
GWHTBISF000663	CAAT-box	CAAT	3340	4	-	Nicotiana glutinosa
GWHTBISF000663	CAAT-box	CAAAT	3415	5	-	Pisum sativum	common cis-acting element in promoter and enhancer regions
GWHTBISF001116	G-Box	TCCACATGGCA	422	10	-	Triticum aestivum	cis-acting regulatory element involved in light responsiveness
GWHTBISF001116	G-Box	CACGTT	470	6	-	Pisum sativum	cis-acting regulatory element involved in light responsiveness
GWHTBISF001116	P-box	CCTTTTG	1784	7	+	Oryza sativa	gibberellin-responsive element
GWHTBISF001116	P-box	CCTTTTG	2000	7	-	Oryza sativa	gibberellin-responsive element
GWHTBISF001116	TC-rich repeats	ATTCTCTAAC	897	9	-	Nicotiana tabacum	cis-acting element involved in defense and stress responsiveness
GWHTBISF001116	ATCT-motif	AATCTAATCC	1847	9	+	Pisum sativum	part of a conserved DNA module involved in light responsiveness
GWHTBISF001116	TATA	TATAAAAT	3426	8	-	Arabidopsis thaliana
GWHTBISF001116	CAAT-box	CAAAT	63	5	-	Pisum sativum	common cis-acting element in promoter and enhancer regions
GWHTBISF001116	CAAT-box	CAAAT	130	5	-	Pisum sativum	common cis-acting element in promoter and enhancer regions
GWHTBISF001116	CAAT-box	CAAAT	214	5	-	Pisum sativum	common cis-acting element in promoter and enhancer regions
GWHTBISF001116	CAAT-box	CAAT	238	4	-	Nicotiana glutinosa
GWHTBISF001116	CAAT-box	CAAT	361	4	-	Nicotiana glutinosa
GWHTBISF001116	CAAT-box	CAAT	509	4	+	Nicotiana glutinosa
GWHTBISF001116	CAAT-box	CCAAT	590	5	+	Arabidopsis thaliana	common cis-acting element in promoter and enhancer regions
GWHTBISF001116	CAAT-box	CAAT	591	4	+	Nicotiana glutinosa
GWHTBISF001116	CAAT-box	CCAAT	683	5	-	Arabidopsis thaliana	common cis-acting element in promoter and enhancer regions
GWHTBISF001116	CAAT-box	CAAT	820	4	+	Nicotiana glutinosa
GWHTBISF001116	CAAT-box	CAAT	835	4	+	Nicotiana glutinosa
GWHTBISF001116	CAAT-box	CAAT	864	4	-	Nicotiana glutinosa
GWHTBISF001116	CAAT-box	CAAT	891	4	+	Nicotiana glutinosa
GWHTBISF001116	CAAT-box	CCAAT	893	5	-	Arabidopsis thaliana	common cis-acting element in promoter and enhancer regions
GWHTBISF001116	CAAT-box	CCAAT	1036	5	+	Arabidopsis thaliana	common cis-acting element in promoter and enhancer regions
GWHTBISF001116	CAAT-box	CAAT	1037	4	+	Nicotiana glutinosa
GWHTBISF001116	CAAT-box	CAAAT	1039	5	-	Pisum sativum	common cis-acting element in promoter and enhancer regions
GWHTBISF001116	CAAT-box	CAAT	1064	4	+	Nicotiana glutinosa
GWHTBISF001116	CAAT-box	CAAAT	1080	5	-	Pisum sativum	common cis-acting element in promoter and enhancer regions
GWHTBISF001116	CAAT-box	CAAT	1120	4	+	Nicotiana glutinosa
GWHTBISF001116	CAAT-box	CAAT	1197	4	-	Nicotiana glutinosa
GWHTBISF001116	CAAT-box	CCAAT	1217	5	-	Arabidopsis thaliana	common cis-acting element in promoter and enhancer regions
GWHTBISF001116	CAAT-box	CCAAT	1296	5	-	Arabidopsis thaliana	common cis-acting element in promoter and enhancer regions
GWHTBISF001116	CAAT-box	CAAT	1355	4	+	Nicotiana glutinosa
GWHTBISF001116	CAAT-box	CAAT	1366	4	-	Nicotiana glutinosa
GWHTBISF001116	CAAT-box	CAAAT	1375	5	+	Pisum sativum	common cis-acting element in promoter and enhancer regions
GWHTBISF001116	CAAT-box	CAAT	1451	4	-	Nicotiana glutinosa
GWHTBISF001116	CAAT-box	CCAAT	1544	5	-	Arabidopsis thaliana	common cis-acting element in promoter and enhancer regions
GWHTBISF001116	CAAT-box	CAAT	1604	4	+	Nicotiana glutinosa
GWHTBISF001116	CAAT-box	CAAAT	1624	5	-	Pisum sativum	common cis-acting element in promoter and enhancer regions
GWHTBISF001116	CAAT-box	CAAAT	1646	5	-	Pisum sativum	common cis-acting element in promoter and enhancer regions
GWHTBISF001116	CAAT-box	CAAT	1723	4	+	Nicotiana glutinosa
GWHTBISF001116	CAAT-box	CCAAT	1759	5	-	Arabidopsis thaliana	common cis-acting element in promoter and enhancer regions
GWHTBISF001116	CAAT-box	CAAT	1924	4	+	Nicotiana glutinosa
GWHTBISF001116	CAAT-box	CCAAT	1938	5	+	Arabidopsis thaliana	common cis-acting element in promoter and enhancer regions
GWHTBISF001116	CAAT-box	CAAT	1939	4	+	Nicotiana glutinosa
GWHTBISF001116	CAAT-box	CAAT	2072	4	-	Nicotiana glutinosa
GWHTBISF001116	CAAT-box	CAAT	2081	4	-	Nicotiana glutinosa
GWHTBISF001116	CAAT-box	CAAAT	2098	5	-	Pisum sativum	common cis-acting element in promoter and enhancer regions
GWHTBISF001116	CAAT-box	CCAAT	2138	5	-	Arabidopsis thaliana	common cis-acting element in promoter and enhancer regions
GWHTBISF001116	CAAT-box	CCAAT	2217	5	+	Arabidopsis thaliana	common cis-acting element in promoter and enhancer regions
GWHTBISF001116	CAAT-box	CAAT	2218	4	+	Nicotiana glutinosa
GWHTBISF001116	CAAT-box	CAAAT	2236	5	-	Pisum sativum	common cis-acting element in promoter and enhancer regions
GWHTBISF001116	CAAT-box	CAAT	2308	4	-	Nicotiana glutinosa
GWHTBISF001116	CAAT-box	CAAT	2486	4	+	Nicotiana glutinosa
GWHTBISF001116	CAAT-box	CAAT	2555	4	-	Nicotiana glutinosa
GWHTBISF001116	CAAT-box	CAAT	2641	4	+	Nicotiana glutinosa
GWHTBISF001116	CAAT-box	CAAT	2649	4	+	Nicotiana glutinosa
GWHTBISF001116	CAAT-box	CAAT	2741	4	+	Nicotiana glutinosa
GWHTBISF001116	CAAT-box	CAAT	2765	4	+	Nicotiana glutinosa
GWHTBISF001116	CAAT-box	CAAT	2767	4	-	Nicotiana glutinosa
GWHTBISF001116	CAAT-box	CAAAT	2793	5	-	Pisum sativum	common cis-acting element in promoter and enhancer regions
GWHTBISF001116	CAAT-box	CAAT	2896	4	+	Nicotiana glutinosa
GWHTBISF001116	CAAT-box	CAAAT	2967	5	+	Pisum sativum	common cis-acting element in promoter and enhancer regions
GWHTBISF001116	CAAT-box	CAAT	3027	4	-	Nicotiana glutinosa
GWHTBISF001116	CAAT-box	CAAAT	3041	5	-	Pisum sativum	common cis-acting element in promoter and enhancer regions
GWHTBISF001116	CAAT-box	CAAT	3196	4	+	Nicotiana glutinosa
GWHTBISF001116	CAAT-box	TGCCAAC	3315	7	-	Petunia hybrida	common cis-acting element in promoter and enhancer regions
GWHTBISF001116	CAAT-box	CAAT	3326	4	+	Nicotiana glutinosa
GWHTBISF001116	CAAT-box	CCAAT	3451	5	+	Arabidopsis thaliana	common cis-acting element in promoter and enhancer regions
GWHTBISF001116	CAAT-box	CAAT	3452	4	+	Nicotiana glutinosa
GWHTBISF001116	CAAT-box	CAAT	3483	4	+	Nicotiana glutinosa
GWHTBISF001116	CAAT-box	CAAT	3485	4	-	Nicotiana glutinosa
GWHTBISF001116	ACE	CTAACGTATT	3122	9	+	Petroselinum crispum	cis-acting element involved in light responsiveness
GWHTBISF001116		motif_sequence	189	4	-	organism	short_function
GWHTBISF001116		motif_sequence	343	4	-	organism	short_function
GWHTBISF001116		motif_sequence	388	4	+	organism	short_function
GWHTBISF001116		motif_sequence	430	4	-	organism	short_function
GWHTBISF001116		motif_sequence	453	4	+	organism	short_function
GWHTBISF001116		motif_sequence	477	4	+	organism	short_function
GWHTBISF001116		motif_sequence	585	4	+	organism	short_function
GWHTBISF001116		motif_sequence	740	4	-	organism	short_function
GWHTBISF001116		motif_sequence	1226	4	-	organism	short_function
GWHTBISF001116		motif_sequence	1534	4	-	organism	short_function
GWHTBISF001116		motif_sequence	1556	4	-	organism	short_function
GWHTBISF001116		motif_sequence	1709	4	-	organism	short_function
GWHTBISF001116		motif_sequence	1714	4	-	organism	short_function
GWHTBISF001116		motif_sequence	1797	4	-	organism	short_function
GWHTBISF001116		motif_sequence	1945	4	-	organism	short_function
GWHTBISF001116		motif_sequence	2434	4	-	organism	short_function
GWHTBISF001116		motif_sequence	2509	4	-	organism	short_function
GWHTBISF001116		motif_sequence	2518	4	-	organism	short_function
GWHTBISF001116		motif_sequence	2525	4	-	organism	short_function
GWHTBISF001116		motif_sequence	2535	4	+	organism	short_function
GWHTBISF001116		motif_sequence	2654	4	+	organism	short_function
GWHTBISF001116		motif_sequence	2951	4	-	organism	short_function
GWHTBISF001116		motif_sequence	2962	4	+	organism	short_function
GWHTBISF001116		motif_sequence	3135	4	-	organism	short_function
GWHTBISF001116		motif_sequence	3290	4	-	organism	short_function
GWHTBISF001116		motif_sequence	3295	4	-	organism	short_function
GWHTBISF001116		motif_sequence	3416	4	+	organism	short_function
GWHTBISF001116		motif_sequence	3493	4	+	organism	short_function
GWHTBISF001116	Unnamed__4	CTCC	329	4	+	Petroselinum hortense
GWHTBISF001116	Unnamed__4	CTCC	343	4	-	Petroselinum hortense
GWHTBISF001116	Unnamed__4	CTCC	348	4	-	Petroselinum hortense
GWHTBISF001116	Unnamed__4	CTCC	351	4	-	Petroselinum hortense
GWHTBISF001116	Unnamed__4	CTCC	375	4	-	Petroselinum hortense
GWHTBISF001116	Unnamed__4	CTCC	401	4	-	Petroselinum hortense
GWHTBISF001116	Unnamed__4	CTCC	616	4	+	Petroselinum hortense
GWHTBISF001116	Unnamed__4	CTCC	976	4	+	Petroselinum hortense
GWHTBISF001116	Unnamed__4	CTCC	1084	4	-	Petroselinum hortense
GWHTBISF001116	Unnamed__4	CTCC	1226	4	-	Petroselinum hortense
GWHTBISF001116	Unnamed__4	CTCC	1247	4	-	Petroselinum hortense
GWHTBISF001116	Unnamed__4	CTCC	1274	4	-	Petroselinum hortense
GWHTBISF001116	Unnamed__4	CTCC	1383	4	-	Petroselinum hortense
GWHTBISF001116	Unnamed__4	CTCC	1481	4	-	Petroselinum hortense
GWHTBISF001116	Unnamed__4	CTCC	1540	4	+	Petroselinum hortense
GWHTBISF001116	Unnamed__4	CTCC	1547	4	-	Petroselinum hortense
GWHTBISF001116	Unnamed__4	CTCC	1550	4	-	Petroselinum hortense
GWHTBISF001116	Unnamed__4	CTCC	1553	4	-	Petroselinum hortense
GWHTBISF001116	Unnamed__4	CTCC	1577	4	-	Petroselinum hortense
GWHTBISF001116	Unnamed__4	CTCC	1719	4	-	Petroselinum hortense
GWHTBISF001116	Unnamed__4	CTCC	1782	4	+	Petroselinum hortense
GWHTBISF001116	Unnamed__4	CTCC	1797	4	-	Petroselinum hortense
GWHTBISF001116	Unnamed__4	CTCC	1822	4	+	Petroselinum hortense
GWHTBISF001116	Unnamed__4	CTCC	1896	4	-	Petroselinum hortense
GWHTBISF001116	Unnamed__4	CTCC	2091	4	+	Petroselinum hortense
GWHTBISF001116	Unnamed__4	CTCC	2202	4	+	Petroselinum hortense
GWHTBISF001116	Unnamed__4	CTCC	2460	4	-	Petroselinum hortense
GWHTBISF001116	Unnamed__4	CTCC	2473	4	-	Petroselinum hortense
GWHTBISF001116	Unnamed__4	CTCC	2684	4	-	Petroselinum hortense
GWHTBISF001116	Unnamed__4	CTCC	2892	4	-	Petroselinum hortense
GWHTBISF001116	Unnamed__4	CTCC	3152	4	-	Petroselinum hortense
GWHTBISF001116	Unnamed__4	CTCC	3157	4	-	Petroselinum hortense
GWHTBISF001116	Unnamed__4	CTCC	3218	4	+	Petroselinum hortense
GWHTBISF001116	Unnamed__4	CTCC	3285	4	-	Petroselinum hortense
GWHTBISF001116	TATA-box	TATA	100	4	+	Arabidopsis thaliana	core promoter element around -30 of transcription start
GWHTBISF001116	TATA-box	ATTATA	125	6	+	Brassica napus	core promoter element around -30 of transcription start
GWHTBISF001116	TATA-box	TATAA	126	5	-	Arabidopsis thaliana	core promoter element around -30 of transcription start
GWHTBISF001116	TATA-box	TATA	127	4	+	Arabidopsis thaliana	core promoter element around -30 of transcription start
GWHTBISF001116	TATA-box	ATATAT	529	6	+	Brassica napus	core promoter element around -30 of transcription start
GWHTBISF001116	TATA-box	TATA	530	4	+	Arabidopsis thaliana	core promoter element around -30 of transcription start
GWHTBISF001116	TATA-box	TATA	680	4	+	Arabidopsis thaliana	core promoter element around -30 of transcription start
GWHTBISF001116	TATA-box	TATACA	688	6	-	Helianthus annuus	core promoter element around -30 of transcription start
GWHTBISF001116	TATA-box	TATATA	690	6	+	Arabidopsis thaliana	core promoter element around -30 of transcription start
GWHTBISF001116	TATA-box	ATATAA	691	6	+	Brassica oleracea	core promoter element around -30 of transcription start
GWHTBISF001116	TATA-box	TATA	692	4	+	Arabidopsis thaliana	core promoter element around -30 of transcription start
GWHTBISF001116	TATA-box	TATA	719	4	+	Arabidopsis thaliana	core promoter element around -30 of transcription start
GWHTBISF001116	TATA-box	TATAAAA	725	7	-	Pisum sativum	core promoter element around -30 of transcription start
GWHTBISF001116	TATA-box	TATAAA	726	6	-	Helianthus annuus	core promoter element around -30 of transcription start
GWHTBISF001116	TATA-box	TATAA	727	5	-	Arabidopsis thaliana	core promoter element around -30 of transcription start
GWHTBISF001116	TATA-box	TATA	728	4	+	Arabidopsis thaliana	core promoter element around -30 of transcription start
GWHTBISF001116	TATA-box	TATAA	828	5	-	Arabidopsis thaliana	core promoter element around -30 of transcription start
GWHTBISF001116	TATA-box	TATA	829	4	+	Arabidopsis thaliana	core promoter element around -30 of transcription start
GWHTBISF001116	TATA-box	taTATAAAtc	1655	9	-	Arabidopsis thaliana	core promoter element around -30 of transcription start
GWHTBISF001116	TATA-box	TATAAA	1657	6	-	Helianthus annuus	core promoter element around -30 of transcription start
GWHTBISF001116	TATA-box	TATATAA	1658	7	-	Arabidopsis thaliana	core promoter element around -30 of transcription start
GWHTBISF001116	TATA-box	TATATA	1659	6	+	Arabidopsis thaliana	core promoter element around -30 of transcription start
GWHTBISF001116	TATA-box	TATA	1661	4	+	Arabidopsis thaliana	core promoter element around -30 of transcription start
GWHTBISF001116	TATA-box	ATATAT	2011	6	-	Brassica napus	core promoter element around -30 of transcription start
GWHTBISF001116	TATA-box	TATATA	2012	6	-	Arabidopsis thaliana	core promoter element around -30 of transcription start
GWHTBISF001116	TATA-box	ATATAT	2013	6	-	Brassica napus	core promoter element around -30 of transcription start
GWHTBISF001116	TATA-box	TATATA	2014	6	-	Arabidopsis thaliana	core promoter element around -30 of transcription start
GWHTBISF001116	TATA-box	ATATAT	2015	6	-	Brassica napus	core promoter element around -30 of transcription start
GWHTBISF001116	TATA-box	TATATA	2016	6	-	Arabidopsis thaliana	core promoter element around -30 of transcription start
GWHTBISF001116	TATA-box	ATATAT	2017	6	-	Brassica napus	core promoter element around -30 of transcription start
GWHTBISF001116	TATA-box	TATA	2018	4	-	Arabidopsis thaliana	core promoter element around -30 of transcription start
GWHTBISF001116	TATA-box	TATA	2167	4	-	Arabidopsis thaliana	core promoter element around -30 of transcription start
GWHTBISF001116	TATA-box	TACAAAA	2566	7	+	Oryza sativa	core promoter element around -30 of transcription start
GWHTBISF001116	TATA-box	TATA	2586	4	-	Arabidopsis thaliana	core promoter element around -30 of transcription start
GWHTBISF001116	TATA-box	ATATAT	2711	6	-	Brassica napus	core promoter element around -30 of transcription start
GWHTBISF001116	TATA-box	TATATA	2712	6	-	Arabidopsis thaliana	core promoter element around -30 of transcription start
GWHTBISF001116	TATA-box	TATA	2714	4	-	Arabidopsis thaliana	core promoter element around -30 of transcription start
GWHTBISF001116	TATA-box	TATAAAA	3427	7	-	Pisum sativum	core promoter element around -30 of transcription start
GWHTBISF001116	TATA-box	TATAAA	3428	6	-	Helianthus annuus	core promoter element around -30 of transcription start
GWHTBISF001116	TATA-box	TATAA	3429	5	-	Arabidopsis thaliana	core promoter element around -30 of transcription start
GWHTBISF001116	TATA-box	TATA	3430	4	-	Arabidopsis thaliana	core promoter element around -30 of transcription start
GWHTBISF001116	Unnamed__1	CGTGG	1423	5	-	Zea mays
GWHTBISF001116	Myb-binding site	CAACAG	274	6	+	Nicotiana tabacum
GWHTBISF001116	Myb-binding site	CAACAG	441	6	-	Nicotiana tabacum
GWHTBISF001116	Myb-binding site	CAACAG	808	6	-	Nicotiana tabacum
GWHTBISF001116	Myb-binding site	CAACAG	1262	6	+	Nicotiana tabacum
GWHTBISF001116	Myb-binding site	CAACAG	3099	6	-	Nicotiana tabacum
GWHTBISF001116	JERE	AGACCGCC	407	8	-	Arabidopsis thaliana
GWHTBISF001116	TCA-element	TCAGAAGAGG	737	9	+	Brassica oleracea	cis-acting element involved in salicylic acid responsiveness
GWHTBISF001116	TCA-element	CCATCTTTTT	3110	9	+	Nicotiana tabacum	cis-acting element involved in salicylic acid responsiveness
GWHTBISF001116	TCA-element	CCATCTTTTT	3162	9	+	Nicotiana tabacum	cis-acting element involved in salicylic acid responsiveness
GWHTBISF001116	MRE	AACCTAA	1510	7	-	Petroselinum crispum	MYB binding site involved in light responsiveness
GWHTBISF001116	TCT-motif	TCTTAC	2658	6	+	Arabidopsis thaliana	part of a light responsive element
GWHTBISF001116	GARE-motif	TCTGTTG	274	7	-	Brassica oleracea	gibberellin-responsive element
GWHTBISF001116	GARE-motif	TCTGTTG	440	7	+	Brassica oleracea	gibberellin-responsive element
GWHTBISF001116	GARE-motif	TCTGTTG	807	7	+	Brassica oleracea	gibberellin-responsive element
GWHTBISF001116	TGA-element	AACGAC	1052	6	-	Brassica oleracea	auxin-responsive element
GWHTBISF001116	TGA-element	AACGAC	2759	6	-	Brassica oleracea	auxin-responsive element
GWHTBISF001116	CARE	CAACTCCC	374	8	-	Oryza sativa
GWHTBISF001116	WUN-motif	CAATTACAT	2218	9	+	Nicotiana glutinosa
GWHTBISF001116	WUN-motif	AAATTTCTT	2782	9	-	Nicotiana glutinosa
GWHTBISF001116	STRE	AGGGG	331	5	-	Arabidopsis thaliana
GWHTBISF001116	STRE	AGGGG	1163	5	-	Arabidopsis thaliana
GWHTBISF001116	STRE	AGGGG	1313	5	+	Arabidopsis thaliana
GWHTBISF001116	STRE	AGGGG	1640	5	+	Arabidopsis thaliana
GWHTBISF001116	STRE	AGGGG	2152	5	-	Arabidopsis thaliana
GWHTBISF001116	STRE	AGGGG	2691	5	+	Arabidopsis thaliana
GWHTBISF001116	STRE	AGGGG	3154	5	+	Arabidopsis thaliana
GWHTBISF001116	STRE	AGGGG	3342	5	+	Arabidopsis thaliana
GWHTBISF001116	ARE	AAACCA	1233	6	+	Zea mays	cis-acting regulatory element essential for the anaerobic induction
GWHTBISF001116	ARE	AAACCA	2129	6	+	Zea mays	cis-acting regulatory element essential for the anaerobic induction
GWHTBISF001116	box S	AGCCACC	1276	7	+	Arabidopsis thaliana
GWHTBISF001116	AuxRR-core	GGTCCAT	1744	7	+	Nicotiana tabacum	cis-acting regulatory element involved in auxin responsiveness
GWHTBISF001116	Myb	CAACTG	47	6	-	Arabidopsis thaliana
GWHTBISF001116	Myb	CAACTG	464	6	-	Arabidopsis thaliana
GWHTBISF001116	MBS	CAACTG	47	6	-	Arabidopsis thaliana	MYB binding site involved in drought-inducibility
GWHTBISF001116	MBS	CAACTG	464	6	-	Arabidopsis thaliana	MYB binding site involved in drought-inducibility
GWHTBISF001116	WRE3	CCACCT	256	6	-	Pisum sativum
GWHTBISF001116	WRE3	CCACCT	1134	6	+	Pisum sativum
GWHTBISF001116	WRE3	CCACCT	3350	6	-	Pisum sativum
GWHTBISF001116	GATA-motif	AAGATAAGATT	2529	10	-	Arabidopsis thaliana	part of a light responsive element
GWHTBISF001116	AE-box	AGAAACAA	886	8	+	Arabidopsis thaliana	part of a module for light response
GWHTBISF001116	Unnamed__2	CCCCGG	1089	6	-	Zea mays
GWHTBISF001116	Unnamed__2	CCCCGG	1306	6	+	Zea mays
GWHTBISF001116	AT~TATA-box	TATATA	690	6	+	Arabidopsis thaliana
GWHTBISF001116	AT~TATA-box	TATATAAA	1657	8	-	Arabidopsis thaliana
GWHTBISF001116	AT~TATA-box	TATATA	1659	6	+	Arabidopsis thaliana
GWHTBISF001116	AT~TATA-box	TATATA	2012	6	-	Arabidopsis thaliana
GWHTBISF001116	AT~TATA-box	TATATA	2014	6	-	Arabidopsis thaliana
GWHTBISF001116	AT~TATA-box	TATATA	2016	6	-	Arabidopsis thaliana
GWHTBISF001116	AT~TATA-box	TATATA	2712	6	-	Arabidopsis thaliana
GWHTBISF001116	AAGAA-motif	GAAAGAA	883	7	+	Avena sativa
GWHTBISF001116	AAGAA-motif	GAAAGAA	1565	7	+	Avena sativa
GWHTBISF001116	AAGAA-motif	GAAAGAA	2982	7	+	Avena sativa
GWHTBISF001116	MYC	CATTTG	62	6	+	Arabidopsis thaliana
GWHTBISF001116	MYC	CATTTG	213	6	+	Arabidopsis thaliana
GWHTBISF001116	MYC	CATGTG	425	6	+	Arabidopsis thaliana
GWHTBISF001116	MYC	CATGTG	847	6	+	Arabidopsis thaliana
GWHTBISF001116	MYC	CAATTG	891	6	+	Arabidopsis thaliana
GWHTBISF001116	MYC	CATTTG	1375	6	-	Arabidopsis thaliana
GWHTBISF001116	MYC	CATGTG	1930	6	+	Arabidopsis thaliana
GWHTBISF001116	MYC	CATGTG	1946	6	-	Arabidopsis thaliana
GWHTBISF001116	MYC	CATGTG	2496	6	+	Arabidopsis thaliana
GWHTBISF001116	MYC	CAATTG	2765	6	-	Arabidopsis thaliana
GWHTBISF001116	MYC	CATTTG	2792	6	+	Arabidopsis thaliana
GWHTBISF001116	MYC	CATGTG	3083	6	-	Arabidopsis thaliana
GWHTBISF001116	MYC	CAATTG	3483	6	-	Arabidopsis thaliana
GWHTBISF001116	I-box	AAGATAAGGCT	2529	10	-	Gossypium hirsutum	part of a light responsive element
GWHTBISF001116	Box 4	ATTAAT	1683	6	+	Petroselinum crispum	part of a conserved DNA module involved in light responsiveness
GWHTBISF001116	Box 4	ATTAAT	2046	6	-	Petroselinum crispum	part of a conserved DNA module involved in light responsiveness
GWHTBISF001116	LTR	CCGAAA	1435	6	+	Hordeum vulgare	cis-acting element involved in low-temperature responsiveness
GWHTBISF001116	LTR	CCGAAA	1892	6	-	Hordeum vulgare	cis-acting element involved in low-temperature responsiveness
GWHTBISF001116	MYB-like sequence	TAACCA	895	6	-	Arabidopsis thaliana
GWHTBISF001116	MYB-like sequence	TAACCA	1772	6	-	Arabidopsis thaliana
GWHTBISF001116	MYB-like sequence	TAACCA	2374	6	-	Arabidopsis thaliana
GWHTBISF001116	MYB	CAACAG	274	6	+	Arabidopsis thaliana
GWHTBISF001116	MYB	CAACAG	441	6	-	Arabidopsis thaliana
GWHTBISF001116	MYB	CAACAG	808	6	-	Arabidopsis thaliana
GWHTBISF001116	MYB	TAACCA	895	6	-	Arabidopsis thaliana
GWHTBISF001116	MYB	CAACAG	1262	6	+	Arabidopsis thaliana
GWHTBISF001116	MYB	TAACCA	1772	6	-	Arabidopsis thaliana
GWHTBISF001116	MYB	TAACCA	2374	6	-	Arabidopsis thaliana
GWHTBISF001116	MYB	CAACCA	2380	6	-	Arabidopsis thaliana
GWHTBISF001116	MYB	CAACCA	2466	6	-	Arabidopsis thaliana
GWHTBISF001116	MYB	CAACAG	3099	6	-	Arabidopsis thaliana
GWHTBISF001116	ABRE	ACGTG	471	5	+	Arabidopsis thaliana	cis-acting element involved in the abscisic acid responsiveness
GWHTBISF002516	TATA-box	TATATTTATATTT	48	12	+	Avena sativa	core promoter element around -30 of transcription start
GWHTBISF002516	TATA-box	TATAAATA	50	8	-	Daucus carota	core promoter element around -30 of transcription start
GWHTBISF002516	TATA-box	TATAAAT	51	7	-	Brassica juncea	core promoter element around -30 of transcription start
GWHTBISF002516	TATA-box	TATAAA	52	6	-	Helianthus annuus	core promoter element around -30 of transcription start
GWHTBISF002516	TATA-box	TATAA	53	5	-	Arabidopsis thaliana	core promoter element around -30 of transcription start
GWHTBISF002516	TATA-box	TATA	54	4	+	Arabidopsis thaliana	core promoter element around -30 of transcription start
GWHTBISF002516	TATA-box	TATA	148	4	+	Arabidopsis thaliana	core promoter element around -30 of transcription start
GWHTBISF002516	TATA-box	TACATAAA	223	8	+	Oryza sativa	core promoter element around -30 of transcription start
GWHTBISF002516	TATA-box	TATATTTATATTT	254	12	-	Avena sativa	core promoter element around -30 of transcription start
GWHTBISF002516	TATA-box	ATATAT	256	6	+	Brassica napus	core promoter element around -30 of transcription start
GWHTBISF002516	TATA-box	TATATA	257	6	+	Arabidopsis thaliana	core promoter element around -30 of transcription start
GWHTBISF002516	TATA-box	ATATAT	258	6	+	Brassica napus	core promoter element around -30 of transcription start
GWHTBISF002516	TATA-box	TATATA	259	6	+	Arabidopsis thaliana	core promoter element around -30 of transcription start
GWHTBISF002516	TATA-box	ATATAT	260	6	+	Brassica napus	core promoter element around -30 of transcription start
GWHTBISF002516	TATA-box	TATATA	261	6	+	Arabidopsis thaliana	core promoter element around -30 of transcription start
GWHTBISF002516	TATA-box	ATATAT	262	6	+	Brassica napus	core promoter element around -30 of transcription start
GWHTBISF002516	TATA-box	TATATA	263	6	+	Arabidopsis thaliana	core promoter element around -30 of transcription start
GWHTBISF002516	TATA-box	TATA	265	4	+	Arabidopsis thaliana	core promoter element around -30 of transcription start
GWHTBISF002516	TATA-box	TATAAAA	407	7	-	Pisum sativum	core promoter element around -30 of transcription start
GWHTBISF002516	TATA-box	TATAAA	408	6	-	Helianthus annuus	core promoter element around -30 of transcription start
GWHTBISF002516	TATA-box	TATAA	409	5	-	Arabidopsis thaliana	core promoter element around -30 of transcription start
GWHTBISF002516	TATA-box	TATA	410	4	+	Arabidopsis thaliana	core promoter element around -30 of transcription start
GWHTBISF002516	TATA-box	TATACA	633	6	-	Helianthus annuus	core promoter element around -30 of transcription start
GWHTBISF002516	TATA-box	TATA	635	4	+	Arabidopsis thaliana	core promoter element around -30 of transcription start
GWHTBISF002516	TATA-box	TATA	768	4	+	Arabidopsis thaliana	core promoter element around -30 of transcription start
GWHTBISF002516	TATA-box	TATATA	795	6	+	Arabidopsis thaliana	core promoter element around -30 of transcription start
GWHTBISF002516	TATA-box	TATA	797	4	+	Arabidopsis thaliana	core promoter element around -30 of transcription start
GWHTBISF002516	TATA-box	TATATTTATATTT	911	12	-	Avena sativa	core promoter element around -30 of transcription start
GWHTBISF002516	TATA-box	ATATAA	913	6	+	Brassica oleracea	core promoter element around -30 of transcription start
GWHTBISF002516	TATA-box	TATA	914	4	+	Arabidopsis thaliana	core promoter element around -30 of transcription start
GWHTBISF002516	TATA-box	TACATAAA	967	8	+	Oryza sativa	core promoter element around -30 of transcription start
GWHTBISF002516	TATA-box	TACAAAA	976	7	+	Oryza sativa	core promoter element around -30 of transcription start
GWHTBISF002516	TATA-box	ATTATA	1009	6	+	Brassica napus	core promoter element around -30 of transcription start
GWHTBISF002516	TATA-box	TATAA	1010	5	-	Arabidopsis thaliana	core promoter element around -30 of transcription start
GWHTBISF002516	TATA-box	TATA	1011	4	+	Arabidopsis thaliana	core promoter element around -30 of transcription start
GWHTBISF002516	TATA-box	TATA	1129	4	+	Arabidopsis thaliana	core promoter element around -30 of transcription start
GWHTBISF002516	TATA-box	ATATAA	1178	6	+	Brassica oleracea	core promoter element around -30 of transcription start
GWHTBISF002516	TATA-box	TATA	1179	4	+	Arabidopsis thaliana	core promoter element around -30 of transcription start
GWHTBISF002516	TATA-box	TACAAAA	1221	7	+	Oryza sativa	core promoter element around -30 of transcription start
GWHTBISF002516	TATA-box	TATACA	1286	6	-	Helianthus annuus	core promoter element around -30 of transcription start
GWHTBISF002516	TATA-box	TATA	1288	4	+	Arabidopsis thaliana	core promoter element around -30 of transcription start
GWHTBISF002516	TATA-box	TACAAAA	1299	7	-	Oryza sativa	core promoter element around -30 of transcription start
GWHTBISF002516	TATA-box	TATA	1326	4	+	Arabidopsis thaliana	core promoter element around -30 of transcription start
GWHTBISF002516	TATA-box	TATTTAAA	1348	8	+	Arabidopsis thaliana	core promoter element around -30 of transcription start
GWHTBISF002516	TATA-box	TATTTAAA	1350	8	-	Arabidopsis thaliana	core promoter element around -30 of transcription start
GWHTBISF002516	TATA-box	ATATAA	1355	6	+	Brassica oleracea	core promoter element around -30 of transcription start
GWHTBISF002516	TATA-box	TATA	1356	4	+	Arabidopsis thaliana	core promoter element around -30 of transcription start
GWHTBISF002516	TATA-box	ATTATA	1379	6	+	Brassica napus	core promoter element around -30 of transcription start
GWHTBISF002516	TATA-box	TATATAA	1380	7	-	Arabidopsis thaliana	core promoter element around -30 of transcription start
GWHTBISF002516	TATA-box	TATATA	1381	6	+	Arabidopsis thaliana	core promoter element around -30 of transcription start
GWHTBISF002516	TATA-box	ATATAT	1382	6	+	Brassica napus	core promoter element around -30 of transcription start
GWHTBISF002516	TATA-box	TATA	1383	4	+	Arabidopsis thaliana	core promoter element around -30 of transcription start
GWHTBISF002516	TATA-box	TACAAAA	1456	7	+	Oryza sativa	core promoter element around -30 of transcription start
GWHTBISF002516	TATA-box	TATAAAT	1644	7	-	Brassica juncea	core promoter element around -30 of transcription start
GWHTBISF002516	TATA-box	TATAAA	1645	6	-	Helianthus annuus	core promoter element around -30 of transcription start
GWHTBISF002516	TATA-box	TATAA	1646	5	-	Arabidopsis thaliana	core promoter element around -30 of transcription start
GWHTBISF002516	TATA-box	TATA	1647	4	+	Arabidopsis thaliana	core promoter element around -30 of transcription start
GWHTBISF002516	TATA-box	ATTATA	1678	6	+	Brassica napus	core promoter element around -30 of transcription start
GWHTBISF002516	TATA-box	TATAA	1679	5	-	Arabidopsis thaliana	core promoter element around -30 of transcription start
GWHTBISF002516	TATA-box	TATA	1680	4	+	Arabidopsis thaliana	core promoter element around -30 of transcription start
GWHTBISF002516	TATA-box	ATATAT	1736	6	+	Brassica napus	core promoter element around -30 of transcription start
GWHTBISF002516	TATA-box	TATATA	1737	6	+	Arabidopsis thaliana	core promoter element around -30 of transcription start
GWHTBISF002516	TATA-box	TATA	1739	4	+	Arabidopsis thaliana	core promoter element around -30 of transcription start
GWHTBISF002516	TATA-box	ATATAA	1832	6	+	Brassica oleracea	core promoter element around -30 of transcription start
GWHTBISF002516	TATA-box	TATA	1833	4	-	Arabidopsis thaliana	core promoter element around -30 of transcription start
GWHTBISF002516	TATA-box	ccTATAAAaa	2222	9	+	Arabidopsis thaliana	core promoter element around -30 of transcription start
GWHTBISF002516	TATA-box	TATA	2224	4	-	Arabidopsis thaliana	core promoter element around -30 of transcription start
GWHTBISF002516	TATA-box	TATAAATA	2279	8	-	Daucus carota	core promoter element around -30 of transcription start
GWHTBISF002516	TATA-box	TATAAAT	2280	7	-	Brassica juncea	core promoter element around -30 of transcription start
GWHTBISF002516	TATA-box	TATAAA	2281	6	-	Helianthus annuus	core promoter element around -30 of transcription start
GWHTBISF002516	TATA-box	TATAA	2282	5	-	Arabidopsis thaliana	core promoter element around -30 of transcription start
GWHTBISF002516	TATA-box	TATA	2283	4	-	Arabidopsis thaliana	core promoter element around -30 of transcription start
GWHTBISF002516	TATA-box	TATA	2302	4	-	Arabidopsis thaliana	core promoter element around -30 of transcription start
GWHTBISF002516	TATA-box	TATATAA	2372	7	-	Arabidopsis thaliana	core promoter element around -30 of transcription start
GWHTBISF002516	TATA-box	TATATA	2373	6	-	Arabidopsis thaliana	core promoter element around -30 of transcription start
GWHTBISF002516	TATA-box	ATATAA	2374	6	+	Brassica oleracea	core promoter element around -30 of transcription start
GWHTBISF002516	TATA-box	TATA	2375	4	-	Arabidopsis thaliana	core promoter element around -30 of transcription start
GWHTBISF002516	TATA-box	ATTATA	2537	6	+	Brassica napus	core promoter element around -30 of transcription start
GWHTBISF002516	TATA-box	TATAA	2538	5	-	Arabidopsis thaliana	core promoter element around -30 of transcription start
GWHTBISF002516	TATA-box	TATA	2539	4	-	Arabidopsis thaliana	core promoter element around -30 of transcription start
GWHTBISF002516	TATA-box	TATA	2702	4	-	Arabidopsis thaliana	core promoter element around -30 of transcription start
GWHTBISF002516	TATA-box	TATA	3049	4	-	Arabidopsis thaliana	core promoter element around -30 of transcription start
GWHTBISF002516	Myc	TCTCTTA	1216	7	+	Arabidopsis thaliana
GWHTBISF002516	Myc	TCTCTTA	2798	7	+	Arabidopsis thaliana
GWHTBISF002516	Myc	TCTCTTA	3070	7	+	Arabidopsis thaliana
GWHTBISF002516	ERE	ATTTCATA	489	8	-	Nicotiana glutinos
GWHTBISF002516	ERE	ATTTTAAA	2581	8	+	Nicotiana glutinos
GWHTBISF002516	ERE	ATTTTAAA	2620	8	-	Nicotiana glutinos
GWHTBISF002516	G-Box	CACGTT	533	6	+	Pisum sativum	cis-acting regulatory element involved in light responsiveness
GWHTBISF002516	G-Box	CACGTT	610	6	-	Pisum sativum	cis-acting regulatory element involved in light responsiveness
GWHTBISF002516	G-Box	CACGTT	625	6	+	Pisum sativum	cis-acting regulatory element involved in light responsiveness
GWHTBISF002516	G-Box	CACGTG	1793	6	-	Pisum sativum	cis-acting regulatory element involved in light responsiveness
GWHTBISF002516	G-Box	CACGTG	3429	6	-	Pisum sativum	cis-acting regulatory element involved in light responsiveness
GWHTBISF002516	ABRE4	CACGTA	3042	6	+	Zea mays
GWHTBISF002516	ATCT-motif	AATCTAATCC	2535	9	-	Pisum sativum	part of a conserved DNA module involved in light responsiveness
GWHTBISF002516	HD-Zip 3	GTAAT(G/C)ATTAC	382	9.5	+	Arabidopsis thaliana	protein binding site
GWHTBISF002516	chs-CMA1a	TTACTTAA	2196	8	-	Daucus carota	part of a light responsive element
GWHTBISF002516	CARE	CAACTCAC	2487	8	+	Oryza sativa
GWHTBISF002516	ARE	AAACCA	776	6	+	Zea mays	cis-acting regulatory element essential for the anaerobic induction
GWHTBISF002516	CGTCA-motif	CGTCA	196	5	+	Hordeum vulgare	cis-acting regulatory element involved in the MeJA-responsiveness
GWHTBISF002516	CGTCA-motif	CGTCA	1812	5	-	Hordeum vulgare	cis-acting regulatory element involved in the MeJA-responsiveness
GWHTBISF002516	CGTCA-motif	CGTCA	1857	5	-	Hordeum vulgare	cis-acting regulatory element involved in the MeJA-responsiveness
GWHTBISF002516	CGTCA-motif	CGTCA	2333	5	+	Hordeum vulgare	cis-acting regulatory element involved in the MeJA-responsiveness
GWHTBISF002516	Box 4	ATTAAT	210	6	+	Petroselinum crispum	part of a conserved DNA module involved in light responsiveness
GWHTBISF002516	Box 4	ATTAAT	638	6	+	Petroselinum crispum	part of a conserved DNA module involved in light responsiveness
GWHTBISF002516	Box 4	ATTAAT	1516	6	+	Petroselinum crispum	part of a conserved DNA module involved in light responsiveness
GWHTBISF002516	Box 4	ATTAAT	1558	6	+	Petroselinum crispum	part of a conserved DNA module involved in light responsiveness
GWHTBISF002516	Box 4	ATTAAT	1691	6	+	Petroselinum crispum	part of a conserved DNA module involved in light responsiveness
GWHTBISF002516	Box 4	ATTAAT	2629	6	-	Petroselinum crispum	part of a conserved DNA module involved in light responsiveness
GWHTBISF002516	Box 4	ATTAAT	2789	6	-	Petroselinum crispum	part of a conserved DNA module involved in light responsiveness
GWHTBISF002516	GA-motif	ATAGATAA	790	8	-	Arabidopsis thaliana	part of a light responsive element
GWHTBISF002516	LTR	CCGAAA	580	6	+	Hordeum vulgare	cis-acting element involved in low-temperature responsiveness
GWHTBISF002516	LTR	CCGAAA	1274	6	-	Hordeum vulgare	cis-acting element involved in low-temperature responsiveness
GWHTBISF002516	MYB	CAACAG	162	6	+	Arabidopsis thaliana
GWHTBISF002516	MYB	TAACCA	1431	6	-	Arabidopsis thaliana
GWHTBISF002516	MBS	CAACTG	1424	6	-	Arabidopsis thaliana	MYB binding site involved in drought-inducibility
GWHTBISF002516	MBS	CAACTG	2963	6	+	Arabidopsis thaliana	MYB binding site involved in drought-inducibility
GWHTBISF002516	MBS	CAACTG	3143	6	+	Arabidopsis thaliana	MYB binding site involved in drought-inducibility
GWHTBISF002516	WRE3	CCACCT	3316	6	+	Pisum sativum
GWHTBISF002516	WRE3	CCACCT	3471	6	-	Pisum sativum
GWHTBISF002516	GATA-motif	AAGGATAAGG	3001	9	-	Solanum tuberosum	part of a light responsive element
GWHTBISF002516	MYB recognition site	CCGTTG	3272	6	+	Arabidopsis thaliana
GWHTBISF002516	AE-box	AGAAACAA	340	8	-	Arabidopsis thaliana	part of a module for light response
GWHTBISF002516	AAGAA-motif	gGTAAAGAAA	2298	9	-	Avena sativa
GWHTBISF002516	AAGAA-motif	GAAAGAA	3446	7	-	Avena sativa
GWHTBISF002516	CAAT-box	CCAAT	19	5	-	Arabidopsis thaliana	common cis-acting element in promoter and enhancer regions
GWHTBISF002516	CAAT-box	CAAAT	57	5	-	Pisum sativum	common cis-acting element in promoter and enhancer regions
GWHTBISF002516	CAAT-box	TGCCAAC	70	7	-	Petunia hybrida	common cis-acting element in promoter and enhancer regions
GWHTBISF002516	CAAT-box	CAAT	100	4	+	Nicotiana glutinosa
GWHTBISF002516	CAAT-box	CAAT	319	4	+	Nicotiana glutinosa
GWHTBISF002516	CAAT-box	CAAAT	377	5	-	Pisum sativum	common cis-acting element in promoter and enhancer regions
GWHTBISF002516	CAAT-box	CAAAT	503	5	+	Pisum sativum	common cis-acting element in promoter and enhancer regions
GWHTBISF002516	CAAT-box	CAAAT	597	5	-	Pisum sativum	common cis-acting element in promoter and enhancer regions
GWHTBISF002516	CAAT-box	CAAT	659	4	+	Nicotiana glutinosa
GWHTBISF002516	CAAT-box	CAAT	685	4	+	Nicotiana glutinosa
GWHTBISF002516	CAAT-box	CAAAT	702	5	-	Pisum sativum	common cis-acting element in promoter and enhancer regions
GWHTBISF002516	CAAT-box	CAAT	723	4	-	Nicotiana glutinosa
GWHTBISF002516	CAAT-box	CAAT	753	4	+	Nicotiana glutinosa
GWHTBISF002516	CAAT-box	CAAAT	757	5	+	Pisum sativum	common cis-acting element in promoter and enhancer regions
GWHTBISF002516	CAAT-box	CCAAT	779	5	+	Arabidopsis thaliana	common cis-acting element in promoter and enhancer regions
GWHTBISF002516	CAAT-box	CAAT	780	4	+	Nicotiana glutinosa
GWHTBISF002516	CAAT-box	CAAAT	844	5	-	Pisum sativum	common cis-acting element in promoter and enhancer regions
GWHTBISF002516	CAAT-box	CAAT	898	4	+	Nicotiana glutinosa
GWHTBISF002516	CAAT-box	CAAAT	931	5	-	Pisum sativum	common cis-acting element in promoter and enhancer regions
GWHTBISF002516	CAAT-box	CAAT	1083	4	+	Nicotiana glutinosa
GWHTBISF002516	CAAT-box	CCAAT	1151	5	-	Arabidopsis thaliana	common cis-acting element in promoter and enhancer regions
GWHTBISF002516	CAAT-box	CAAT	1169	4	-	Nicotiana glutinosa
GWHTBISF002516	CAAT-box	CAAT	1247	4	+	Nicotiana glutinosa
GWHTBISF002516	CAAT-box	CAAT	1373	4	-	Nicotiana glutinosa
GWHTBISF002516	CAAT-box	CAAT	1405	4	+	Nicotiana glutinosa
GWHTBISF002516	CAAT-box	CAAT	1407	4	-	Nicotiana glutinosa
GWHTBISF002516	CAAT-box	CAAAT	1440	5	+	Pisum sativum	common cis-acting element in promoter and enhancer regions
GWHTBISF002516	CAAT-box	CAAT	1445	4	+	Nicotiana glutinosa
GWHTBISF002516	CAAT-box	CAAT	1453	4	+	Nicotiana glutinosa
GWHTBISF002516	CAAT-box	CAAT	1499	4	+	Nicotiana glutinosa
GWHTBISF002516	CAAT-box	CAAT	1584	4	-	Nicotiana glutinosa
GWHTBISF002516	CAAT-box	CAAAT	1703	5	-	Pisum sativum	common cis-acting element in promoter and enhancer regions
GWHTBISF002516	CAAT-box	CAAT	1820	4	+	Nicotiana glutinosa
GWHTBISF002516	CAAT-box	CCAAT	1894	5	+	Arabidopsis thaliana	common cis-acting element in promoter and enhancer regions
GWHTBISF002516	CAAT-box	CAAT	1895	4	+	Nicotiana glutinosa
GWHTBISF002516	CAAT-box	CCAAT	2040	5	+	Arabidopsis thaliana	common cis-acting element in promoter and enhancer regions
GWHTBISF002516	CAAT-box	CAAT	2041	4	+	Nicotiana glutinosa
GWHTBISF002516	CAAT-box	CAAAT	2096	5	+	Pisum sativum	common cis-acting element in promoter and enhancer regions
GWHTBISF002516	CAAT-box	CCAAT	2119	5	+	Arabidopsis thaliana	common cis-acting element in promoter and enhancer regions
GWHTBISF002516	CAAT-box	CAAT	2120	4	+	Nicotiana glutinosa
GWHTBISF002516	CAAT-box	CCAAT	2149	5	-	Arabidopsis thaliana	common cis-acting element in promoter and enhancer regions
GWHTBISF002516	CAAT-box	CAAT	2272	4	+	Nicotiana glutinosa
GWHTBISF002516	CAAT-box	CAAT	2274	4	-	Nicotiana glutinosa
GWHTBISF002516	CAAT-box	CCAAT	2474	5	+	Arabidopsis thaliana	common cis-acting element in promoter and enhancer regions
GWHTBISF002516	CAAT-box	CAAT	2475	4	+	Nicotiana glutinosa
GWHTBISF002516	CAAT-box	CAAAT	2520	5	-	Pisum sativum	common cis-acting element in promoter and enhancer regions
GWHTBISF002516	CAAT-box	CAAT	2551	4	-	Nicotiana glutinosa
GWHTBISF002516	CAAT-box	CAAT	2573	4	+	Nicotiana glutinosa
GWHTBISF002516	CAAT-box	CAAAT	2611	5	-	Pisum sativum	common cis-acting element in promoter and enhancer regions
GWHTBISF002516	CAAT-box	CAAAT	2673	5	+	Pisum sativum	common cis-acting element in promoter and enhancer regions
GWHTBISF002516	CAAT-box	CAAT	3056	4	+	Nicotiana glutinosa
GWHTBISF002516	CAAT-box	TGCAAATCT	3064	9	+	Brassica juncea	common cis-acting element in promoter and enhancer regions
GWHTBISF002516	CAAT-box	CAAAT	3066	5	+	Pisum sativum	common cis-acting element in promoter and enhancer regions
GWHTBISF002516	CAAT-box	CAAT	3152	4	+	Nicotiana glutinosa
GWHTBISF002516	CAAT-box	CAAT	3207	4	-	Nicotiana glutinosa
GWHTBISF002516	CAAT-box	CAAT	3457	4	+	Nicotiana glutinosa
GWHTBISF002516	CAAT-box	CAAAT	3497	5	-	Pisum sativum	common cis-acting element in promoter and enhancer regions
GWHTBISF002516	G-box	ACACGTGGC	1791	9	-	Brassica napus	cis-acting regulatory element involved in light responsiveness
GWHTBISF002516	G-box	CACGTG	1793	6	-	Arabidopsis thaliana	cis-acting regulatory element involved in light responsiveness
GWHTBISF002516	G-box	CACGTC	1813	6	-	Zea mays	cis-acting regulatory element involved in light responsiveness
GWHTBISF002516	G-box	CACGTC	2331	6	+	Zea mays	cis-acting regulatory element involved in light responsiveness
GWHTBISF002516	G-box	TACGTG	3042	6	-	Arabidopsis thaliana	cis-acting regulatory element involved in light responsiveness
GWHTBISF002516	G-box	ACACGTGT	3428	8	-	Brassica napus	cis-acting regulatory element involved in light responsiveness
GWHTBISF002516	G-box	CACGTG	3429	6	-	Arabidopsis thaliana	cis-acting regulatory element involved in light responsiveness
GWHTBISF002516		motif_sequence	43	4	+	organism	short_function
GWHTBISF002516		motif_sequence	80	4	-	organism	short_function
GWHTBISF002516		motif_sequence	220	4	+	organism	short_function
GWHTBISF002516		motif_sequence	222	4	-	organism	short_function
GWHTBISF002516		motif_sequence	346	4	+	organism	short_function
GWHTBISF002516		motif_sequence	365	4	-	organism	short_function
GWHTBISF002516		motif_sequence	1147	4	-	organism	short_function
GWHTBISF002516		motif_sequence	1421	4	-	organism	short_function
GWHTBISF002516		motif_sequence	1554	4	-	organism	short_function
GWHTBISF002516		motif_sequence	1850	4	-	organism	short_function
GWHTBISF002516		motif_sequence	1908	4	+	organism	short_function
GWHTBISF002516		motif_sequence	2036	4	+	organism	short_function
GWHTBISF002516		motif_sequence	2043	4	+	organism	short_function
GWHTBISF002516		motif_sequence	2048	4	+	organism	short_function
GWHTBISF002516		motif_sequence	2128	4	+	organism	short_function
GWHTBISF002516		motif_sequence	2593	4	+	organism	short_function
GWHTBISF002516		motif_sequence	2808	4	+	organism	short_function
GWHTBISF002516		motif_sequence	2844	4	+	organism	short_function
GWHTBISF002516		motif_sequence	2849	4	+	organism	short_function
GWHTBISF002516		motif_sequence	2876	4	+	organism	short_function
GWHTBISF002516		motif_sequence	2899	4	+	organism	short_function
GWHTBISF002516		motif_sequence	2906	4	+	organism	short_function
GWHTBISF002516		motif_sequence	2979	4	+	organism	short_function
GWHTBISF002516		motif_sequence	3032	4	+	organism	short_function
GWHTBISF002516		motif_sequence	3061	4	+	organism	short_function
GWHTBISF002516		motif_sequence	3103	4	+	organism	short_function
GWHTBISF002516		motif_sequence	3120	4	+	organism	short_function
GWHTBISF002516		motif_sequence	3267	4	+	organism	short_function
GWHTBISF002516		motif_sequence	3367	4	+	organism	short_function
GWHTBISF002516		motif_sequence	3452	4	+	organism	short_function
GWHTBISF002516	Unnamed__4	CTCC	22	4	-	Petroselinum hortense
GWHTBISF002516	Unnamed__4	CTCC	77	4	-	Petroselinum hortense
GWHTBISF002516	Unnamed__4	CTCC	80	4	-	Petroselinum hortense
GWHTBISF002516	Unnamed__4	CTCC	518	4	-	Petroselinum hortense
GWHTBISF002516	Unnamed__4	CTCC	578	4	+	Petroselinum hortense
GWHTBISF002516	Unnamed__4	CTCC	1295	4	-	Petroselinum hortense
GWHTBISF002516	Unnamed__4	CTCC	1418	4	-	Petroselinum hortense
GWHTBISF002516	Unnamed__4	CTCC	1749	4	-	Petroselinum hortense
GWHTBISF002516	Unnamed__4	CTCC	1884	4	+	Petroselinum hortense
GWHTBISF002516	Unnamed__4	CTCC	1930	4	+	Petroselinum hortense
GWHTBISF002516	Unnamed__4	CTCC	2038	4	+	Petroselinum hortense
GWHTBISF002516	Unnamed__4	CTCC	2130	4	+	Petroselinum hortense
GWHTBISF002516	Unnamed__4	CTCC	2220	4	+	Petroselinum hortense
GWHTBISF002516	Unnamed__4	CTCC	2251	4	+	Petroselinum hortense
GWHTBISF002516	Unnamed__4	CTCC	2394	4	-	Petroselinum hortense
GWHTBISF002516	Unnamed__4	CTCC	2466	4	+	Petroselinum hortense
GWHTBISF002516	Unnamed__4	CTCC	2472	4	+	Petroselinum hortense
GWHTBISF002516	Unnamed__4	CTCC	2484	4	+	Petroselinum hortense
GWHTBISF002516	Unnamed__4	CTCC	2823	4	+	Petroselinum hortense
GWHTBISF002516	Unnamed__4	CTCC	2835	4	+	Petroselinum hortense
GWHTBISF002516	Unnamed__4	CTCC	2908	4	+	Petroselinum hortense
GWHTBISF002516	Unnamed__4	CTCC	3011	4	+	Petroselinum hortense
GWHTBISF002516	Unnamed__4	CTCC	3129	4	+	Petroselinum hortense
GWHTBISF002516	Unnamed__4	CTCC	3156	4	-	Petroselinum hortense
GWHTBISF002516	Unnamed__4	CTCC	3213	4	+	Petroselinum hortense
GWHTBISF002516	Unnamed__4	CTCC	3261	4	+	Petroselinum hortense
GWHTBISF002516	Unnamed__4	CTCC	3369	4	+	Petroselinum hortense
GWHTBISF002516	ABRE3a	TACGTG	3042	6	-	Zea mays
GWHTBISF002516	TC-rich repeats	GTTTTCTTAC	3443	9	+	Nicotiana tabacum	cis-acting element involved in defense and stress responsiveness
GWHTBISF002516	TATC-box	TATCCCA	869	7	+	Oryza sativa	cis-acting element involved in gibberellin-responsiveness
GWHTBISF002516	TATC-box	TATCCCA	2562	7	-	Oryza sativa	cis-acting element involved in gibberellin-responsiveness
GWHTBISF002516	plant_AP-2-like	CGACCAGG	1860	8	+	Oryza sativa	?
GWHTBISF002516	TCT-motif	TCTTAC	236	6	+	Arabidopsis thaliana	part of a light responsive element
GWHTBISF002516	TCT-motif	TCTTAC	860	6	+	Arabidopsis thaliana	part of a light responsive element
GWHTBISF002516	TCT-motif	TCTTAC	1218	6	+	Arabidopsis thaliana	part of a light responsive element
GWHTBISF002516	W box	TTGACC	1450	6	-	Arabidopsis thaliana
GWHTBISF002516	Unnamed__1	GCCACGTGGC	1791	9	-	Petunia sp.
GWHTBISF002516	Unnamed__1	CGTGG	1792	5	-	Zea mays
GWHTBISF002516	Myb-binding site	CAACAG	162	6	+	Nicotiana tabacum
GWHTBISF002516	CCAAT-box	CAACGG	3272	6	-	Hordeum vulgare	MYBHv1 binding site
GWHTBISF002516	as-1	TGACG	196	5	-	Arabidopsis thaliana
GWHTBISF002516	as-1	TGACG	1812	5	+	Arabidopsis thaliana
GWHTBISF002516	as-1	TGACG	1857	5	+	Arabidopsis thaliana
GWHTBISF002516	as-1	TGACG	2333	5	-	Arabidopsis thaliana
GWHTBISF002516	GCN4_motif	TGAGTCA	2362	7	-	Oryza sativa	cis-regulatory element involved in endosperm expression
GWHTBISF002516	Myb	CAACTG	1424	6	-	Arabidopsis thaliana
GWHTBISF002516	Myb	TAACTG	2177	6	+	Arabidopsis thaliana
GWHTBISF002516	Myb	CAACTG	2963	6	+	Arabidopsis thaliana
GWHTBISF002516	Myb	CAACTG	3143	6	+	Arabidopsis thaliana
GWHTBISF002516	AT-rich element	ATAGAAATCAA	664	10	+	Glycine max	binding site of AT-rich DNA binding protein (ATBP-1)
GWHTBISF002516	TGACG-motif	TGACG	196	5	-	Hordeum vulgare	cis-acting regulatory element involved in the MeJA-responsiveness
GWHTBISF002516	TGACG-motif	TGACG	1812	5	+	Hordeum vulgare	cis-acting regulatory element involved in the MeJA-responsiveness
GWHTBISF002516	TGACG-motif	TGACG	1857	5	+	Hordeum vulgare	cis-acting regulatory element involved in the MeJA-responsiveness
GWHTBISF002516	TGACG-motif	TGACG	2333	5	-	Hordeum vulgare	cis-acting regulatory element involved in the MeJA-responsiveness
GWHTBISF002516	WUN-motif	AAATTACT	572	8	+	Nicotiana glutinosa
GWHTBISF002516	WUN-motif	AAATTACTA	819	9	+	Nicotiana glutinosa
GWHTBISF002516	STRE	AGGGG	1143	5	+	Arabidopsis thaliana
GWHTBISF002516	STRE	AGGGG	1362	5	+	Arabidopsis thaliana
GWHTBISF002516	STRE	AGGGG	1874	5	-	Arabidopsis thaliana
GWHTBISF002516	STRE	AGGGG	2234	5	+	Arabidopsis thaliana
GWHTBISF002516	STRE	AGGGG	2248	5	-	Arabidopsis thaliana
GWHTBISF002516	Unnamed__6	taTAAATATct	2224	10	+	Zea mays
GWHTBISF002516	MYC	CATTTG	701	6	+	Arabidopsis thaliana
GWHTBISF002516	MYC	CAATTG	1405	6	+	Arabidopsis thaliana
GWHTBISF002516	MYC	CATGTG	1542	6	+	Arabidopsis thaliana
GWHTBISF002516	MYC	CATGTG	2159	6	-	Arabidopsis thaliana
GWHTBISF002516	MYC	CAATTG	2272	6	-	Arabidopsis thaliana
GWHTBISF002516	MYB-like sequence	TAACCA	1431	6	-	Arabidopsis thaliana
GWHTBISF002516	ABRE	ACGTG	533	5	-	Arabidopsis thaliana	cis-acting element involved in the abscisic acid responsiveness
GWHTBISF002516	ABRE	ACGTG	611	5	+	Arabidopsis thaliana	cis-acting element involved in the abscisic acid responsiveness
GWHTBISF002516	ABRE	ACGTG	625	5	-	Arabidopsis thaliana	cis-acting element involved in the abscisic acid responsiveness
GWHTBISF002516	ABRE	GCAACGTGTC	1791	9	+	Hordeum vulgare	cis-acting element involved in the abscisic acid responsiveness
GWHTBISF002516	ABRE	CACGTG	1793	6	-	Arabidopsis thaliana	cis-acting element involved in the abscisic acid responsiveness
GWHTBISF002516	ABRE	ACGTG	1794	5	+	Arabidopsis thaliana	cis-acting element involved in the abscisic acid responsiveness
GWHTBISF002516	ABRE	ACGTG	1814	5	+	Arabidopsis thaliana	cis-acting element involved in the abscisic acid responsiveness
GWHTBISF002516	ABRE	ACGTG	2331	5	-	Arabidopsis thaliana	cis-acting element involved in the abscisic acid responsiveness
GWHTBISF002516	ABRE	AACCCGG	2349	7	-	Arabidopsis thaliana	cis-acting element involved in the abscisic acid responsiveness
GWHTBISF002516	ABRE	ACGTG	3042	5	-	Arabidopsis thaliana	cis-acting element involved in the abscisic acid responsiveness
GWHTBISF002516	ABRE	CACGTG	3429	6	-	Arabidopsis thaliana	cis-acting element involved in the abscisic acid responsiveness
GWHTBISF002516	ABRE	ACGTG	3430	5	+	Arabidopsis thaliana	cis-acting element involved in the abscisic acid responsiveness
GWHTBISF002516	GT1-motif	GGTTAA	1598	6	+	Arabidopsis thaliana	light responsive element
GWHTBISF002516	GT1-motif	GGTTAA	2352	6	+	Arabidopsis thaliana	light responsive element
GWHTBISF002516	AT~TATA-box	TATATA	257	6	+	Arabidopsis thaliana
GWHTBISF002516	AT~TATA-box	TATATA	259	6	+	Arabidopsis thaliana
GWHTBISF002516	AT~TATA-box	TATATA	261	6	+	Arabidopsis thaliana
GWHTBISF002516	AT~TATA-box	TATATA	263	6	+	Arabidopsis thaliana
GWHTBISF002516	AT~TATA-box	TATATA	795	6	+	Arabidopsis thaliana
GWHTBISF002516	AT~TATA-box	TATATA	1381	6	+	Arabidopsis thaliana
GWHTBISF002516	AT~TATA-box	TATATA	1737	6	+	Arabidopsis thaliana
GWHTBISF002516	AT~TATA-box	TATATA	2373	6	-	Arabidopsis thaliana
GWHTBISF008846	DRE1	ACCGAGA	642	7	+	Zea mays
GWHTBISF008846	ERE	ATTTTAAA	3117	8	-	Nicotiana glutinos
GWHTBISF008846	TGA-box	TGACGTAA	2845	8	-	Glycine max	part of an auxin-responsive element
GWHTBISF008846	G-Box	CACGTG	2674	6	-	Pisum sativum	cis-acting regulatory element involved in light responsiveness
GWHTBISF008846	G-Box	CACGTT	2685	6	+	Pisum sativum	cis-acting regulatory element involved in light responsiveness
GWHTBISF008846	ABRE4	CACGTA	3102	6	-	Zea mays
GWHTBISF008846	TATA-box	ATATAT	314	6	+	Brassica napus	core promoter element around -30 of transcription start
GWHTBISF008846	TATA-box	TATATA	315	6	+	Arabidopsis thaliana	core promoter element around -30 of transcription start
GWHTBISF008846	TATA-box	ATATAT	316	6	+	Brassica napus	core promoter element around -30 of transcription start
GWHTBISF008846	TATA-box	TATA	317	4	+	Arabidopsis thaliana	core promoter element around -30 of transcription start
GWHTBISF008846	TATA-box	TATAA	607	5	-	Arabidopsis thaliana	core promoter element around -30 of transcription start
GWHTBISF008846	TATA-box	TATA	608	4	+	Arabidopsis thaliana	core promoter element around -30 of transcription start
GWHTBISF008846	TATA-box	TATA	897	4	+	Arabidopsis thaliana	core promoter element around -30 of transcription start
GWHTBISF008846	TATA-box	ATATAA	1122	6	+	Brassica oleracea	core promoter element around -30 of transcription start
GWHTBISF008846	TATA-box	TATA	1123	4	+	Arabidopsis thaliana	core promoter element around -30 of transcription start
GWHTBISF008846	TATA-box	TATTTAAA	1434	8	+	Arabidopsis thaliana	core promoter element around -30 of transcription start
GWHTBISF008846	TATA-box	TATAAAA	1542	7	-	Pisum sativum	core promoter element around -30 of transcription start
GWHTBISF008846	TATA-box	TATAAA	1543	6	-	Helianthus annuus	core promoter element around -30 of transcription start
GWHTBISF008846	TATA-box	TATAA	1544	5	-	Arabidopsis thaliana	core promoter element around -30 of transcription start
GWHTBISF008846	TATA-box	TATA	1545	4	+	Arabidopsis thaliana	core promoter element around -30 of transcription start
GWHTBISF008846	TATA-box	ATTATA	1606	6	+	Brassica napus	core promoter element around -30 of transcription start
GWHTBISF008846	TATA-box	TATAA	1607	5	-	Arabidopsis thaliana	core promoter element around -30 of transcription start
GWHTBISF008846	TATA-box	TATA	1608	4	+	Arabidopsis thaliana	core promoter element around -30 of transcription start
GWHTBISF008846	TATA-box	ATTATA	1717	6	+	Brassica napus	core promoter element around -30 of transcription start
GWHTBISF008846	TATA-box	TATAA	1718	5	-	Arabidopsis thaliana	core promoter element around -30 of transcription start
GWHTBISF008846	TATA-box	TATA	1719	4	+	Arabidopsis thaliana	core promoter element around -30 of transcription start
GWHTBISF008846	TATA-box	ATTATA	1745	6	+	Brassica napus	core promoter element around -30 of transcription start
GWHTBISF008846	TATA-box	TATATAA	1746	7	-	Arabidopsis thaliana	core promoter element around -30 of transcription start
GWHTBISF008846	TATA-box	TATATA	1747	6	+	Arabidopsis thaliana	core promoter element around -30 of transcription start
GWHTBISF008846	TATA-box	ATATAA	1748	6	+	Brassica oleracea	core promoter element around -30 of transcription start
GWHTBISF008846	TATA-box	TATA	1749	4	+	Arabidopsis thaliana	core promoter element around -30 of transcription start
GWHTBISF008846	TATA-box	ccTATAAAaa	1920	9	+	Arabidopsis thaliana	core promoter element around -30 of transcription start
GWHTBISF008846	TATA-box	TATA	1922	4	-	Arabidopsis thaliana	core promoter element around -30 of transcription start
GWHTBISF008846	TATA-box	TATACA	2016	6	-	Helianthus annuus	core promoter element around -30 of transcription start
GWHTBISF008846	TATA-box	TATA	2018	4	-	Arabidopsis thaliana	core promoter element around -30 of transcription start
GWHTBISF008846	TATA-box	ATTATA	2165	6	+	Brassica napus	core promoter element around -30 of transcription start
GWHTBISF008846	TATA-box	TATAA	2166	5	-	Arabidopsis thaliana	core promoter element around -30 of transcription start
GWHTBISF008846	TATA-box	TATA	2167	4	-	Arabidopsis thaliana	core promoter element around -30 of transcription start
GWHTBISF008846	TATA-box	TATAA	2185	5	-	Arabidopsis thaliana	core promoter element around -30 of transcription start
GWHTBISF008846	TATA-box	TATA	2186	4	-	Arabidopsis thaliana	core promoter element around -30 of transcription start
GWHTBISF008846	TATA-box	TATAA	2248	5	-	Arabidopsis thaliana	core promoter element around -30 of transcription start
GWHTBISF008846	TATA-box	TATA	2249	4	-	Arabidopsis thaliana	core promoter element around -30 of transcription start
GWHTBISF008846	TATA-box	ATTATA	2424	6	+	Brassica napus	core promoter element around -30 of transcription start
GWHTBISF008846	TATA-box	TATAA	2425	5	-	Arabidopsis thaliana	core promoter element around -30 of transcription start
GWHTBISF008846	TATA-box	TATA	2426	4	-	Arabidopsis thaliana	core promoter element around -30 of transcription start
GWHTBISF008846	TATA-box	TATATA	2436	6	-	Arabidopsis thaliana	core promoter element around -30 of transcription start
GWHTBISF008846	TATA-box	ATATAA	2437	6	+	Brassica oleracea	core promoter element around -30 of transcription start
GWHTBISF008846	TATA-box	TATA	2438	4	-	Arabidopsis thaliana	core promoter element around -30 of transcription start
GWHTBISF008846	TATA-box	TATAA	2665	5	-	Arabidopsis thaliana	core promoter element around -30 of transcription start
GWHTBISF008846	TATA-box	TATA	2666	4	-	Arabidopsis thaliana	core promoter element around -30 of transcription start
GWHTBISF008846	TATA-box	TATATAA	2817	7	-	Arabidopsis thaliana	core promoter element around -30 of transcription start
GWHTBISF008846	TATA-box	TATATA	2818	6	-	Arabidopsis thaliana	core promoter element around -30 of transcription start
GWHTBISF008846	TATA-box	ATATAA	2819	6	+	Brassica oleracea	core promoter element around -30 of transcription start
GWHTBISF008846	TATA-box	TATA	2820	4	-	Arabidopsis thaliana	core promoter element around -30 of transcription start
GWHTBISF008846	TATA-box	ATTATA	2975	6	+	Brassica napus	core promoter element around -30 of transcription start
GWHTBISF008846	TATA-box	TATAA	2976	5	-	Arabidopsis thaliana	core promoter element around -30 of transcription start
GWHTBISF008846	TATA-box	TATA	2977	4	-	Arabidopsis thaliana	core promoter element around -30 of transcription start
GWHTBISF008846	TATA-box	ccTATAAAaa	2995	9	-	Arabidopsis thaliana	core promoter element around -30 of transcription start
GWHTBISF008846	TATA-box	TATAAAA	3149	7	-	Pisum sativum	core promoter element around -30 of transcription start
GWHTBISF008846	TATA-box	TATAAA	3150	6	-	Helianthus annuus	core promoter element around -30 of transcription start
GWHTBISF008846	TATA-box	TATAA	3151	5	-	Arabidopsis thaliana	core promoter element around -30 of transcription start
GWHTBISF008846	TATA-box	TATA	3152	4	-	Arabidopsis thaliana	core promoter element around -30 of transcription start
GWHTBISF008846	TATA-box	TATAAA	3222	6	-	Helianthus annuus	core promoter element around -30 of transcription start
GWHTBISF008846	TATA-box	TATAA	3223	5	-	Arabidopsis thaliana	core promoter element around -30 of transcription start
GWHTBISF008846	TATA-box	TATA	3224	4	-	Arabidopsis thaliana	core promoter element around -30 of transcription start
GWHTBISF008846	TATA-box	ATTATA	3359	6	+	Brassica napus	core promoter element around -30 of transcription start
GWHTBISF008846	TATA-box	TATATAA	3360	7	-	Arabidopsis thaliana	core promoter element around -30 of transcription start
GWHTBISF008846	TATA-box	TATATA	3361	6	-	Arabidopsis thaliana	core promoter element around -30 of transcription start
GWHTBISF008846	TATA-box	ATATAT	3362	6	-	Brassica napus	core promoter element around -30 of transcription start
GWHTBISF008846	TATA-box	TATA	3363	4	-	Arabidopsis thaliana	core promoter element around -30 of transcription start
GWHTBISF008846	WRE3	CCACCT	620	6	-	Pisum sativum
GWHTBISF008846	GATA-motif	GATAGGA	655	7	+	Arabidopsis thaliana	part of a light responsive element
GWHTBISF008846	GATA-motif	AAGATAAGATT	3293	10	+	Arabidopsis thaliana	part of a light responsive element
GWHTBISF008846	MYB recognition site	CCGTTG	808	6	+	Arabidopsis thaliana
GWHTBISF008846	MYB recognition site	CCGTTG	2602	6	+	Arabidopsis thaliana
GWHTBISF008846	AE-box	AGAAACAA	169	8	-	Arabidopsis thaliana	part of a module for light response
GWHTBISF008846	AAGAA-motif	GAAAGAA	1320	7	-	Avena sativa
GWHTBISF008846	AAGAA-motif	GAAAGAA	2350	7	+	Avena sativa
GWHTBISF008846	AAGAA-motif	GAAAGAA	2464	7	-	Avena sativa
GWHTBISF008846	AAGAA-motif	GAAAGAA	2565	7	-	Avena sativa
GWHTBISF008846	AAGAA-motif	GAAAGAA	2580	7	-	Avena sativa
GWHTBISF008846	AAGAA-motif	gGTAAAGAAA	2583	9	-	Avena sativa
GWHTBISF008846	Box 4	ATTAAT	848	6	+	Petroselinum crispum	part of a conserved DNA module involved in light responsiveness
GWHTBISF008846	Box 4	ATTAAT	1683	6	+	Petroselinum crispum	part of a conserved DNA module involved in light responsiveness
GWHTBISF008846	Box 4	ATTAAT	2302	6	-	Petroselinum crispum	part of a conserved DNA module involved in light responsiveness
GWHTBISF008846	MYB	TAACCA	354	6	-	Arabidopsis thaliana
GWHTBISF008846	MYB	CAACCA	1015	6	+	Arabidopsis thaliana
GWHTBISF008846	MYB	CAACCA	1069	6	-	Arabidopsis thaliana
GWHTBISF008846	MYB	CAACCA	1090	6	+	Arabidopsis thaliana
GWHTBISF008846	MYB	CAACCA	2216	6	+	Arabidopsis thaliana
GWHTBISF008846	MYB	TAACCA	2662	6	-	Arabidopsis thaliana
GWHTBISF008846	MYB	CAACAG	3476	6	-	Arabidopsis thaliana
GWHTBISF008846	ARE	AAACCA	403	6	-	Zea mays	cis-acting regulatory element essential for the anaerobic induction
GWHTBISF008846	ARE	AAACCA	1254	6	+	Zea mays	cis-acting regulatory element essential for the anaerobic induction
GWHTBISF008846	ARE	AAACCA	1458	6	-	Zea mays	cis-acting regulatory element essential for the anaerobic induction
GWHTBISF008846	ARE	AAACCA	1481	6	+	Zea mays	cis-acting regulatory element essential for the anaerobic induction
GWHTBISF008846	ARE	AAACCA	2197	6	+	Zea mays	cis-acting regulatory element essential for the anaerobic induction
GWHTBISF008846	ARE	AAACCA	2231	6	+	Zea mays	cis-acting regulatory element essential for the anaerobic induction
GWHTBISF008846	ARE	AAACCA	2632	6	-	Zea mays	cis-acting regulatory element essential for the anaerobic induction
GWHTBISF008846	CGTCA-motif	CGTCA	580	5	-	Hordeum vulgare	cis-acting regulatory element involved in the MeJA-responsiveness
GWHTBISF008846	CGTCA-motif	CGTCA	2848	5	+	Hordeum vulgare	cis-acting regulatory element involved in the MeJA-responsiveness
GWHTBISF008846	CGTCA-motif	CGTCA	2880	5	+	Hordeum vulgare	cis-acting regulatory element involved in the MeJA-responsiveness
GWHTBISF008846	LAMP-element	CTTTATCA	1500	8	+	Pisum sativum	part of a light responsive element
GWHTBISF008846	chs-CMA1a	TTACTTAA	1247	8	+	Daucus carota	part of a light responsive element
GWHTBISF008846	Unnamed__1	CGTGG	352	5	+	Zea mays
GWHTBISF008846	Unnamed__1	CGTGG	3104	5	+	Zea mays
GWHTBISF008846	Myb-binding site	CAACAG	3476	6	-	Nicotiana tabacum
GWHTBISF008846	RY-element	CATGCATG	2648	8	-	Helianthus annuus	cis-acting regulatory element involved in seed-specific regulation
GWHTBISF008846	W box	TTGACC	908	6	+	Arabidopsis thaliana
GWHTBISF008846	TGA-element	AACGAC	549	6	-	Brassica oleracea	auxin-responsive element
GWHTBISF008846	TGA-element	AACGAC	2159	6	+	Brassica oleracea	auxin-responsive element
GWHTBISF008846	ABRE3a	TACGTG	3102	6	+	Zea mays
GWHTBISF008846	TC-rich repeats	GTTTTCTTAC	2350	9	-	Nicotiana tabacum	cis-acting element involved in defense and stress responsiveness
GWHTBISF008846	TC-rich repeats	ATTCTCTAAC	2416	9	-	Nicotiana tabacum	cis-acting element involved in defense and stress responsiveness
GWHTBISF008846	TCA	TCATCTTCAT	205	9	-	Pisum sativum
GWHTBISF008846	TCA	TCATCTTCAT	1379	9	+	Pisum sativum
GWHTBISF008846	TATC-box	TATCCCA	2797	7	+	Oryza sativa	cis-acting element involved in gibberellin-responsiveness
GWHTBISF008846	CAAT-box	CAAAT	152	5	-	Pisum sativum	common cis-acting element in promoter and enhancer regions
GWHTBISF008846	CAAT-box	CAAT	198	4	-	Nicotiana glutinosa
GWHTBISF008846	CAAT-box	CAAT	279	4	-	Nicotiana glutinosa
GWHTBISF008846	CAAT-box	CAAT	309	4	-	Nicotiana glutinosa
GWHTBISF008846	CAAT-box	CAAAT	335	5	-	Pisum sativum	common cis-acting element in promoter and enhancer regions
GWHTBISF008846	CAAT-box	CAAT	371	4	+	Nicotiana glutinosa
GWHTBISF008846	CAAT-box	CAAAT	446	5	+	Pisum sativum	common cis-acting element in promoter and enhancer regions
GWHTBISF008846	CAAT-box	CAAT	648	4	-	Nicotiana glutinosa
GWHTBISF008846	CAAT-box	CAAT	673	4	-	Nicotiana glutinosa
GWHTBISF008846	CAAT-box	CAAAT	692	5	+	Pisum sativum	common cis-acting element in promoter and enhancer regions
GWHTBISF008846	CAAT-box	CAAT	717	4	+	Nicotiana glutinosa
GWHTBISF008846	CAAT-box	CCAAT	751	5	+	Arabidopsis thaliana	common cis-acting element in promoter and enhancer regions
GWHTBISF008846	CAAT-box	CAAT	752	4	+	Nicotiana glutinosa
GWHTBISF008846	CAAT-box	CAAAT	832	5	+	Pisum sativum	common cis-acting element in promoter and enhancer regions
GWHTBISF008846	CAAT-box	CAAT	835	4	-	Nicotiana glutinosa
GWHTBISF008846	CAAT-box	CAAT	846	4	+	Nicotiana glutinosa
GWHTBISF008846	CAAT-box	CCAAT	969	5	+	Arabidopsis thaliana	common cis-acting element in promoter and enhancer regions
GWHTBISF008846	CAAT-box	CAAT	970	4	+	Nicotiana glutinosa
GWHTBISF008846	CAAT-box	CAAT	984	4	+	Nicotiana glutinosa
GWHTBISF008846	CAAT-box	CAAAT	1066	5	-	Pisum sativum	common cis-acting element in promoter and enhancer regions
GWHTBISF008846	CAAT-box	CCAAT	1129	5	+	Arabidopsis thaliana	common cis-acting element in promoter and enhancer regions
GWHTBISF008846	CAAT-box	CAAT	1130	4	+	Nicotiana glutinosa
GWHTBISF008846	CAAT-box	CCAAT	1205	5	+	Arabidopsis thaliana	common cis-acting element in promoter and enhancer regions
GWHTBISF008846	CAAT-box	CAAT	1206	4	+	Nicotiana glutinosa
GWHTBISF008846	CAAT-box	CAAT	1208	4	-	Nicotiana glutinosa
GWHTBISF008846	CAAT-box	CAAAT	1333	5	-	Pisum sativum	common cis-acting element in promoter and enhancer regions
GWHTBISF008846	CAAT-box	CAAT	1420	4	-	Nicotiana glutinosa
GWHTBISF008846	CAAT-box	CAAT	1516	4	-	Nicotiana glutinosa
GWHTBISF008846	CAAT-box	CAAT	1522	4	+	Nicotiana glutinosa
GWHTBISF008846	CAAT-box	CAAT	1557	4	+	Nicotiana glutinosa
GWHTBISF008846	CAAT-box	CAAAT	1671	5	-	Pisum sativum	common cis-acting element in promoter and enhancer regions
GWHTBISF008846	CAAT-box	CAAAT	1733	5	+	Pisum sativum	common cis-acting element in promoter and enhancer regions
GWHTBISF008846	CAAT-box	CAAAT	1755	5	+	Pisum sativum	common cis-acting element in promoter and enhancer regions
GWHTBISF008846	CAAT-box	CAAT	1772	4	-	Nicotiana glutinosa
GWHTBISF008846	CAAT-box	CAAT	1778	4	-	Nicotiana glutinosa
GWHTBISF008846	CAAT-box	CAAT	1801	4	-	Nicotiana glutinosa
GWHTBISF008846	CAAT-box	CAAAT	1816	5	+	Pisum sativum	common cis-acting element in promoter and enhancer regions
GWHTBISF008846	CAAT-box	CAAT	1857	4	-	Nicotiana glutinosa
GWHTBISF008846	CAAT-box	CAAT	1879	4	+	Nicotiana glutinosa
GWHTBISF008846	CAAT-box	CAAAT	1891	5	-	Pisum sativum	common cis-acting element in promoter and enhancer regions
GWHTBISF008846	CAAT-box	CAAT	1962	4	+	Nicotiana glutinosa
GWHTBISF008846	CAAT-box	CAAT	2075	4	+	Nicotiana glutinosa
GWHTBISF008846	CAAT-box	CAAT	2108	4	+	Nicotiana glutinosa
GWHTBISF008846	CAAT-box	CAAAT	2220	5	+	Pisum sativum	common cis-acting element in promoter and enhancer regions
GWHTBISF008846	CAAT-box	CAAT	2259	4	-	Nicotiana glutinosa
GWHTBISF008846	CAAT-box	CAAT	2285	4	+	Nicotiana glutinosa
GWHTBISF008846	CAAT-box	CAAT	2359	4	+	Nicotiana glutinosa
GWHTBISF008846	CAAT-box	CAAAT	2377	5	+	Pisum sativum	common cis-acting element in promoter and enhancer regions
GWHTBISF008846	CAAT-box	CAAAT	2451	5	+	Pisum sativum	common cis-acting element in promoter and enhancer regions
GWHTBISF008846	CAAT-box	CAAT	2508	4	-	Nicotiana glutinosa
GWHTBISF008846	CAAT-box	CAAT	2621	4	-	Nicotiana glutinosa
GWHTBISF008846	CAAT-box	CCAAT	2630	5	-	Arabidopsis thaliana	common cis-acting element in promoter and enhancer regions
GWHTBISF008846	CAAT-box	CCAAT	2702	5	+	Arabidopsis thaliana	common cis-acting element in promoter and enhancer regions
GWHTBISF008846	CAAT-box	CAAT	2703	4	+	Nicotiana glutinosa
GWHTBISF008846	CAAT-box	CAAT	2725	4	+	Nicotiana glutinosa
GWHTBISF008846	CAAT-box	CCAAT	2727	5	-	Arabidopsis thaliana	common cis-acting element in promoter and enhancer regions
GWHTBISF008846	CAAT-box	CAAAT	2734	5	+	Pisum sativum	common cis-acting element in promoter and enhancer regions
GWHTBISF008846	CAAT-box	CAAT	2737	4	-	Nicotiana glutinosa
GWHTBISF008846	CAAT-box	CAAT	2745	4	+	Nicotiana glutinosa
GWHTBISF008846	CAAT-box	CCAAT	2772	5	+	Arabidopsis thaliana	common cis-acting element in promoter and enhancer regions
GWHTBISF008846	CAAT-box	CAAT	2773	4	+	Nicotiana glutinosa
GWHTBISF008846	CAAT-box	CAAT	2779	4	+	Nicotiana glutinosa
GWHTBISF008846	CAAT-box	CAAAT	2898	5	+	Pisum sativum	common cis-acting element in promoter and enhancer regions
GWHTBISF008846	CAAT-box	CAAT	2962	4	+	Nicotiana glutinosa
GWHTBISF008846	CAAT-box	CAAAT	2964	5	-	Pisum sativum	common cis-acting element in promoter and enhancer regions
GWHTBISF008846	CAAT-box	CAAAT	3014	5	+	Pisum sativum	common cis-acting element in promoter and enhancer regions
GWHTBISF008846	CAAT-box	CAAT	3033	4	-	Nicotiana glutinosa
GWHTBISF008846	CAAT-box	CCAAT	3041	5	+	Arabidopsis thaliana	common cis-acting element in promoter and enhancer regions
GWHTBISF008846	CAAT-box	CAAT	3042	4	+	Nicotiana glutinosa
GWHTBISF008846	CAAT-box	CAAT	3237	4	+	Nicotiana glutinosa
GWHTBISF008846	CAAT-box	CAAAT	3267	5	-	Pisum sativum	common cis-acting element in promoter and enhancer regions
GWHTBISF008846	CAAT-box	CCAAT	3353	5	+	Arabidopsis thaliana	common cis-acting element in promoter and enhancer regions
GWHTBISF008846	CAAT-box	CAAT	3354	4	+	Nicotiana glutinosa
GWHTBISF008846	CAAT-box	CCAAT	3501	5	-	Arabidopsis thaliana	common cis-acting element in promoter and enhancer regions
GWHTBISF008846	G-box	CACGTC	938	6	-	Zea mays	cis-acting regulatory element involved in light responsiveness
GWHTBISF008846	G-box	CACGAC	2134	6	+	Zea mays	cis-acting regulatory element involved in light responsiveness
GWHTBISF008846	G-box	CACGTG	2674	6	-	Arabidopsis thaliana	cis-acting regulatory element involved in light responsiveness
GWHTBISF008846	G-box	TACGTG	3102	6	+	Arabidopsis thaliana	cis-acting regulatory element involved in light responsiveness
GWHTBISF008846		motif_sequence	78	4	-	organism	short_function
GWHTBISF008846		motif_sequence	433	4	-	organism	short_function
GWHTBISF008846		motif_sequence	1057	4	-	organism	short_function
GWHTBISF008846		motif_sequence	1112	4	-	organism	short_function
GWHTBISF008846		motif_sequence	1138	4	+	organism	short_function
GWHTBISF008846		motif_sequence	1381	4	+	organism	short_function
GWHTBISF008846		motif_sequence	1575	4	+	organism	short_function
GWHTBISF008846		motif_sequence	1615	4	+	organism	short_function
GWHTBISF008846		motif_sequence	1701	4	+	organism	short_function
GWHTBISF008846		motif_sequence	1948	4	-	organism	short_function
GWHTBISF008846		motif_sequence	2179	4	+	organism	short_function
GWHTBISF008846		motif_sequence	2363	4	+	organism	short_function
GWHTBISF008846		motif_sequence	2562	4	+	organism	short_function
GWHTBISF008846		motif_sequence	2653	4	+	organism	short_function
GWHTBISF008846		motif_sequence	2941	4	+	organism	short_function
GWHTBISF008846		motif_sequence	3140	4	-	organism	short_function
GWHTBISF008846		motif_sequence	3279	4	+	organism	short_function
GWHTBISF008846		motif_sequence	3292	4	-	organism	short_function
GWHTBISF008846		motif_sequence	3349	4	+	organism	short_function
GWHTBISF008846		motif_sequence	3397	4	+	organism	short_function
GWHTBISF008846		motif_sequence	3413	4	+	organism	short_function
GWHTBISF008846	Unnamed__4	CTCC	78	4	-	Petroselinum hortense
GWHTBISF008846	Unnamed__4	CTCC	140	4	+	Petroselinum hortense
GWHTBISF008846	Unnamed__4	CTCC	433	4	-	Petroselinum hortense
GWHTBISF008846	Unnamed__4	CTCC	967	4	+	Petroselinum hortense
GWHTBISF008846	Unnamed__4	CTCC	1228	4	+	Petroselinum hortense
GWHTBISF008846	Unnamed__4	CTCC	1400	4	+	Petroselinum hortense
GWHTBISF008846	Unnamed__4	CTCC	1617	4	+	Petroselinum hortense
GWHTBISF008846	Unnamed__4	CTCC	1644	4	+	Petroselinum hortense
GWHTBISF008846	Unnamed__4	CTCC	2103	4	-	Petroselinum hortense
GWHTBISF008846	Unnamed__4	CTCC	2616	4	-	Petroselinum hortense
GWHTBISF008846	Unnamed__4	CTCC	2943	4	+	Petroselinum hortense
GWHTBISF008846	Unnamed__4	CTCC	3351	4	+	Petroselinum hortense
GWHTBISF008846	Unnamed__4	CTCC	3402	4	+	Petroselinum hortense
GWHTBISF008846	Unnamed__4	CTCC	3415	4	+	Petroselinum hortense
GWHTBISF008846	Unnamed__4	CTCC	3488	4	-	Petroselinum hortense
GWHTBISF008846	3-AF3 binding site	CACTATCTAAC	498	10	-	Pisum sativum	part of a conserved DNA module array (CMA3)
GWHTBISF008846	AT~TATA-box	TATATA	315	6	+	Arabidopsis thaliana
GWHTBISF008846	AT~TATA-box	TATATA	1747	6	+	Arabidopsis thaliana
GWHTBISF008846	AT~TATA-box	TATATA	2436	6	-	Arabidopsis thaliana
GWHTBISF008846	AT~TATA-box	TATATA	2818	6	-	Arabidopsis thaliana
GWHTBISF008846	AT~TATA-box	TATATA	3361	6	-	Arabidopsis thaliana
GWHTBISF008846	Unnamed__2	CCCCGG	1101	6	+	Zea mays
GWHTBISF008846	MYC	CATGTG	536	6	+	Arabidopsis thaliana
GWHTBISF008846	MYC	CATGTG	1058	6	-	Arabidopsis thaliana
GWHTBISF008846	MYC	CATTTG	1065	6	+	Arabidopsis thaliana
GWHTBISF008846	MYC	CAATTG	1206	6	+	Arabidopsis thaliana
GWHTBISF008846	MYC	CATTTG	1332	6	+	Arabidopsis thaliana
GWHTBISF008846	MYC	CATTTG	1733	6	-	Arabidopsis thaliana
GWHTBISF008846	MYC	CATTTG	1816	6	-	Arabidopsis thaliana
GWHTBISF008846	MYC	CATGTG	1904	6	+	Arabidopsis thaliana
GWHTBISF008846	MYC	CAATTG	2725	6	-	Arabidopsis thaliana
GWHTBISF008846	MYC	CATTTG	3014	6	-	Arabidopsis thaliana
GWHTBISF008846	I-box	AAGATAAGGCT	3293	10	+	Gossypium hirsutum	part of a light responsive element
GWHTBISF008846	MYB-like sequence	TAACCA	354	6	-	Arabidopsis thaliana
GWHTBISF008846	MYB-like sequence	TAACCA	2662	6	-	Arabidopsis thaliana
GWHTBISF008846	ABRE	ACGTG	939	5	+	Arabidopsis thaliana	cis-acting element involved in the abscisic acid responsiveness
GWHTBISF008846	ABRE	CACGTG	2674	6	-	Arabidopsis thaliana	cis-acting element involved in the abscisic acid responsiveness
GWHTBISF008846	ABRE	ACGTG	2675	5	+	Arabidopsis thaliana	cis-acting element involved in the abscisic acid responsiveness
GWHTBISF008846	ABRE	ACGTG	2685	5	-	Arabidopsis thaliana	cis-acting element involved in the abscisic acid responsiveness
GWHTBISF008846	ABRE	ACGTG	3103	5	+	Arabidopsis thaliana	cis-acting element involved in the abscisic acid responsiveness
GWHTBISF008846	GT1-motif	GGTTAAT	745	7	-	Avena sativa	light responsive element
GWHTBISF008846	GT1-motif	GGTTAA	746	6	-	Arabidopsis thaliana	light responsive element
GWHTBISF008846	GT1-motif	GGTTAA	3109	6	+	Arabidopsis thaliana	light responsive element
GWHTBISF008846	AT-rich element	ATAGAAATCAA	2737	10	+	Glycine max	binding site of AT-rich DNA binding protein (ATBP-1)
GWHTBISF008846	TGACG-motif	TGACG	580	5	+	Hordeum vulgare	cis-acting regulatory element involved in the MeJA-responsiveness
GWHTBISF008846	TGACG-motif	TGACG	2848	5	-	Hordeum vulgare	cis-acting regulatory element involved in the MeJA-responsiveness
GWHTBISF008846	TGACG-motif	TGACG	2880	5	-	Hordeum vulgare	cis-acting regulatory element involved in the MeJA-responsiveness
GWHTBISF008846	WUN-motif	AAATTACT	3072	8	-	Nicotiana glutinosa
GWHTBISF008846	STRE	AGGGG	564	5	+	Arabidopsis thaliana
GWHTBISF008846	STRE	AGGGG	979	5	-	Arabidopsis thaliana
GWHTBISF008846	STRE	AGGGG	1049	5	-	Arabidopsis thaliana
GWHTBISF008846	STRE	AGGGG	1942	5	-	Arabidopsis thaliana
GWHTBISF008846	O2-site	GTTGACGTGA	578	9	+	Zea mays	cis-acting regulatory element involved in zein metabolism regulation
GWHTBISF008846	O2-site	GATGA(C/T)(A/G)TG(A/G)	1353	8.5	-	Zea mays	cis-acting regulatory element involved in zein metabolism regulation
GWHTBISF008846	MBSI	aaaAaaC(G/C)GTTA	327	10.5	-	Petunia hybrida	MYB binding site involved in flavonoid biosynthetic genes regulation
GWHTBISF008846	CCAAT-box	CAACGG	808	6	-	Hordeum vulgare	MYBHv1 binding site
GWHTBISF008846	CCAAT-box	CAACGG	2602	6	-	Hordeum vulgare	MYBHv1 binding site
GWHTBISF008846	as-1	TGACG	580	5	+	Arabidopsis thaliana
GWHTBISF008846	as-1	TGACG	2848	5	-	Arabidopsis thaliana
GWHTBISF008846	as-1	TGACG	2880	5	-	Arabidopsis thaliana
GWHTBISF008846	AuxRR-core	GGTCCAT	3508	7	+	Nicotiana tabacum	cis-acting regulatory element involved in auxin responsiveness
GWHTBISF008846	Myb	TAACTG	1221	6	+	Arabidopsis thaliana
GWHTBISF018381	GT1-motif	GGTTAAT	435	7	-	Avena sativa	light responsive element
GWHTBISF018381	GT1-motif	GGTTAA	436	6	-	Arabidopsis thaliana	light responsive element
GWHTBISF018381	ABRE	ACGTG	576	5	-	Arabidopsis thaliana	cis-acting element involved in the abscisic acid responsiveness
GWHTBISF018381	ABRE	AACCCGG	692	7	-	Arabidopsis thaliana	cis-acting element involved in the abscisic acid responsiveness
GWHTBISF018381	ABRE	ACGTG	1585	5	+	Arabidopsis thaliana	cis-acting element involved in the abscisic acid responsiveness
GWHTBISF018381	ABRE	AACCCGG	2361	7	-	Arabidopsis thaliana	cis-acting element involved in the abscisic acid responsiveness
GWHTBISF018381	ABRE	AACCCGG	2376	7	+	Arabidopsis thaliana	cis-acting element involved in the abscisic acid responsiveness
GWHTBISF018381	ABRE	AACCCGG	2496	7	+	Arabidopsis thaliana	cis-acting element involved in the abscisic acid responsiveness
GWHTBISF018381	MYB-like sequence	TAACCA	437	6	+	Arabidopsis thaliana
GWHTBISF018381	MYB-like sequence	TAACCA	1773	6	+	Arabidopsis thaliana
GWHTBISF018381	MYB-like sequence	TAACCA	2697	6	+	Arabidopsis thaliana
GWHTBISF018381	MYC	CAATTG	183	6	+	Arabidopsis thaliana
GWHTBISF018381	MYC	CATTTG	274	6	-	Arabidopsis thaliana
GWHTBISF018381	MYC	CATTTG	375	6	-	Arabidopsis thaliana
GWHTBISF018381	MYC	CATTTG	2790	6	+	Arabidopsis thaliana
GWHTBISF018381	Unnamed__2	CCCCGG	677	6	-	Zea mays
GWHTBISF018381	Unnamed__2	CCCCGG	690	6	+	Zea mays
GWHTBISF018381	Unnamed__2	CCCCGG	718	6	-	Zea mays
GWHTBISF018381	Unnamed__2	CCCCGG	781	6	-	Zea mays
GWHTBISF018381	Unnamed__2	CCCCGG	794	6	+	Zea mays
GWHTBISF018381	Unnamed__2	CCCCGG	2346	6	-	Zea mays
GWHTBISF018381	Unnamed__2	CCCCGG	2359	6	+	Zea mays
GWHTBISF018381	Unnamed__2	CCCCGG	2379	6	-	Zea mays
GWHTBISF018381	Unnamed__2	CCCCGG	2392	6	+	Zea mays
GWHTBISF018381	Unnamed__2	CCCCGG	2458	6	-	Zea mays
GWHTBISF018381	Unnamed__2	CCCCGG	2471	6	+	Zea mays
GWHTBISF018381	Unnamed__2	CCCCGG	2499	6	-	Zea mays
GWHTBISF018381	Unnamed__2	CCCCGG	2512	6	+	Zea mays
GWHTBISF018381	Unnamed__2	CCCCGG	3080	6	-	Zea mays
GWHTBISF018381	Unnamed__2	CCCCGG	3136	6	-	Zea mays
GWHTBISF018381	AT~TATA-box	TATATA	1091	6	+	Arabidopsis thaliana
GWHTBISF018381	AT~TATA-box	TATATAAA	2041	8	-	Arabidopsis thaliana
GWHTBISF018381	AT~TATA-box	TATATA	2043	6	-	Arabidopsis thaliana
GWHTBISF018381	CAT-box	GCCACT	3031	6	+	Arabidopsis thaliana	cis-acting regulatory element related to meristem expression
GWHTBISF018381	Myb	TAACTG	2586	6	+	Arabidopsis thaliana
GWHTBISF018381	Myb	TAACTG	2640	6	+	Arabidopsis thaliana
GWHTBISF018381	Myb	CAACTG	3122	6	-	Arabidopsis thaliana
GWHTBISF018381	GCN4_motif	TGAGTCA	1636	7	-	Oryza sativa	cis-regulatory element involved in endosperm expression
GWHTBISF018381	CCAAT-box	CAACGG	1677	6	+	Hordeum vulgare	MYBHv1 binding site
GWHTBISF018381	as-1	TGACG	984	5	-	Arabidopsis thaliana
GWHTBISF018381	as-1	TGACG	1199	5	+	Arabidopsis thaliana
GWHTBISF018381	as-1	TGACG	1936	5	-	Arabidopsis thaliana
GWHTBISF018381	as-1	TGACG	2152	5	+	Arabidopsis thaliana
GWHTBISF018381	STRE	AGGGG	3506	5	+	Arabidopsis thaliana
GWHTBISF018381	TGACG-motif	TGACG	984	5	-	Hordeum vulgare	cis-acting regulatory element involved in the MeJA-responsiveness
GWHTBISF018381	TGACG-motif	TGACG	1199	5	+	Hordeum vulgare	cis-acting regulatory element involved in the MeJA-responsiveness
GWHTBISF018381	TGACG-motif	TGACG	1936	5	-	Hordeum vulgare	cis-acting regulatory element involved in the MeJA-responsiveness
GWHTBISF018381	TGACG-motif	TGACG	2152	5	+	Hordeum vulgare	cis-acting regulatory element involved in the MeJA-responsiveness
GWHTBISF018381	W box	TTGACC	992	6	+	Arabidopsis thaliana
GWHTBISF018381	W box	TTGACC	2143	6	-	Arabidopsis thaliana
GWHTBISF018381	GARE-motif	TCTGTTG	1598	7	+	Brassica oleracea	gibberellin-responsive element
GWHTBISF018381	TCT-motif	TCTTAC	492	6	+	Arabidopsis thaliana	part of a light responsive element
GWHTBISF018381	TCT-motif	TCTTAC	1367	6	+	Arabidopsis thaliana	part of a light responsive element
GWHTBISF018381	DRE	TACCGACAT	144	9	-	Arabidopsis thaliana	cis-acting element involved in dehydration, low-temp, salt stresses
GWHTBISF018381	Myb-binding site	CAACAG	1599	6	-	Nicotiana tabacum
GWHTBISF018381	Unnamed__4	CTCC	422	4	-	Petroselinum hortense
GWHTBISF018381	Unnamed__4	CTCC	482	4	+	Petroselinum hortense
GWHTBISF018381	Unnamed__4	CTCC	555	4	+	Petroselinum hortense
GWHTBISF018381	Unnamed__4	CTCC	558	4	+	Petroselinum hortense
GWHTBISF018381	Unnamed__4	CTCC	592	4	-	Petroselinum hortense
GWHTBISF018381	Unnamed__4	CTCC	2405	4	+	Petroselinum hortense
GWHTBISF018381	Unnamed__4	CTCC	2964	4	+	Petroselinum hortense
GWHTBISF018381	Unnamed__4	CTCC	3096	4	+	Petroselinum hortense
GWHTBISF018381	Unnamed__4	CTCC	3106	4	-	Petroselinum hortense
GWHTBISF018381	Unnamed__4	CTCC	3153	4	-	Petroselinum hortense
GWHTBISF018381	Unnamed__4	CTCC	3186	4	-	Petroselinum hortense
GWHTBISF018381	Unnamed__4	CTCC	3338	4	+	Petroselinum hortense
GWHTBISF018381	Unnamed__4	CTCC	3461	4	-	Petroselinum hortense
GWHTBISF018381	Unnamed__4	CTCC	3490	4	-	Petroselinum hortense
GWHTBISF018381	Unnamed__4	CTCC	3504	4	-	Petroselinum hortense
GWHTBISF018381	Unnamed__4	CTCC	3511	4	-	Petroselinum hortense
GWHTBISF018381	Unnamed__4	CTCC	3515	4	-	Petroselinum hortense
GWHTBISF018381	A-box	CCGTCC	2907	6	+	Petroselinum crispum	cis-acting regulatory element
GWHTBISF018381	A-box	CCGTCC	2937	6	+	Petroselinum crispum	cis-acting regulatory element
GWHTBISF018381	A-box	CCGTCC	2986	6	+	Petroselinum crispum	cis-acting regulatory element
GWHTBISF018381	A-box	CCGTCC	3009	6	+	Petroselinum crispum	cis-acting regulatory element
GWHTBISF018381	A-box	CCGTCC	3066	6	+	Petroselinum crispum	cis-acting regulatory element
GWHTBISF018381	Sp1	GGGCGG	3139	6	+	Oryza sativa	light responsive element
GWHTBISF018381	Sp1	GGGCGG	3162	6	-	Oryza sativa	light responsive element
GWHTBISF018381		motif_sequence	79	4	-	organism	short_function
GWHTBISF018381		motif_sequence	155	4	-	organism	short_function
GWHTBISF018381		motif_sequence	422	4	-	organism	short_function
GWHTBISF018381		motif_sequence	480	4	+	organism	short_function
GWHTBISF018381		motif_sequence	527	4	+	organism	short_function
GWHTBISF018381		motif_sequence	1060	4	+	organism	short_function
GWHTBISF018381		motif_sequence	1101	4	+	organism	short_function
GWHTBISF018381		motif_sequence	1398	4	-	organism	short_function
GWHTBISF018381		motif_sequence	1701	4	+	organism	short_function
GWHTBISF018381		motif_sequence	1718	4	-	organism	short_function
GWHTBISF018381		motif_sequence	1748	4	-	organism	short_function
GWHTBISF018381		motif_sequence	2033	4	-	organism	short_function
GWHTBISF018381		motif_sequence	2075	4	-	organism	short_function
GWHTBISF018381		motif_sequence	2679	4	+	organism	short_function
GWHTBISF018381		motif_sequence	2962	4	+	organism	short_function
GWHTBISF018381		motif_sequence	3490	4	-	organism	short_function
GWHTBISF018381	G-box	TACGTG	576	6	-	Arabidopsis thaliana	cis-acting regulatory element involved in light responsiveness
GWHTBISF018381	CAAT-box	CAAT	114	4	+	Nicotiana glutinosa
GWHTBISF018381	CAAT-box	CAAT	135	4	+	Nicotiana glutinosa
GWHTBISF018381	CAAT-box	CAAT	183	4	+	Nicotiana glutinosa
GWHTBISF018381	CAAT-box	CAAT	185	4	-	Nicotiana glutinosa
GWHTBISF018381	CAAT-box	CAAAT	274	5	+	Pisum sativum	common cis-acting element in promoter and enhancer regions
GWHTBISF018381	CAAT-box	CAAAT	318	5	+	Pisum sativum	common cis-acting element in promoter and enhancer regions
GWHTBISF018381	CAAT-box	CAAAT	355	5	+	Pisum sativum	common cis-acting element in promoter and enhancer regions
GWHTBISF018381	CAAT-box	CAAAT	375	5	+	Pisum sativum	common cis-acting element in promoter and enhancer regions
GWHTBISF018381	CAAT-box	CAAAT	432	5	+	Pisum sativum	common cis-acting element in promoter and enhancer regions
GWHTBISF018381	CAAT-box	CAAT	504	4	+	Nicotiana glutinosa
GWHTBISF018381	CAAT-box	CCCAATTT	841	8	+	Arabidopsis thaliana	common cis-acting element in promoter and enhancer regions
GWHTBISF018381	CAAT-box	CCAAT	842	5	+	Arabidopsis thaliana	common cis-acting element in promoter and enhancer regions
GWHTBISF018381	CAAT-box	CAAT	843	4	+	Nicotiana glutinosa
GWHTBISF018381	CAAT-box	CAAT	1035	4	+	Nicotiana glutinosa
GWHTBISF018381	CAAT-box	CAAT	1055	4	-	Nicotiana glutinosa
GWHTBISF018381	CAAT-box	CAAAT	1081	5	+	Pisum sativum	common cis-acting element in promoter and enhancer regions
GWHTBISF018381	CAAT-box	CAAT	1207	4	+	Nicotiana glutinosa
GWHTBISF018381	CAAT-box	CAAAT	1291	5	+	Pisum sativum	common cis-acting element in promoter and enhancer regions
GWHTBISF018381	CAAT-box	CAAAT	1434	5	-	Pisum sativum	common cis-acting element in promoter and enhancer regions
GWHTBISF018381	CAAT-box	CAAAT	1492	5	-	Pisum sativum	common cis-acting element in promoter and enhancer regions
GWHTBISF018381	CAAT-box	CAAAT	1511	5	+	Pisum sativum	common cis-acting element in promoter and enhancer regions
GWHTBISF018381	CAAT-box	CAAT	1534	4	+	Nicotiana glutinosa
GWHTBISF018381	CAAT-box	CAAAT	1565	5	-	Pisum sativum	common cis-acting element in promoter and enhancer regions
GWHTBISF018381	CAAT-box	CAAT	1610	4	-	Nicotiana glutinosa
GWHTBISF018381	CAAT-box	CAAAT	1641	5	+	Pisum sativum	common cis-acting element in promoter and enhancer regions
GWHTBISF018381	CAAT-box	CAAT	1669	4	-	Nicotiana glutinosa
GWHTBISF018381	CAAT-box	CAAT	1715	4	-	Nicotiana glutinosa
GWHTBISF018381	CAAT-box	CAAT	1724	4	+	Nicotiana glutinosa
GWHTBISF018381	CAAT-box	CAAT	1929	4	-	Nicotiana glutinosa
GWHTBISF018381	CAAT-box	CAAAT	2055	5	-	Pisum sativum	common cis-acting element in promoter and enhancer regions
GWHTBISF018381	CAAT-box	CAAT	2082	4	+	Nicotiana glutinosa
GWHTBISF018381	CAAT-box	CAAT	2102	4	-	Nicotiana glutinosa
GWHTBISF018381	CAAT-box	CCCAATTT	2293	8	-	Arabidopsis thaliana	common cis-acting element in promoter and enhancer regions
GWHTBISF018381	CAAT-box	CCAAT	2295	5	-	Arabidopsis thaliana	common cis-acting element in promoter and enhancer regions
GWHTBISF018381	CAAT-box	CAAT	2635	4	+	Nicotiana glutinosa
GWHTBISF018381	CAAT-box	CAAT	2662	4	-	Nicotiana glutinosa
GWHTBISF018381	CAAT-box	CAAAT	2791	5	-	Pisum sativum	common cis-acting element in promoter and enhancer regions
GWHTBISF018381	CAAT-box	CAAT	2799	4	-	Nicotiana glutinosa
GWHTBISF018381	CAAT-box	CAAT	3286	4	+	Nicotiana glutinosa
GWHTBISF018381	CAAT-box	CAAT	3330	4	+	Nicotiana glutinosa
GWHTBISF018381	CAAT-box	CAAT	3398	4	-	Nicotiana glutinosa
GWHTBISF018381	GC-motif	CCCCCG	531	6	+	Zea mays	enhancer-like element involved in anoxic specific inducibility
GWHTBISF018381	GC-motif	CCCCCG	3081	6	-	Zea mays	enhancer-like element involved in anoxic specific inducibility
GWHTBISF018381	GC-motif	CCCCCG	3142	6	-	Zea mays	enhancer-like element involved in anoxic specific inducibility
GWHTBISF018381	TC-rich repeats	GTTTTCTTAC	126	9	+	Nicotiana tabacum	cis-acting element involved in defense and stress responsiveness
GWHTBISF018381	TC-rich repeats	GTTTTCTTAC	241	9	+	Nicotiana tabacum	cis-acting element involved in defense and stress responsiveness
GWHTBISF018381	ABRE3a	TACGTG	576	6	-	Zea mays
GWHTBISF018381	MYB	TAACCA	437	6	+	Arabidopsis thaliana
GWHTBISF018381	MYB	CAACAG	1599	6	-	Arabidopsis thaliana
GWHTBISF018381	MYB	TAACCA	1773	6	+	Arabidopsis thaliana
GWHTBISF018381	MYB	TAACCA	2697	6	+	Arabidopsis thaliana
GWHTBISF018381	LTR	CCGAAA	633	6	+	Hordeum vulgare	cis-acting element involved in low-temperature responsiveness
GWHTBISF018381	LTR	CCGAAA	859	6	-	Hordeum vulgare	cis-acting element involved in low-temperature responsiveness
GWHTBISF018381	LTR	CCGAAA	1029	6	-	Hordeum vulgare	cis-acting element involved in low-temperature responsiveness
GWHTBISF018381	LTR	CCGAAA	1446	6	-	Hordeum vulgare	cis-acting element involved in low-temperature responsiveness
GWHTBISF018381	LTR	CCGAAA	2275	6	+	Hordeum vulgare	cis-acting element involved in low-temperature responsiveness
GWHTBISF018381	LTR	CCGAAA	2556	6	-	Hordeum vulgare	cis-acting element involved in low-temperature responsiveness
GWHTBISF018381	Box 4	ATTAAT	190	6	+	Petroselinum crispum	part of a conserved DNA module involved in light responsiveness
GWHTBISF018381	CCGTCC motif	CCGTCC	2907	6	+	Nicotiana tabacum
GWHTBISF018381	CCGTCC motif	CCGTCC	2937	6	+	Nicotiana tabacum
GWHTBISF018381	CCGTCC motif	CCGTCC	2986	6	+	Nicotiana tabacum
GWHTBISF018381	CCGTCC motif	CCGTCC	3009	6	+	Nicotiana tabacum
GWHTBISF018381	CCGTCC motif	CCGTCC	3066	6	+	Nicotiana tabacum
GWHTBISF018381	AE-box	AGAAACAA	2827	8	+	Arabidopsis thaliana	part of a module for light response
GWHTBISF018381	AE-box	AGAAACAA	2842	8	-	Arabidopsis thaliana	part of a module for light response
GWHTBISF018381	MYB recognition site	CCGTTG	1677	6	-	Arabidopsis thaliana
GWHTBISF018381	WRE3	CCACCT	3424	6	+	Pisum sativum
GWHTBISF018381	MBS	CAACTG	3122	6	-	Arabidopsis thaliana	MYB binding site involved in drought-inducibility
GWHTBISF018381	DRE core	GCCGAC	2899	6	+	Arabidopsis thaliana
GWHTBISF018381	DRE core	GCCGAC	2919	6	+	Arabidopsis thaliana
GWHTBISF018381	CGTCA-motif	CGTCA	984	5	+	Hordeum vulgare	cis-acting regulatory element involved in the MeJA-responsiveness
GWHTBISF018381	CGTCA-motif	CGTCA	1199	5	-	Hordeum vulgare	cis-acting regulatory element involved in the MeJA-responsiveness
GWHTBISF018381	CGTCA-motif	CGTCA	1936	5	+	Hordeum vulgare	cis-acting regulatory element involved in the MeJA-responsiveness
GWHTBISF018381	CGTCA-motif	CGTCA	2152	5	-	Hordeum vulgare	cis-acting regulatory element involved in the MeJA-responsiveness
GWHTBISF018381	ARE	AAACCA	108	6	-	Zea mays	cis-acting regulatory element essential for the anaerobic induction
GWHTBISF018381	MRE	AACCTAA	914	7	-	Petroselinum crispum	MYB binding site involved in light responsiveness
GWHTBISF018381	MRE	AACCTAA	2220	7	+	Petroselinum crispum	MYB binding site involved in light responsiveness
GWHTBISF018381	DRE1	ACCGAGA	1686	7	+	Zea mays
GWHTBISF018381	TATA-box	ATATAA	162	6	+	Brassica oleracea	core promoter element around -30 of transcription start
GWHTBISF018381	TATA-box	TATA	163	4	+	Arabidopsis thaliana	core promoter element around -30 of transcription start
GWHTBISF018381	TATA-box	ATTATA	167	6	+	Brassica napus	core promoter element around -30 of transcription start
GWHTBISF018381	TATA-box	TATAA	168	5	-	Arabidopsis thaliana	core promoter element around -30 of transcription start
GWHTBISF018381	TATA-box	TATA	169	4	+	Arabidopsis thaliana	core promoter element around -30 of transcription start
GWHTBISF018381	TATA-box	ATTATA	251	6	+	Brassica napus	core promoter element around -30 of transcription start
GWHTBISF018381	TATA-box	TATAA	252	5	-	Arabidopsis thaliana	core promoter element around -30 of transcription start
GWHTBISF018381	TATA-box	TATA	253	4	+	Arabidopsis thaliana	core promoter element around -30 of transcription start
GWHTBISF018381	TATA-box	TATA	282	4	+	Arabidopsis thaliana	core promoter element around -30 of transcription start
GWHTBISF018381	TATA-box	TATAAAT	604	7	-	Brassica juncea	core promoter element around -30 of transcription start
GWHTBISF018381	TATA-box	TATAAA	605	6	-	Helianthus annuus	core promoter element around -30 of transcription start
GWHTBISF018381	TATA-box	TATAA	606	5	-	Arabidopsis thaliana	core promoter element around -30 of transcription start
GWHTBISF018381	TATA-box	TATA	607	4	+	Arabidopsis thaliana	core promoter element around -30 of transcription start
GWHTBISF018381	TATA-box	ATATAA	611	6	+	Brassica oleracea	core promoter element around -30 of transcription start
GWHTBISF018381	TATA-box	TATA	612	4	+	Arabidopsis thaliana	core promoter element around -30 of transcription start
GWHTBISF018381	TATA-box	TATA	713	4	+	Arabidopsis thaliana	core promoter element around -30 of transcription start
GWHTBISF018381	TATA-box	TATA	738	4	+	Arabidopsis thaliana	core promoter element around -30 of transcription start
GWHTBISF018381	TATA-box	TATA	765	4	+	Arabidopsis thaliana	core promoter element around -30 of transcription start
GWHTBISF018381	TATA-box	TATAAA	774	6	-	Helianthus annuus	core promoter element around -30 of transcription start
GWHTBISF018381	TATA-box	TATAA	775	5	-	Arabidopsis thaliana	core promoter element around -30 of transcription start
GWHTBISF018381	TATA-box	TATA	776	4	+	Arabidopsis thaliana	core promoter element around -30 of transcription start
GWHTBISF018381	TATA-box	TATA	801	4	+	Arabidopsis thaliana	core promoter element around -30 of transcription start
GWHTBISF018381	TATA-box	TATTTAAA	882	8	-	Arabidopsis thaliana	core promoter element around -30 of transcription start
GWHTBISF018381	TATA-box	taTATAAAtc	884	9	+	Arabidopsis thaliana	core promoter element around -30 of transcription start
GWHTBISF018381	TATA-box	TATAAAA	940	7	-	Pisum sativum	core promoter element around -30 of transcription start
GWHTBISF018381	TATA-box	TATAAA	941	6	-	Helianthus annuus	core promoter element around -30 of transcription start
GWHTBISF018381	TATA-box	TATAA	942	5	-	Arabidopsis thaliana	core promoter element around -30 of transcription start
GWHTBISF018381	TATA-box	TATA	943	4	+	Arabidopsis thaliana	core promoter element around -30 of transcription start
GWHTBISF018381	TATA-box	TACAAAA	1086	7	-	Oryza sativa	core promoter element around -30 of transcription start
GWHTBISF018381	TATA-box	TATACA	1089	6	-	Helianthus annuus	core promoter element around -30 of transcription start
GWHTBISF018381	TATA-box	TATATA	1091	6	+	Arabidopsis thaliana	core promoter element around -30 of transcription start
GWHTBISF018381	TATA-box	ATATAA	1092	6	+	Brassica oleracea	core promoter element around -30 of transcription start
GWHTBISF018381	TATA-box	TATA	1093	4	+	Arabidopsis thaliana	core promoter element around -30 of transcription start
GWHTBISF018381	TATA-box	TATTTAAA	1159	8	-	Arabidopsis thaliana	core promoter element around -30 of transcription start
GWHTBISF018381	TATA-box	TAAAGATT	1615	8	-	Arabidopsis thaliana	core promoter element around -30 of transcription start
GWHTBISF018381	TATA-box	TATA	1727	4	+	Arabidopsis thaliana	core promoter element around -30 of transcription start
GWHTBISF018381	TATA-box	TATTTAAA	1780	8	+	Arabidopsis thaliana	core promoter element around -30 of transcription start
GWHTBISF018381	TATA-box	TATACA	1850	6	-	Helianthus annuus	core promoter element around -30 of transcription start
GWHTBISF018381	TATA-box	TATA	1852	4	-	Arabidopsis thaliana	core promoter element around -30 of transcription start
GWHTBISF018381	TATA-box	TACAAAA	1854	7	+	Oryza sativa	core promoter element around -30 of transcription start
GWHTBISF018381	TATA-box	TATTTAAA	1973	8	+	Arabidopsis thaliana	core promoter element around -30 of transcription start
GWHTBISF018381	TATA-box	TATAAA	2041	6	-	Helianthus annuus	core promoter element around -30 of transcription start
GWHTBISF018381	TATA-box	TATATAA	2042	7	-	Arabidopsis thaliana	core promoter element around -30 of transcription start
GWHTBISF018381	TATA-box	TATATA	2043	6	-	Arabidopsis thaliana	core promoter element around -30 of transcription start
GWHTBISF018381	TATA-box	TATA	2045	4	-	Arabidopsis thaliana	core promoter element around -30 of transcription start
GWHTBISF018381	TATA-box	TACAAAA	2047	7	+	Oryza sativa	core promoter element around -30 of transcription start
GWHTBISF018381	TATA-box	taTATAAAtc	2246	9	-	Arabidopsis thaliana	core promoter element around -30 of transcription start
GWHTBISF018381	TATA-box	TATTTAAA	2250	8	+	Arabidopsis thaliana	core promoter element around -30 of transcription start
GWHTBISF018381	TATA-box	TATAA	2340	5	-	Arabidopsis thaliana	core promoter element around -30 of transcription start
GWHTBISF018381	TATA-box	TATA	2341	4	-	Arabidopsis thaliana	core promoter element around -30 of transcription start
GWHTBISF018381	TATA-box	TATA	2399	4	-	Arabidopsis thaliana	core promoter element around -30 of transcription start
GWHTBISF018381	TATA-box	TATA	2410	4	-	Arabidopsis thaliana	core promoter element around -30 of transcription start
GWHTBISF018381	TATA-box	TATA	2453	4	-	Arabidopsis thaliana	core promoter element around -30 of transcription start
GWHTBISF018381	TATA-box	TATA	2478	4	-	Arabidopsis thaliana	core promoter element around -30 of transcription start
GWHTBISF018381	TATA-box	ATTATA	2577	6	+	Brassica napus	core promoter element around -30 of transcription start
GWHTBISF018381	TATA-box	TATAA	2578	5	-	Arabidopsis thaliana	core promoter element around -30 of transcription start
GWHTBISF018381	TATA-box	TATA	2579	4	-	Arabidopsis thaliana	core promoter element around -30 of transcription start
GWHTBISF018381	TATA-box	ATTATA	2582	6	+	Brassica napus	core promoter element around -30 of transcription start
GWHTBISF018381	TATA-box	TATAA	2583	5	-	Arabidopsis thaliana	core promoter element around -30 of transcription start
GWHTBISF018381	TATA-box	TATA	2584	4	-	Arabidopsis thaliana	core promoter element around -30 of transcription start
GWHTBISF018381	CCGTCC-box	CCGTCC	2907	6	+	Petroselinum hortense
GWHTBISF018381	CCGTCC-box	CCGTCC	2937	6	+	Petroselinum hortense
GWHTBISF018381	CCGTCC-box	CCGTCC	2986	6	+	Petroselinum hortense
GWHTBISF018381	CCGTCC-box	CCGTCC	3009	6	+	Petroselinum hortense
GWHTBISF018381	CCGTCC-box	CCGTCC	3066	6	+	Petroselinum hortense
GWHTBISF018381	ABRE4	CACGTA	576	6	+	Zea mays
GWHTBISF018381	G-Box	CACGTT	1584	6	-	Pisum sativum	cis-acting regulatory element involved in light responsiveness
GWHTBISF018381	ERE	ATTTTAAA	404	8	-	Nicotiana glutinos
GWHTBISF018381	ERE	ATTTTAAA	616	8	+	Nicotiana glutinos
GWHTBISF018381	ERE	ATTTTAAA	618	8	-	Nicotiana glutinos
GWHTBISF018381	ERE	ATTTTAAA	880	8	+	Nicotiana glutinos
GWHTBISF018381	ERE	ATTTTAAA	972	8	+	Nicotiana glutinos
GWHTBISF018381	ERE	ATTTTAAA	1157	8	+	Nicotiana glutinos
GWHTBISF018381	ERE	ATTTTAAA	1216	8	-	Nicotiana glutinos
GWHTBISF018381	ERE	ATTTTAAA	1975	8	-	Nicotiana glutinos
GWHTBISF018381	ERE	ATTTTAAA	2161	8	-	Nicotiana glutinos
GWHTBISF018381	ERE	ATTTTAAA	2252	8	-	Nicotiana glutinos
GWHTBISF018381	ERE	ATTTTAAA	2569	8	+	Nicotiana glutinos
GWHTBISF018381	ERE	ATTTTAAA	2571	8	-	Nicotiana glutinos
GWHTBISF018630	Myb-binding site	CAACAG	109	6	-	Nicotiana tabacum
GWHTBISF018630	Myb-binding site	CAACAG	1282	6	+	Nicotiana tabacum
GWHTBISF018630	Myb-binding site	CAACAG	1629	6	+	Nicotiana tabacum
GWHTBISF018630	Myb-binding site	CAACAG	2242	6	+	Nicotiana tabacum
GWHTBISF018630	Myb-binding site	CAACAG	2374	6	+	Nicotiana tabacum
GWHTBISF018630	Myb-binding site	CAACAG	2410	6	+	Nicotiana tabacum
GWHTBISF018630	Unnamed__1	CGTGG	647	5	-	Zea mays
GWHTBISF018630	Unnamed__1	CGTGG	1391	5	+	Zea mays
GWHTBISF018630	DRE1	ACCGAGA	1547	7	+	Zea mays
GWHTBISF018630	GARE-motif	TCTGTTG	1629	7	-	Brassica oleracea	gibberellin-responsive element
GWHTBISF018630	GARE-motif	TCTGTTG	2410	7	-	Brassica oleracea	gibberellin-responsive element
GWHTBISF018630	TCT-motif	TCTTAC	475	6	+	Arabidopsis thaliana	part of a light responsive element
GWHTBISF018630	TCT-motif	TCTTAC	1078	6	+	Arabidopsis thaliana	part of a light responsive element
GWHTBISF018630	TCT-motif	TCTTAC	2084	6	+	Arabidopsis thaliana	part of a light responsive element
GWHTBISF018630	MRE	AACCTAA	2039	7	-	Petroselinum crispum	MYB binding site involved in light responsiveness
GWHTBISF018630	ACTCATCCT sequence	ACTCATCCT	131	9	+	Arabidopsis thaliana
GWHTBISF018630	TCA-element	CCATCTTTTT	1858	9	+	Nicotiana tabacum	cis-acting element involved in salicylic acid responsiveness
GWHTBISF018630	G-Box	CACGTG	648	6	+	Pisum sativum	cis-acting regulatory element involved in light responsiveness
GWHTBISF018630	Myc	TCTCTTA	918	7	+	Arabidopsis thaliana
GWHTBISF018630	Myc	TCTCTTA	1879	7	+	Arabidopsis thaliana
GWHTBISF018630	ERE	ATTTTAAA	2785	8	+	Nicotiana glutinos
GWHTBISF018630	Unnamed__4	CTCC	24	4	+	Petroselinum hortense
GWHTBISF018630	Unnamed__4	CTCC	99	4	+	Petroselinum hortense
GWHTBISF018630	Unnamed__4	CTCC	138	4	+	Petroselinum hortense
GWHTBISF018630	Unnamed__4	CTCC	300	4	+	Petroselinum hortense
GWHTBISF018630	Unnamed__4	CTCC	591	4	+	Petroselinum hortense
GWHTBISF018630	Unnamed__4	CTCC	614	4	+	Petroselinum hortense
GWHTBISF018630	Unnamed__4	CTCC	645	4	+	Petroselinum hortense
GWHTBISF018630	Unnamed__4	CTCC	970	4	+	Petroselinum hortense
GWHTBISF018630	Unnamed__4	CTCC	991	4	-	Petroselinum hortense
GWHTBISF018630	Unnamed__4	CTCC	1011	4	+	Petroselinum hortense
GWHTBISF018630	Unnamed__4	CTCC	1233	4	+	Petroselinum hortense
GWHTBISF018630	Unnamed__4	CTCC	1436	4	+	Petroselinum hortense
GWHTBISF018630	Unnamed__4	CTCC	1856	4	+	Petroselinum hortense
GWHTBISF018630	Unnamed__4	CTCC	2104	4	-	Petroselinum hortense
GWHTBISF018630	Unnamed__4	CTCC	2141	4	-	Petroselinum hortense
GWHTBISF018630	Unnamed__4	CTCC	2188	4	-	Petroselinum hortense
GWHTBISF018630	Unnamed__4	CTCC	2284	4	+	Petroselinum hortense
GWHTBISF018630	Unnamed__4	CTCC	2945	4	-	Petroselinum hortense
GWHTBISF018630	TATA-box	TATA	58	4	+	Arabidopsis thaliana	core promoter element around -30 of transcription start
GWHTBISF018630	TATA-box	TATAA	145	5	-	Arabidopsis thaliana	core promoter element around -30 of transcription start
GWHTBISF018630	TATA-box	TATA	146	4	+	Arabidopsis thaliana	core promoter element around -30 of transcription start
GWHTBISF018630	TATA-box	ccTATAAAaa	201	9	+	Arabidopsis thaliana	core promoter element around -30 of transcription start
GWHTBISF018630	TATA-box	TATA	203	4	+	Arabidopsis thaliana	core promoter element around -30 of transcription start
GWHTBISF018630	TATA-box	ccTATAAAaa	302	9	+	Arabidopsis thaliana	core promoter element around -30 of transcription start
GWHTBISF018630	TATA-box	TATA	374	4	+	Arabidopsis thaliana	core promoter element around -30 of transcription start
GWHTBISF018630	TATA-box	TATAA	626	5	-	Arabidopsis thaliana	core promoter element around -30 of transcription start
GWHTBISF018630	TATA-box	TATA	627	4	+	Arabidopsis thaliana	core promoter element around -30 of transcription start
GWHTBISF018630	TATA-box	ATTATA	749	6	+	Brassica napus	core promoter element around -30 of transcription start
GWHTBISF018630	TATA-box	TATAA	750	5	-	Arabidopsis thaliana	core promoter element around -30 of transcription start
GWHTBISF018630	TATA-box	TATA	751	4	+	Arabidopsis thaliana	core promoter element around -30 of transcription start
GWHTBISF018630	TATA-box	ATTATA	763	6	+	Brassica napus	core promoter element around -30 of transcription start
GWHTBISF018630	TATA-box	TATAA	764	5	-	Arabidopsis thaliana	core promoter element around -30 of transcription start
GWHTBISF018630	TATA-box	TATA	765	4	+	Arabidopsis thaliana	core promoter element around -30 of transcription start
GWHTBISF018630	TATA-box	TATAAA	1045	6	-	Helianthus annuus	core promoter element around -30 of transcription start
GWHTBISF018630	TATA-box	TATAA	1046	5	-	Arabidopsis thaliana	core promoter element around -30 of transcription start
GWHTBISF018630	TATA-box	TATA	1047	4	+	Arabidopsis thaliana	core promoter element around -30 of transcription start
GWHTBISF018630	TATA-box	TATA	1074	4	+	Arabidopsis thaliana	core promoter element around -30 of transcription start
GWHTBISF018630	TATA-box	TATA	1479	4	+	Arabidopsis thaliana	core promoter element around -30 of transcription start
GWHTBISF018630	TATA-box	ATATAT	1736	6	+	Brassica napus	core promoter element around -30 of transcription start
GWHTBISF018630	TATA-box	TATA	1737	4	+	Arabidopsis thaliana	core promoter element around -30 of transcription start
GWHTBISF018630	TATA-box	TATACA	1741	6	-	Helianthus annuus	core promoter element around -30 of transcription start
GWHTBISF018630	TATA-box	TATA	1743	4	+	Arabidopsis thaliana	core promoter element around -30 of transcription start
GWHTBISF018630	TATA-box	TATAAAA	1795	7	-	Pisum sativum	core promoter element around -30 of transcription start
GWHTBISF018630	TATA-box	TATAAA	1796	6	-	Helianthus annuus	core promoter element around -30 of transcription start
GWHTBISF018630	TATA-box	TATAA	1797	5	-	Arabidopsis thaliana	core promoter element around -30 of transcription start
GWHTBISF018630	TATA-box	TATA	1798	4	-	Arabidopsis thaliana	core promoter element around -30 of transcription start
GWHTBISF018630	TATA-box	ATTATA	1826	6	+	Brassica napus	core promoter element around -30 of transcription start
GWHTBISF018630	TATA-box	TATAA	1827	5	-	Arabidopsis thaliana	core promoter element around -30 of transcription start
GWHTBISF018630	TATA-box	TATA	1828	4	-	Arabidopsis thaliana	core promoter element around -30 of transcription start
GWHTBISF018630	TATA-box	ATATAT	1848	6	-	Brassica napus	core promoter element around -30 of transcription start
GWHTBISF018630	TATA-box	TATA	1849	4	-	Arabidopsis thaliana	core promoter element around -30 of transcription start
GWHTBISF018630	TATA-box	TATAAAA	1971	7	-	Pisum sativum	core promoter element around -30 of transcription start
GWHTBISF018630	TATA-box	TATAAA	1972	6	-	Helianthus annuus	core promoter element around -30 of transcription start
GWHTBISF018630	TATA-box	TATAA	1973	5	-	Arabidopsis thaliana	core promoter element around -30 of transcription start
GWHTBISF018630	TATA-box	TATA	1974	4	-	Arabidopsis thaliana	core promoter element around -30 of transcription start
GWHTBISF018630	TATA-box	TATATTTATATTT	1984	12	-	Avena sativa	core promoter element around -30 of transcription start
GWHTBISF018630	TATA-box	ATATAT	1986	6	-	Brassica napus	core promoter element around -30 of transcription start
GWHTBISF018630	TATA-box	TATATA	1987	6	-	Arabidopsis thaliana	core promoter element around -30 of transcription start
GWHTBISF018630	TATA-box	ATATAT	1988	6	-	Brassica napus	core promoter element around -30 of transcription start
GWHTBISF018630	TATA-box	TATATTTATATTT	1989	12	+	Avena sativa	core promoter element around -30 of transcription start
GWHTBISF018630	TATA-box	ATATAT	1990	6	-	Brassica napus	core promoter element around -30 of transcription start
GWHTBISF018630	TATA-box	TATATA	1991	6	-	Arabidopsis thaliana	core promoter element around -30 of transcription start
GWHTBISF018630	TATA-box	ATATAT	1992	6	-	Brassica napus	core promoter element around -30 of transcription start
GWHTBISF018630	TATA-box	TATATA	1993	6	-	Arabidopsis thaliana	core promoter element around -30 of transcription start
GWHTBISF018630	TATA-box	ATATAT	1994	6	-	Brassica napus	core promoter element around -30 of transcription start
GWHTBISF018630	TATA-box	TATA	1995	4	-	Arabidopsis thaliana	core promoter element around -30 of transcription start
GWHTBISF018630	TATA-box	TATAAAT	2008	7	-	Brassica juncea	core promoter element around -30 of transcription start
GWHTBISF018630	TATA-box	TATAAA	2009	6	-	Helianthus annuus	core promoter element around -30 of transcription start
GWHTBISF018630	TATA-box	TATAA	2010	5	-	Arabidopsis thaliana	core promoter element around -30 of transcription start
GWHTBISF018630	TATA-box	TATA	2011	4	-	Arabidopsis thaliana	core promoter element around -30 of transcription start
GWHTBISF018630	TATA-box	ATATAA	2022	6	+	Brassica oleracea	core promoter element around -30 of transcription start
GWHTBISF018630	TATA-box	TATA	2023	4	-	Arabidopsis thaliana	core promoter element around -30 of transcription start
GWHTBISF018630	TATA-box	ATATAT	2290	6	-	Brassica napus	core promoter element around -30 of transcription start
GWHTBISF018630	TATA-box	TATATA	2291	6	-	Arabidopsis thaliana	core promoter element around -30 of transcription start
GWHTBISF018630	TATA-box	ATATAT	2292	6	-	Brassica napus	core promoter element around -30 of transcription start
GWHTBISF018630	TATA-box	TATA	2293	4	-	Arabidopsis thaliana	core promoter element around -30 of transcription start
GWHTBISF018630	TATA-box	TATA	2299	4	-	Arabidopsis thaliana	core promoter element around -30 of transcription start
GWHTBISF018630	TATA-box	ATATAA	2304	6	+	Brassica oleracea	core promoter element around -30 of transcription start
GWHTBISF018630	TATA-box	TATA	2305	4	-	Arabidopsis thaliana	core promoter element around -30 of transcription start
GWHTBISF018630	TATA-box	TATAA	2338	5	-	Arabidopsis thaliana	core promoter element around -30 of transcription start
GWHTBISF018630	TATA-box	TATA	2339	4	-	Arabidopsis thaliana	core promoter element around -30 of transcription start
GWHTBISF018630	TATA-box	TATA	2399	4	-	Arabidopsis thaliana	core promoter element around -30 of transcription start
GWHTBISF018630	TATA-box	ATATAT	2581	6	-	Brassica napus	core promoter element around -30 of transcription start
GWHTBISF018630	TATA-box	TATATTTATATTT	2582	12	+	Avena sativa	core promoter element around -30 of transcription start
GWHTBISF018630	TATA-box	TATATTTATATTT	2792	12	-	Avena sativa	core promoter element around -30 of transcription start
GWHTBISF018630	TATA-box	ATATAT	2800	6	-	Brassica napus	core promoter element around -30 of transcription start
GWHTBISF018630	TATA-box	TATA	2801	4	-	Arabidopsis thaliana	core promoter element around -30 of transcription start
GWHTBISF018630	TATA-box	ATATAT	3364	6	-	Brassica napus	core promoter element around -30 of transcription start
GWHTBISF018630	TATA-box	TATATA	3365	6	-	Arabidopsis thaliana	core promoter element around -30 of transcription start
GWHTBISF018630	TATA-box	ATATAT	3366	6	-	Brassica napus	core promoter element around -30 of transcription start
GWHTBISF018630	TATA-box	TATATA	3367	6	-	Arabidopsis thaliana	core promoter element around -30 of transcription start
GWHTBISF018630	TATA-box	ATATAA	3368	6	+	Brassica oleracea	core promoter element around -30 of transcription start
GWHTBISF018630	TATA-box	TATA	3369	4	-	Arabidopsis thaliana	core promoter element around -30 of transcription start
GWHTBISF018630	TATA-box	ATATAT	3487	6	-	Brassica napus	core promoter element around -30 of transcription start
GWHTBISF018630	TATA-box	TATATA	3488	6	-	Arabidopsis thaliana	core promoter element around -30 of transcription start
GWHTBISF018630	TATA-box	ATATAT	3489	6	-	Brassica napus	core promoter element around -30 of transcription start
GWHTBISF018630	TATA-box	TATATA	3490	6	-	Arabidopsis thaliana	core promoter element around -30 of transcription start
GWHTBISF018630	TATA-box	ATATAT	3491	6	-	Brassica napus	core promoter element around -30 of transcription start
GWHTBISF018630	TATA-box	TATA	3492	4	-	Arabidopsis thaliana	core promoter element around -30 of transcription start
GWHTBISF018630		motif_sequence	428	4	-	organism	short_function
GWHTBISF018630		motif_sequence	462	4	+	organism	short_function
GWHTBISF018630		motif_sequence	471	4	+	organism	short_function
GWHTBISF018630		motif_sequence	546	4	+	organism	short_function
GWHTBISF018630		motif_sequence	933	4	+	organism	short_function
GWHTBISF018630		motif_sequence	1473	4	+	organism	short_function
GWHTBISF018630		motif_sequence	2104	4	-	organism	short_function
GWHTBISF018630		motif_sequence	2218	4	+	organism	short_function
GWHTBISF018630		motif_sequence	2225	4	+	organism	short_function
GWHTBISF018630		motif_sequence	2403	4	-	organism	short_function
GWHTBISF018630		motif_sequence	2441	4	-	organism	short_function
GWHTBISF018630		motif_sequence	2539	4	+	organism	short_function
GWHTBISF018630		motif_sequence	2546	4	-	organism	short_function
GWHTBISF018630		motif_sequence	2709	4	+	organism	short_function
GWHTBISF018630		motif_sequence	3380	4	+	organism	short_function
GWHTBISF018630		motif_sequence	3462	4	+	organism	short_function
GWHTBISF018630	G-box	CACGAC	618	6	-	Zea mays	cis-acting regulatory element involved in light responsiveness
GWHTBISF018630	G-box	CACGTG	648	6	+	Arabidopsis thaliana	cis-acting regulatory element involved in light responsiveness
GWHTBISF018630	CAAT-box	CAAAT	102	5	+	Pisum sativum	common cis-acting element in promoter and enhancer regions
GWHTBISF018630	CAAT-box	CAAT	197	4	+	Nicotiana glutinosa
GWHTBISF018630	CAAT-box	CAAT	240	4	+	Nicotiana glutinosa
GWHTBISF018630	CAAT-box	CAAT	268	4	+	Nicotiana glutinosa
GWHTBISF018630	CAAT-box	CAAT	290	4	-	Nicotiana glutinosa
GWHTBISF018630	CAAT-box	CCAAT	317	5	-	Arabidopsis thaliana	common cis-acting element in promoter and enhancer regions
GWHTBISF018630	CAAT-box	CAAAT	400	5	-	Pisum sativum	common cis-acting element in promoter and enhancer regions
GWHTBISF018630	CAAT-box	CAAT	419	4	-	Nicotiana glutinosa
GWHTBISF018630	CAAT-box	CAAAT	436	5	-	Pisum sativum	common cis-acting element in promoter and enhancer regions
GWHTBISF018630	CAAT-box	CAAAT	512	5	+	Pisum sativum	common cis-acting element in promoter and enhancer regions
GWHTBISF018630	CAAT-box	CAAT	538	4	+	Nicotiana glutinosa
GWHTBISF018630	CAAT-box	CCAAT	578	5	-	Arabidopsis thaliana	common cis-acting element in promoter and enhancer regions
GWHTBISF018630	CAAT-box	CCAAT	702	5	+	Arabidopsis thaliana	common cis-acting element in promoter and enhancer regions
GWHTBISF018630	CAAT-box	CAAT	703	4	+	Nicotiana glutinosa
GWHTBISF018630	CAAT-box	CAAAT	728	5	-	Pisum sativum	common cis-acting element in promoter and enhancer regions
GWHTBISF018630	CAAT-box	CAAT	742	4	+	Nicotiana glutinosa
GWHTBISF018630	CAAT-box	CAAT	839	4	+	Nicotiana glutinosa
GWHTBISF018630	CAAT-box	CCAAT	1057	5	-	Arabidopsis thaliana	common cis-acting element in promoter and enhancer regions
GWHTBISF018630	CAAT-box	CCAAT	1263	5	-	Arabidopsis thaliana	common cis-acting element in promoter and enhancer regions
GWHTBISF018630	CAAT-box	CAAT	1342	4	+	Nicotiana glutinosa
GWHTBISF018630	CAAT-box	CAAAT	1352	5	+	Pisum sativum	common cis-acting element in promoter and enhancer regions
GWHTBISF018630	CAAT-box	CAAT	1355	4	-	Nicotiana glutinosa
GWHTBISF018630	CAAT-box	CAAT	1361	4	-	Nicotiana glutinosa
GWHTBISF018630	CAAT-box	CAAT	1466	4	-	Nicotiana glutinosa
GWHTBISF018630	CAAT-box	CAAT	1482	4	-	Nicotiana glutinosa
GWHTBISF018630	CAAT-box	CAAT	1489	4	+	Nicotiana glutinosa
GWHTBISF018630	CAAT-box	CAAT	1508	4	-	Nicotiana glutinosa
GWHTBISF018630	CAAT-box	CAAT	1516	4	+	Nicotiana glutinosa
GWHTBISF018630	CAAT-box	CAAT	1557	4	-	Nicotiana glutinosa
GWHTBISF018630	CAAT-box	CAAT	1592	4	-	Nicotiana glutinosa
GWHTBISF018630	CAAT-box	CAAT	1604	4	+	Nicotiana glutinosa
GWHTBISF018630	CAAT-box	CAAAT	1718	5	-	Pisum sativum	common cis-acting element in promoter and enhancer regions
GWHTBISF018630	CAAT-box	CAAAT	1759	5	-	Pisum sativum	common cis-acting element in promoter and enhancer regions
GWHTBISF018630	CAAT-box	CAAT	1809	4	+	Nicotiana glutinosa
GWHTBISF018630	CAAT-box	CAAT	1811	4	-	Nicotiana glutinosa
GWHTBISF018630	CAAT-box	CAAT	1846	4	+	Nicotiana glutinosa
GWHTBISF018630	CAAT-box	CAAAT	1945	5	+	Pisum sativum	common cis-acting element in promoter and enhancer regions
GWHTBISF018630	CAAT-box	CCAAT	2002	5	+	Arabidopsis thaliana	common cis-acting element in promoter and enhancer regions
GWHTBISF018630	CAAT-box	CAAT	2003	4	+	Nicotiana glutinosa
GWHTBISF018630	CAAT-box	CAAAT	2019	5	+	Pisum sativum	common cis-acting element in promoter and enhancer regions
GWHTBISF018630	CAAT-box	CAAT	2223	4	+	Nicotiana glutinosa
GWHTBISF018630	CAAT-box	CAAT	2309	4	-	Nicotiana glutinosa
GWHTBISF018630	CAAT-box	CAAT	2352	4	-	Nicotiana glutinosa
GWHTBISF018630	CAAT-box	CCCAATTT	2620	8	+	Arabidopsis thaliana	common cis-acting element in promoter and enhancer regions
GWHTBISF018630	CAAT-box	CCAAT	2621	5	+	Arabidopsis thaliana	common cis-acting element in promoter and enhancer regions
GWHTBISF018630	CAAT-box	CAAT	2622	4	+	Nicotiana glutinosa
GWHTBISF018630	CAAT-box	CAAAT	2648	5	+	Pisum sativum	common cis-acting element in promoter and enhancer regions
GWHTBISF018630	CAAT-box	CAAAT	2653	5	+	Pisum sativum	common cis-acting element in promoter and enhancer regions
GWHTBISF018630	CAAT-box	CAAT	2671	4	-	Nicotiana glutinosa
GWHTBISF018630	CAAT-box	CAAAT	2677	5	-	Pisum sativum	common cis-acting element in promoter and enhancer regions
GWHTBISF018630	CAAT-box	CAAT	2752	4	-	Nicotiana glutinosa
GWHTBISF018630	CAAT-box	CAAAT	2804	5	-	Pisum sativum	common cis-acting element in promoter and enhancer regions
GWHTBISF018630	CAAT-box	CAAT	2818	4	-	Nicotiana glutinosa
GWHTBISF018630	CAAT-box	CAAAT	2867	5	-	Pisum sativum	common cis-acting element in promoter and enhancer regions
GWHTBISF018630	CAAT-box	CAAAT	2880	5	-	Pisum sativum	common cis-acting element in promoter and enhancer regions
GWHTBISF018630	CAAT-box	CAAAT	2965	5	+	Pisum sativum	common cis-acting element in promoter and enhancer regions
GWHTBISF018630	CAAT-box	CAAAT	3017	5	+	Pisum sativum	common cis-acting element in promoter and enhancer regions
GWHTBISF018630	CAAT-box	CAAAT	3028	5	+	Pisum sativum	common cis-acting element in promoter and enhancer regions
GWHTBISF018630	CAAT-box	CAAT	3297	4	+	Nicotiana glutinosa
GWHTBISF018630	CAAT-box	CAAAT	3320	5	-	Pisum sativum	common cis-acting element in promoter and enhancer regions
GWHTBISF018630	CAAT-box	CAAT	3438	4	-	Nicotiana glutinosa
GWHTBISF018630	TATA	TATAAAAT	1794	8	-	Arabidopsis thaliana
GWHTBISF018630	AAGAA-motif	gGTAAAGAAA	1932	9	-	Avena sativa
GWHTBISF018630	AAGAA-motif	GAAAGAA	3324	7	+	Avena sativa
GWHTBISF018630	AAGAA-motif	gGTAAAGAAA	3474	9	-	Avena sativa
GWHTBISF018630	AT~TATA-box	TATATA	1987	6	-	Arabidopsis thaliana
GWHTBISF018630	AT~TATA-box	TATATA	1989	6	-	Arabidopsis thaliana
GWHTBISF018630	AT~TATA-box	TATATA	1991	6	-	Arabidopsis thaliana
GWHTBISF018630	AT~TATA-box	TATATA	1993	6	-	Arabidopsis thaliana
GWHTBISF018630	AT~TATA-box	TATATA	2291	6	-	Arabidopsis thaliana
GWHTBISF018630	AT~TATA-box	TATATA	3365	6	-	Arabidopsis thaliana
GWHTBISF018630	AT~TATA-box	TATATA	3367	6	-	Arabidopsis thaliana
GWHTBISF018630	AT~TATA-box	TATATA	3488	6	-	Arabidopsis thaliana
GWHTBISF018630	AT~TATA-box	TATATA	3490	6	-	Arabidopsis thaliana
GWHTBISF018630	AE-box	AGAAACTT	824	8	-	Arabidopsis thaliana	part of a module for light response
GWHTBISF018630	AE-box	AGAAACAA	1347	8	+	Arabidopsis thaliana	part of a module for light response
GWHTBISF018630	AE-box	AGAAACTT	3205	8	-	Arabidopsis thaliana	part of a module for light response
GWHTBISF018630	3-AF1 binding site	TAAGAGAGGAA	914	10	-	Solanum tuberosum	light responsive element
GWHTBISF018630	WRE3	CCACCT	2556	6	+	Pisum sativum
GWHTBISF018630	GATA-motif	GATAGGA	2941	7	+	Arabidopsis thaliana	part of a light responsive element
GWHTBISF018630	GT1-motif	GGTTAA	1763	6	+	Arabidopsis thaliana	light responsive element
GWHTBISF018630	GT1-motif	GGTTAA	3145	6	+	Arabidopsis thaliana	light responsive element
GWHTBISF018630	ABRE	CACGTG	648	6	+	Arabidopsis thaliana	cis-acting element involved in the abscisic acid responsiveness
GWHTBISF018630	ABRE	ACGTG	649	5	+	Arabidopsis thaliana	cis-acting element involved in the abscisic acid responsiveness
GWHTBISF018630	MYB	CAACAG	109	6	-	Arabidopsis thaliana
GWHTBISF018630	MYB	CAACCA	1059	6	-	Arabidopsis thaliana
GWHTBISF018630	MYB	CAACAG	1282	6	+	Arabidopsis thaliana
GWHTBISF018630	MYB	CAACCA	1293	6	+	Arabidopsis thaliana
GWHTBISF018630	MYB	CAACAG	1629	6	+	Arabidopsis thaliana
GWHTBISF018630	MYB	TAACCA	1762	6	-	Arabidopsis thaliana
GWHTBISF018630	MYB	CAACCA	1941	6	+	Arabidopsis thaliana
GWHTBISF018630	MYB	CAACAG	2242	6	+	Arabidopsis thaliana
GWHTBISF018630	MYB	CAACAG	2374	6	+	Arabidopsis thaliana
GWHTBISF018630	MYB	CAACAG	2410	6	+	Arabidopsis thaliana
GWHTBISF018630	MYB	CAACCA	2870	6	-	Arabidopsis thaliana
GWHTBISF018630	MYB	CAACCA	2907	6	-	Arabidopsis thaliana
GWHTBISF018630	GA-motif	ATAGATAA	1978	8	+	Arabidopsis thaliana	part of a light responsive element
GWHTBISF018630	GA-motif	ATAGATAA	2533	8	-	Arabidopsis thaliana	part of a light responsive element
GWHTBISF018630	LTR	CCGAAA	1032	6	-	Hordeum vulgare	cis-acting element involved in low-temperature responsiveness
GWHTBISF018630	LTR	CCGAAA	2321	6	-	Hordeum vulgare	cis-acting element involved in low-temperature responsiveness
GWHTBISF018630	AT1-motif	AATTATTTTTTATT	2828	13	+	Solanum tuberosum	part of a light responsive module
GWHTBISF018630	MYB-like sequence	TAACCA	1762	6	-	Arabidopsis thaliana
GWHTBISF018630	Box 4	ATTAAT	2705	6	-	Petroselinum crispum	part of a conserved DNA module involved in light responsiveness
GWHTBISF018630	Box 4	ATTAAT	3071	6	-	Petroselinum crispum	part of a conserved DNA module involved in light responsiveness
GWHTBISF018630	Box 4	ATTAAT	3094	6	-	Petroselinum crispum	part of a conserved DNA module involved in light responsiveness
GWHTBISF018630	MYC	CATTTG	435	6	+	Arabidopsis thaliana
GWHTBISF018630	MYC	CAATTG	1809	6	-	Arabidopsis thaliana
GWHTBISF018630	MYC	CATTTG	3319	6	+	Arabidopsis thaliana
GWHTBISF018630	Unnamed__6	taTAAATATct	1633	10	-	Zea mays
GWHTBISF018630	Unnamed__6	taTAAATATct	1798	11	+	Zea mays
GWHTBISF018630	Unnamed__6	taTAAATATct	3232	10	+	Zea mays
GWHTBISF018630	LAMP-element	CTTTATCA	1935	8	+	Pisum sativum	part of a light responsive element
GWHTBISF018630	O2-site	GATGACATGG	773	9	+	Zea mays	cis-acting regulatory element involved in zein metabolism regulation
GWHTBISF018630	O2-site	GATGATGTGG	1561	9	-	Zea mays	cis-acting regulatory element involved in zein metabolism regulation
GWHTBISF018630	CGTCA-motif	CGTCA	541	5	-	Hordeum vulgare	cis-acting regulatory element involved in the MeJA-responsiveness
GWHTBISF018630	CGTCA-motif	CGTCA	1571	5	+	Hordeum vulgare	cis-acting regulatory element involved in the MeJA-responsiveness
GWHTBISF018630	ARE	AAACCA	631	6	-	Zea mays	cis-acting regulatory element essential for the anaerobic induction
GWHTBISF018630	STRE	AGGGG	21	5	-	Arabidopsis thaliana
GWHTBISF018630	STRE	AGGGG	141	5	-	Arabidopsis thaliana
GWHTBISF018630	STRE	AGGGG	1723	5	+	Arabidopsis thaliana
GWHTBISF018630	STRE	AGGGG	3142	5	+	Arabidopsis thaliana
GWHTBISF018630	WUN-motif	AAATTACTA	2654	9	+	Nicotiana glutinosa
GWHTBISF018630	WUN-motif	AAATTACT	3018	8	+	Nicotiana glutinosa
GWHTBISF018630	TGACG-motif	TGACG	541	5	+	Hordeum vulgare	cis-acting regulatory element involved in the MeJA-responsiveness
GWHTBISF018630	TGACG-motif	TGACG	1571	5	-	Hordeum vulgare	cis-acting regulatory element involved in the MeJA-responsiveness
GWHTBISF018630	CAT-box	GCCACT	445	6	-	Arabidopsis thaliana	cis-acting regulatory element related to meristem expression
GWHTBISF018630	CAT-box	GCCACT	980	6	+	Arabidopsis thaliana	cis-acting regulatory element related to meristem expression
GWHTBISF018630	CAT-box	GCCACT	1040	6	+	Arabidopsis thaliana	cis-acting regulatory element related to meristem expression
GWHTBISF018630	CAT-box	GCCACT	1560	6	+	Arabidopsis thaliana	cis-acting regulatory element related to meristem expression
GWHTBISF018630	Myb	TAACTG	1083	6	-	Arabidopsis thaliana
GWHTBISF018630	as-1	TGACG	541	5	+	Arabidopsis thaliana
GWHTBISF018630	as-1	TGACG	1571	5	-	Arabidopsis thaliana
GWHTBISF020960	ARE	AAACCA	913	6	-	Zea mays	cis-acting regulatory element essential for the anaerobic induction
GWHTBISF020960	ARE	AAACCA	1094	6	+	Zea mays	cis-acting regulatory element essential for the anaerobic induction
GWHTBISF020960	ARE	AAACCA	1838	6	-	Zea mays	cis-acting regulatory element essential for the anaerobic induction
GWHTBISF020960	ARE	AAACCA	2438	6	+	Zea mays	cis-acting regulatory element essential for the anaerobic induction
GWHTBISF020960	ARE	AAACCA	2965	6	+	Zea mays	cis-acting regulatory element essential for the anaerobic induction
GWHTBISF020960	CGTCA-motif	CGTCA	1756	5	+	Hordeum vulgare	cis-acting regulatory element involved in the MeJA-responsiveness
GWHTBISF020960	LAMP-element	CTTTATCA	3207	8	-	Pisum sativum	part of a light responsive element
GWHTBISF020960	DRE core	GCCGAC	208	6	-	Arabidopsis thaliana
GWHTBISF020960	DRE core	GCCGAC	244	6	-	Arabidopsis thaliana
GWHTBISF020960	Unnamed__10	TCCACGTAGA	1183	10	+	Zea mays
GWHTBISF020960	Box 4	ATTAAT	505	6	+	Petroselinum crispum	part of a conserved DNA module involved in light responsiveness
GWHTBISF020960	Box 4	ATTAAT	835	6	+	Petroselinum crispum	part of a conserved DNA module involved in light responsiveness
GWHTBISF020960	Box 4	ATTAAT	891	6	+	Petroselinum crispum	part of a conserved DNA module involved in light responsiveness
GWHTBISF020960	Box 4	ATTAAT	1130	6	+	Petroselinum crispum	part of a conserved DNA module involved in light responsiveness
GWHTBISF020960	Box 4	ATTAAT	1282	6	+	Petroselinum crispum	part of a conserved DNA module involved in light responsiveness
GWHTBISF020960	Box 4	ATTAAT	1872	6	-	Petroselinum crispum	part of a conserved DNA module involved in light responsiveness
GWHTBISF020960	Box 4	ATTAAT	2010	6	-	Petroselinum crispum	part of a conserved DNA module involved in light responsiveness
GWHTBISF020960	MYB	TAACCA	675	6	+	Arabidopsis thaliana
GWHTBISF020960	MYB	TAACCA	1052	6	-	Arabidopsis thaliana
GWHTBISF020960	MYB	CAACCA	1333	6	+	Arabidopsis thaliana
GWHTBISF020960	MYB	CAACAG	1594	6	+	Arabidopsis thaliana
GWHTBISF020960	MYB	TAACCA	2557	6	+	Arabidopsis thaliana
GWHTBISF020960	MYB	CAACAG	2644	6	+	Arabidopsis thaliana
GWHTBISF020960	MYB	CAACCA	3013	6	+	Arabidopsis thaliana
GWHTBISF020960	MYB	CAACAG	3066	6	+	Arabidopsis thaliana
GWHTBISF020960	Unnamed__8	TCCACGTAGA	1183	10	+	Zea mays
GWHTBISF020960	WRE3	CCACCT	2374	6	+	Pisum sativum
GWHTBISF020960	GATA-motif	AAGATAAGATT	711	10	+	Arabidopsis thaliana	part of a light responsive element
GWHTBISF020960	MYB recognition site	CCGTTG	1500	6	-	Arabidopsis thaliana
GWHTBISF020960	AAGAA-motif	GAAAGAA	1263	7	-	Avena sativa
GWHTBISF020960	AAGAA-motif	GAAAGAA	1484	7	+	Avena sativa
GWHTBISF020960	AAGAA-motif	GAAAGAA	1715	7	+	Avena sativa
GWHTBISF020960	Unnamed__14	TCCACGTAGA	1183	10	+	Zea mays
GWHTBISF020960	TATA	TATAAAAT	527	8	+	Arabidopsis thaliana
GWHTBISF020960	TATA	TATAAAAT	617	8	-	Arabidopsis thaliana
GWHTBISF020960	TATA-box	ATATAA	175	6	+	Brassica oleracea	core promoter element around -30 of transcription start
GWHTBISF020960	TATA-box	TATA	176	4	+	Arabidopsis thaliana	core promoter element around -30 of transcription start
GWHTBISF020960	TATA-box	TATAA	291	5	-	Arabidopsis thaliana	core promoter element around -30 of transcription start
GWHTBISF020960	TATA-box	TATA	292	4	+	Arabidopsis thaliana	core promoter element around -30 of transcription start
GWHTBISF020960	TATA-box	ATATAA	317	6	+	Brassica oleracea	core promoter element around -30 of transcription start
GWHTBISF020960	TATA-box	TATA	318	4	+	Arabidopsis thaliana	core promoter element around -30 of transcription start
GWHTBISF020960	TATA-box	TATAA	335	5	-	Arabidopsis thaliana	core promoter element around -30 of transcription start
GWHTBISF020960	TATA-box	TATA	336	4	+	Arabidopsis thaliana	core promoter element around -30 of transcription start
GWHTBISF020960	TATA-box	ATATAA	475	6	+	Brassica oleracea	core promoter element around -30 of transcription start
GWHTBISF020960	TATA-box	TATA	476	4	+	Arabidopsis thaliana	core promoter element around -30 of transcription start
GWHTBISF020960	TATA-box	TATATTTATATTT	512	13	-	Avena sativa	core promoter element around -30 of transcription start
GWHTBISF020960	TATA-box	ATATAA	514	6	+	Brassica oleracea	core promoter element around -30 of transcription start
GWHTBISF020960	TATA-box	TATA	515	4	+	Arabidopsis thaliana	core promoter element around -30 of transcription start
GWHTBISF020960	TATA-box	TATATTTATATTT	518	13	-	Avena sativa	core promoter element around -30 of transcription start
GWHTBISF020960	TATA-box	ATATAA	520	6	+	Brassica oleracea	core promoter element around -30 of transcription start
GWHTBISF020960	TATA-box	TATA	521	4	+	Arabidopsis thaliana	core promoter element around -30 of transcription start
GWHTBISF020960	TATA-box	ATATAA	526	6	+	Brassica oleracea	core promoter element around -30 of transcription start
GWHTBISF020960	TATA-box	TATA	527	4	+	Arabidopsis thaliana	core promoter element around -30 of transcription start
GWHTBISF020960	TATA-box	TACAAAA	543	7	+	Oryza sativa	core promoter element around -30 of transcription start
GWHTBISF020960	TATA-box	ATATAA	549	6	+	Brassica oleracea	core promoter element around -30 of transcription start
GWHTBISF020960	TATA-box	TATA	550	4	+	Arabidopsis thaliana	core promoter element around -30 of transcription start
GWHTBISF020960	TATA-box	TATAAAA	618	7	-	Pisum sativum	core promoter element around -30 of transcription start
GWHTBISF020960	TATA-box	TATAAA	619	6	-	Helianthus annuus	core promoter element around -30 of transcription start
GWHTBISF020960	TATA-box	TATAA	620	5	-	Arabidopsis thaliana	core promoter element around -30 of transcription start
GWHTBISF020960	TATA-box	TATA	621	4	+	Arabidopsis thaliana	core promoter element around -30 of transcription start
GWHTBISF020960	TATA-box	ATATAA	712	6	+	Brassica oleracea	core promoter element around -30 of transcription start
GWHTBISF020960	TATA-box	TATA	713	4	+	Arabidopsis thaliana	core promoter element around -30 of transcription start
GWHTBISF020960	TATA-box	TATAA	736	5	-	Arabidopsis thaliana	core promoter element around -30 of transcription start
GWHTBISF020960	TATA-box	TATA	737	4	+	Arabidopsis thaliana	core promoter element around -30 of transcription start
GWHTBISF020960	TATA-box	TATA	757	4	+	Arabidopsis thaliana	core promoter element around -30 of transcription start
GWHTBISF020960	TATA-box	ATATAT	948	6	+	Brassica napus	core promoter element around -30 of transcription start
GWHTBISF020960	TATA-box	TATA	949	4	+	Arabidopsis thaliana	core promoter element around -30 of transcription start
GWHTBISF020960	TATA-box	ATATAA	1220	6	+	Brassica oleracea	core promoter element around -30 of transcription start
GWHTBISF020960	TATA-box	TATA	1221	4	+	Arabidopsis thaliana	core promoter element around -30 of transcription start
GWHTBISF020960	TATA-box	TATAAAA	1251	7	-	Pisum sativum	core promoter element around -30 of transcription start
GWHTBISF020960	TATA-box	TATAAA	1252	6	-	Helianthus annuus	core promoter element around -30 of transcription start
GWHTBISF020960	TATA-box	TATAA	1253	5	-	Arabidopsis thaliana	core promoter element around -30 of transcription start
GWHTBISF020960	TATA-box	TATA	1254	4	+	Arabidopsis thaliana	core promoter element around -30 of transcription start
GWHTBISF020960	TATA-box	TATA	1341	4	+	Arabidopsis thaliana	core promoter element around -30 of transcription start
GWHTBISF020960	TATA-box	TATAA	1645	5	-	Arabidopsis thaliana	core promoter element around -30 of transcription start
GWHTBISF020960	TATA-box	TATA	1646	4	+	Arabidopsis thaliana	core promoter element around -30 of transcription start
GWHTBISF020960	TATA-box	TATATTTATATTT	1794	12	-	Avena sativa	core promoter element around -30 of transcription start
GWHTBISF020960	TATA-box	ATATAA	1802	6	+	Brassica oleracea	core promoter element around -30 of transcription start
GWHTBISF020960	TATA-box	TATA	1803	4	-	Arabidopsis thaliana	core promoter element around -30 of transcription start
GWHTBISF020960	TATA-box	TATA	1822	4	-	Arabidopsis thaliana	core promoter element around -30 of transcription start
GWHTBISF020960	TATA-box	TATAAAA	2001	7	-	Pisum sativum	core promoter element around -30 of transcription start
GWHTBISF020960	TATA-box	TATAAA	2002	6	-	Helianthus annuus	core promoter element around -30 of transcription start
GWHTBISF020960	TATA-box	TATAA	2003	5	-	Arabidopsis thaliana	core promoter element around -30 of transcription start
GWHTBISF020960	TATA-box	TATA	2004	4	-	Arabidopsis thaliana	core promoter element around -30 of transcription start
GWHTBISF020960	TATA-box	TATAAATA	2034	8	-	Daucus carota	core promoter element around -30 of transcription start
GWHTBISF020960	TATA-box	TATAAAT	2035	7	-	Brassica juncea	core promoter element around -30 of transcription start
GWHTBISF020960	TATA-box	TATAAA	2036	6	-	Helianthus annuus	core promoter element around -30 of transcription start
GWHTBISF020960	TATA-box	TATAA	2037	5	-	Arabidopsis thaliana	core promoter element around -30 of transcription start
GWHTBISF020960	TATA-box	TATA	2038	4	-	Arabidopsis thaliana	core promoter element around -30 of transcription start
GWHTBISF020960	TATA-box	TATATTTATATTT	2056	12	+	Avena sativa	core promoter element around -30 of transcription start
GWHTBISF020960	TATA-box	taTATAAAtc	2058	9	-	Arabidopsis thaliana	core promoter element around -30 of transcription start
GWHTBISF020960	TATA-box	TATAAAT	2059	7	-	Brassica juncea	core promoter element around -30 of transcription start
GWHTBISF020960	TATA-box	TATAAA	2060	6	-	Helianthus annuus	core promoter element around -30 of transcription start
GWHTBISF020960	TATA-box	TATATAA	2061	7	-	Arabidopsis thaliana	core promoter element around -30 of transcription start
GWHTBISF020960	TATA-box	TATATA	2062	6	-	Arabidopsis thaliana	core promoter element around -30 of transcription start
GWHTBISF020960	TATA-box	ATATAT	2063	6	-	Brassica napus	core promoter element around -30 of transcription start
GWHTBISF020960	TATA-box	TATATA	2064	6	-	Arabidopsis thaliana	core promoter element around -30 of transcription start
GWHTBISF020960	TATA-box	ATATAT	2065	6	-	Brassica napus	core promoter element around -30 of transcription start
GWHTBISF020960	TATA-box	TATA	2066	4	-	Arabidopsis thaliana	core promoter element around -30 of transcription start
GWHTBISF020960	TATA-box	ATTATA	2069	6	+	Brassica napus	core promoter element around -30 of transcription start
GWHTBISF020960	TATA-box	TATAA	2070	5	-	Arabidopsis thaliana	core promoter element around -30 of transcription start
GWHTBISF020960	TATA-box	TATA	2071	4	-	Arabidopsis thaliana	core promoter element around -30 of transcription start
GWHTBISF020960	TATA-box	TATAA	2265	5	-	Arabidopsis thaliana	core promoter element around -30 of transcription start
GWHTBISF020960	TATA-box	TATA	2266	4	-	Arabidopsis thaliana	core promoter element around -30 of transcription start
GWHTBISF020960	TATA-box	TATATA	2724	6	-	Arabidopsis thaliana	core promoter element around -30 of transcription start
GWHTBISF020960	TATA-box	ATATAT	2725	6	-	Brassica napus	core promoter element around -30 of transcription start
GWHTBISF020960	TATA-box	TATATA	2726	6	-	Arabidopsis thaliana	core promoter element around -30 of transcription start
GWHTBISF020960	TATA-box	ATATAT	2727	6	-	Brassica napus	core promoter element around -30 of transcription start
GWHTBISF020960	TATA-box	TATA	2728	4	-	Arabidopsis thaliana	core promoter element around -30 of transcription start
GWHTBISF020960	TATA-box	TAAAGATT	3210	8	+	Arabidopsis thaliana	core promoter element around -30 of transcription start
GWHTBISF020960	ERE	ATTTCATA	1984	8	+	Nicotiana glutinos
GWHTBISF020960	ERE	ATTTTAAA	2338	8	+	Nicotiana glutinos
GWHTBISF020960	ABRE4	CACGTA	1185	6	+	Zea mays
GWHTBISF020960	ABRE4	CACGTA	1397	6	+	Zea mays
GWHTBISF020960	G-Box	CACGTG	1098	6	+	Pisum sativum	cis-acting regulatory element involved in light responsiveness
GWHTBISF020960	G-Box	CACGTT	1543	6	+	Pisum sativum	cis-acting regulatory element involved in light responsiveness
GWHTBISF020960	G-Box	CACGTT	1577	6	+	Pisum sativum	cis-acting regulatory element involved in light responsiveness
GWHTBISF020960	G-Box	CACGTT	1635	6	+	Pisum sativum	cis-acting regulatory element involved in light responsiveness
GWHTBISF020960	P-box	CCTTTTG	376	7	-	Oryza sativa	gibberellin-responsive element
GWHTBISF020960	ATCT-motif	AATCTAATCC	381	9	-	Pisum sativum	part of a conserved DNA module involved in light responsiveness
GWHTBISF020960	TCA-element	CCATCTTTTT	3358	9	+	Nicotiana tabacum	cis-acting element involved in salicylic acid responsiveness
GWHTBISF020960	circadian	CAAAGATATC	669	9	+	Lycopersicon esculentum	cis-acting regulatory element involved in circadian control
GWHTBISF020960	circadian	CAAAGATATC	947	9	-	Lycopersicon esculentum	cis-acting regulatory element involved in circadian control
GWHTBISF020960	Unnamed__12	TCCACGTAGA	1183	10	+	Zea mays
GWHTBISF020960	as-1	TGACG	1756	5	-	Arabidopsis thaliana
GWHTBISF020960	CCAAT-box	CAACGG	1500	6	+	Hordeum vulgare	MYBHv1 binding site
GWHTBISF020960	AuxRR-core	GGTCCAT	746	7	+	Nicotiana tabacum	cis-acting regulatory element involved in auxin responsiveness
GWHTBISF020960	Box II	TGGTAATAA	3119	9	-	Solanum tuberosum	part of a light responsive element
GWHTBISF020960	CAT-box	GCCACT	196	6	-	Arabidopsis thaliana	cis-acting regulatory element related to meristem expression
GWHTBISF020960	Myb	TAACTG	288	6	-	Arabidopsis thaliana
GWHTBISF020960	Myb	TAACTG	2394	6	-	Arabidopsis thaliana
GWHTBISF020960	TGACG-motif	TGACG	1756	5	-	Hordeum vulgare	cis-acting regulatory element involved in the MeJA-responsiveness
GWHTBISF020960	STRE	AGGGG	457	5	-	Arabidopsis thaliana
GWHTBISF020960	STRE	AGGGG	2125	5	+	Arabidopsis thaliana
GWHTBISF020960	STRE	AGGGG	2312	5	+	Arabidopsis thaliana
GWHTBISF020960	STRE	AGGGG	3025	5	-	Arabidopsis thaliana
GWHTBISF020960	STRE	AGGGG	3376	5	-	Arabidopsis thaliana
GWHTBISF020960	Unnamed__6	taTAAATATct	2724	10	+	Zea mays
GWHTBISF020960	MYC	CATGTG	395	6	+	Arabidopsis thaliana
GWHTBISF020960	MYC	CATTTG	701	6	-	Arabidopsis thaliana
GWHTBISF020960	MYC	CATTTG	1155	6	-	Arabidopsis thaliana
GWHTBISF020960	MYC	CATTTG	1454	6	-	Arabidopsis thaliana
GWHTBISF020960	MYC	CAATTG	1479	6	+	Arabidopsis thaliana
GWHTBISF020960	MYC	CAATTG	3512	6	-	Arabidopsis thaliana
GWHTBISF020960	MYB-like sequence	TAACCA	675	6	+	Arabidopsis thaliana
GWHTBISF020960	MYB-like sequence	TAACCA	1052	6	-	Arabidopsis thaliana
GWHTBISF020960	MYB-like sequence	TAACCA	2557	6	+	Arabidopsis thaliana
GWHTBISF020960	AT1-motif	AATTATTTTTTATT	2017	13	+	Solanum tuberosum	part of a light responsive module
GWHTBISF020960	ABRE	TACGGTC	323	7	+	Arabidopsis thaliana	cis-acting element involved in the abscisic acid responsiveness
GWHTBISF020960	ABRE	CACGTG	1098	6	+	Arabidopsis thaliana	cis-acting element involved in the abscisic acid responsiveness
GWHTBISF020960	ABRE	ACGTG	1099	5	+	Arabidopsis thaliana	cis-acting element involved in the abscisic acid responsiveness
GWHTBISF020960	ABRE	ACGTG	1185	5	-	Arabidopsis thaliana	cis-acting element involved in the abscisic acid responsiveness
GWHTBISF020960	ABRE	ACGTG	1397	5	-	Arabidopsis thaliana	cis-acting element involved in the abscisic acid responsiveness
GWHTBISF020960	ABRE	ACGTG	1543	5	-	Arabidopsis thaliana	cis-acting element involved in the abscisic acid responsiveness
GWHTBISF020960	ABRE	ACGTG	1577	5	-	Arabidopsis thaliana	cis-acting element involved in the abscisic acid responsiveness
GWHTBISF020960	ABRE	ACGTG	1635	5	-	Arabidopsis thaliana	cis-acting element involved in the abscisic acid responsiveness
GWHTBISF020960	AC-I	(T/C)C(T/C)(C/T)ACC(T/C)ACC	2763	8.5	-	Phaseolus vulgaris
GWHTBISF020960	GT1-motif	GGTTAAT	1053	7	+	Avena sativa	light responsive element
GWHTBISF020960	3-AF1 binding site	TAAGAGAGGAA	3051	10	-	Solanum tuberosum	light responsive element
GWHTBISF020960	AT~TATA-box	TATATAAA	2060	8	-	Arabidopsis thaliana
GWHTBISF020960	AT~TATA-box	TATATA	2062	6	-	Arabidopsis thaliana
GWHTBISF020960	AT~TATA-box	TATATA	2064	6	-	Arabidopsis thaliana
GWHTBISF020960	AT~TATA-box	TATATA	2724	6	-	Arabidopsis thaliana
GWHTBISF020960	AT~TATA-box	TATATA	2726	6	-	Arabidopsis thaliana
GWHTBISF020960	CAAT-box	CAAT	68	4	-	Nicotiana glutinosa
GWHTBISF020960	CAAT-box	CAAT	228	4	-	Nicotiana glutinosa
GWHTBISF020960	CAAT-box	CAAT	264	4	-	Nicotiana glutinosa
GWHTBISF020960	CAAT-box	CAAT	312	4	-	Nicotiana glutinosa
GWHTBISF020960	CAAT-box	CAAAT	415	5	-	Pisum sativum	common cis-acting element in promoter and enhancer regions
GWHTBISF020960	CAAT-box	CAAT	539	4	-	Nicotiana glutinosa
GWHTBISF020960	CAAT-box	CAAT	564	4	-	Nicotiana glutinosa
GWHTBISF020960	CAAT-box	CCAAT	627	5	+	Arabidopsis thaliana	common cis-acting element in promoter and enhancer regions
GWHTBISF020960	CAAT-box	CAAT	628	4	+	Nicotiana glutinosa
GWHTBISF020960	CAAT-box	CCAAT	643	5	+	Arabidopsis thaliana	common cis-acting element in promoter and enhancer regions
GWHTBISF020960	CAAT-box	CAAT	644	4	+	Nicotiana glutinosa
GWHTBISF020960	CAAT-box	CAAT	648	4	+	Nicotiana glutinosa
GWHTBISF020960	CAAT-box	CAAAT	679	5	+	Pisum sativum	common cis-acting element in promoter and enhancer regions
GWHTBISF020960	CAAT-box	CAAT	687	4	-	Nicotiana glutinosa
GWHTBISF020960	CAAT-box	CAAAT	701	5	+	Pisum sativum	common cis-acting element in promoter and enhancer regions
GWHTBISF020960	CAAT-box	CAAAT	719	5	-	Pisum sativum	common cis-acting element in promoter and enhancer regions
GWHTBISF020960	CAAT-box	CAAAT	810	5	+	Pisum sativum	common cis-acting element in promoter and enhancer regions
GWHTBISF020960	CAAT-box	CAAAT	842	5	-	Pisum sativum	common cis-acting element in promoter and enhancer regions
GWHTBISF020960	CAAT-box	CAAAT	898	5	-	Pisum sativum	common cis-acting element in promoter and enhancer regions
GWHTBISF020960	CAAT-box	CAAAT	952	5	-	Pisum sativum	common cis-acting element in promoter and enhancer regions
GWHTBISF020960	CAAT-box	CAAT	993	4	-	Nicotiana glutinosa
GWHTBISF020960	CAAT-box	CAAT	1001	4	+	Nicotiana glutinosa
GWHTBISF020960	CAAT-box	CAAAT	1155	5	+	Pisum sativum	common cis-acting element in promoter and enhancer regions
GWHTBISF020960	CAAT-box	CAAT	1163	4	+	Nicotiana glutinosa
GWHTBISF020960	CAAT-box	CAAAT	1217	5	+	Pisum sativum	common cis-acting element in promoter and enhancer regions
GWHTBISF020960	CAAT-box	CAAT	1286	4	-	Nicotiana glutinosa
GWHTBISF020960	CAAT-box	CAAT	1290	4	-	Nicotiana glutinosa
GWHTBISF020960	CAAT-box	CAAAT	1295	5	-	Pisum sativum	common cis-acting element in promoter and enhancer regions
GWHTBISF020960	CAAT-box	CAAT	1316	4	+	Nicotiana glutinosa
GWHTBISF020960	CAAT-box	CAAAT	1337	5	+	Pisum sativum	common cis-acting element in promoter and enhancer regions
GWHTBISF020960	CAAT-box	CAAAT	1362	5	+	Pisum sativum	common cis-acting element in promoter and enhancer regions
GWHTBISF020960	CAAT-box	CAAT	1410	4	+	Nicotiana glutinosa
GWHTBISF020960	CAAT-box	CAAT	1415	4	+	Nicotiana glutinosa
GWHTBISF020960	CAAT-box	CAAAT	1426	5	+	Pisum sativum	common cis-acting element in promoter and enhancer regions
GWHTBISF020960	CAAT-box	CAAAT	1454	5	+	Pisum sativum	common cis-acting element in promoter and enhancer regions
GWHTBISF020960	CAAT-box	CAAT	1479	4	+	Nicotiana glutinosa
GWHTBISF020960	CAAT-box	CAAT	1481	4	-	Nicotiana glutinosa
GWHTBISF020960	CAAT-box	CAAT	1530	4	+	Nicotiana glutinosa
GWHTBISF020960	CAAT-box	CAAAT	1740	5	+	Pisum sativum	common cis-acting element in promoter and enhancer regions
GWHTBISF020960	CAAT-box	CAAT	1749	4	-	Nicotiana glutinosa
GWHTBISF020960	CAAT-box	CAAT	1783	4	-	Nicotiana glutinosa
GWHTBISF020960	CAAT-box	CAAT	1867	4	-	Nicotiana glutinosa
GWHTBISF020960	CAAT-box	CAAAT	1876	5	-	Pisum sativum	common cis-acting element in promoter and enhancer regions
GWHTBISF020960	CAAT-box	CAAT	1888	4	-	Nicotiana glutinosa
GWHTBISF020960	CAAT-box	CAAT	1905	4	-	Nicotiana glutinosa
GWHTBISF020960	CAAT-box	CAAT	2016	4	+	Nicotiana glutinosa
GWHTBISF020960	CAAT-box	CCAAT	2051	5	-	Arabidopsis thaliana	common cis-acting element in promoter and enhancer regions
GWHTBISF020960	CAAT-box	CAAAT	2076	5	+	Pisum sativum	common cis-acting element in promoter and enhancer regions
GWHTBISF020960	CAAT-box	CAAT	2092	4	-	Nicotiana glutinosa
GWHTBISF020960	CAAT-box	CAAAT	2102	5	-	Pisum sativum	common cis-acting element in promoter and enhancer regions
GWHTBISF020960	CAAT-box	CAAT	2172	4	-	Nicotiana glutinosa
GWHTBISF020960	CAAT-box	CAAT	2208	4	-	Nicotiana glutinosa
GWHTBISF020960	CAAT-box	CAAAT	2226	5	-	Pisum sativum	common cis-acting element in promoter and enhancer regions
GWHTBISF020960	CAAT-box	CAAAT	2274	5	+	Pisum sativum	common cis-acting element in promoter and enhancer regions
GWHTBISF020960	CAAT-box	CAAT	2277	4	-	Nicotiana glutinosa
GWHTBISF020960	CAAT-box	CAAT	2284	4	+	Nicotiana glutinosa
GWHTBISF020960	CAAT-box	CAAAT	2335	5	+	Pisum sativum	common cis-acting element in promoter and enhancer regions
GWHTBISF020960	CAAT-box	CAAT	2346	4	+	Nicotiana glutinosa
GWHTBISF020960	CAAT-box	CCAAT	2465	5	-	Arabidopsis thaliana	common cis-acting element in promoter and enhancer regions
GWHTBISF020960	CAAT-box	CCAAT	2514	5	+	Arabidopsis thaliana	common cis-acting element in promoter and enhancer regions
GWHTBISF020960	CAAT-box	CAAT	2515	4	+	Nicotiana glutinosa
GWHTBISF020960	CAAT-box	CAAT	2545	4	+	Nicotiana glutinosa
GWHTBISF020960	CAAT-box	CAAAT	2589	5	-	Pisum sativum	common cis-acting element in promoter and enhancer regions
GWHTBISF020960	CAAT-box	CCAAT	2957	5	-	Arabidopsis thaliana	common cis-acting element in promoter and enhancer regions
GWHTBISF020960	CAAT-box	CAAT	3087	4	+	Nicotiana glutinosa
GWHTBISF020960	CAAT-box	CAAAT	3343	5	+	Pisum sativum	common cis-acting element in promoter and enhancer regions
GWHTBISF020960	CAAT-box	CAAT	3384	4	-	Nicotiana glutinosa
GWHTBISF020960	CAAT-box	CCAAT	3388	5	-	Arabidopsis thaliana	common cis-acting element in promoter and enhancer regions
GWHTBISF020960	CAAT-box	CAAT	3512	4	+	Nicotiana glutinosa
GWHTBISF020960	CAAT-box	CAAT	3514	4	-	Nicotiana glutinosa
GWHTBISF020960	G-box	CACGTG	1098	6	+	Arabidopsis thaliana	cis-acting regulatory element involved in light responsiveness
GWHTBISF020960	G-box	TACGTG	1185	6	-	Arabidopsis thaliana	cis-acting regulatory element involved in light responsiveness
GWHTBISF020960	G-box	TACGTG	1397	6	-	Arabidopsis thaliana	cis-acting regulatory element involved in light responsiveness
GWHTBISF020960		motif_sequence	112	4	+	organism	short_function
GWHTBISF020960		motif_sequence	267	4	-	organism	short_function
GWHTBISF020960		motif_sequence	598	4	-	organism	short_function
GWHTBISF020960		motif_sequence	799	4	-	organism	short_function
GWHTBISF020960		motif_sequence	870	4	-	organism	short_function
GWHTBISF020960		motif_sequence	884	4	-	organism	short_function
GWHTBISF020960		motif_sequence	1080	4	+	organism	short_function
GWHTBISF020960		motif_sequence	1158	4	+	organism	short_function
GWHTBISF020960		motif_sequence	1417	4	+	organism	short_function
GWHTBISF020960		motif_sequence	1505	4	-	organism	short_function
GWHTBISF020960		motif_sequence	1538	4	+	organism	short_function
GWHTBISF020960		motif_sequence	1599	4	-	organism	short_function
GWHTBISF020960		motif_sequence	1719	4	-	organism	short_function
GWHTBISF020960		motif_sequence	2269	4	+	organism	short_function
GWHTBISF020960		motif_sequence	2443	4	+	organism	short_function
GWHTBISF020960		motif_sequence	2459	4	+	organism	short_function
GWHTBISF020960		motif_sequence	2476	4	+	organism	short_function
GWHTBISF020960		motif_sequence	2731	4	+	organism	short_function
GWHTBISF020960		motif_sequence	2756	4	+	organism	short_function
GWHTBISF020960		motif_sequence	2822	4	+	organism	short_function
GWHTBISF020960		motif_sequence	3290	4	-	organism	short_function
GWHTBISF020960		motif_sequence	3422	4	+	organism	short_function
GWHTBISF020960		motif_sequence	3452	4	-	organism	short_function
GWHTBISF020960		motif_sequence	3480	4	+	organism	short_function
GWHTBISF020960	Unnamed__4	CTCC	194	4	-	Petroselinum hortense
GWHTBISF020960	Unnamed__4	CTCC	351	4	-	Petroselinum hortense
GWHTBISF020960	Unnamed__4	CTCC	443	4	+	Petroselinum hortense
GWHTBISF020960	Unnamed__4	CTCC	640	4	+	Petroselinum hortense
GWHTBISF020960	Unnamed__4	CTCC	1060	4	-	Petroselinum hortense
GWHTBISF020960	Unnamed__4	CTCC	1540	4	+	Petroselinum hortense
GWHTBISF020960	Unnamed__4	CTCC	2123	4	-	Petroselinum hortense
GWHTBISF020960	Unnamed__4	CTCC	2159	4	+	Petroselinum hortense
GWHTBISF020960	Unnamed__4	CTCC	2372	4	+	Petroselinum hortense
GWHTBISF020960	Unnamed__4	CTCC	2811	4	-	Petroselinum hortense
GWHTBISF020960	Unnamed__4	CTCC	2814	4	-	Petroselinum hortense
GWHTBISF020960	Unnamed__4	CTCC	3010	4	+	Petroselinum hortense
GWHTBISF020960	Unnamed__4	CTCC	3135	4	-	Petroselinum hortense
GWHTBISF020960	Unnamed__4	CTCC	3290	4	-	Petroselinum hortense
GWHTBISF020960	Unnamed__4	CTCC	3338	4	-	Petroselinum hortense
GWHTBISF020960	Unnamed__4	CTCC	3414	4	+	Petroselinum hortense
GWHTBISF020960	ABRE3a	TACGTG	1185	6	-	Zea mays
GWHTBISF020960	ABRE3a	TACGTG	1397	6	-	Zea mays
GWHTBISF020960	TC-rich repeats	GTTTTCTTAC	428	9	+	Nicotiana tabacum	cis-acting element involved in defense and stress responsiveness
GWHTBISF020960	TC-rich repeats	GTTTTCTTAC	1921	9	-	Nicotiana tabacum	cis-acting element involved in defense and stress responsiveness
GWHTBISF020960	TATC-box	TATCCCA	1366	7	+	Oryza sativa	cis-acting element involved in gibberellin-responsiveness
GWHTBISF020960	W box	TTGACC	355	6	-	Arabidopsis thaliana
GWHTBISF020960	W box	TTGACC	3063	6	-	Arabidopsis thaliana
GWHTBISF020960	TGA-element	AACGAC	723	6	-	Brassica oleracea	auxin-responsive element
GWHTBISF020960	TGA-element	AACGAC	3005	6	+	Brassica oleracea	auxin-responsive element
GWHTBISF020960	GARE-motif	TCTGTTG	1594	7	-	Brassica oleracea	gibberellin-responsive element
GWHTBISF020960	GARE-motif	TCTGTTG	3066	7	-	Brassica oleracea	gibberellin-responsive element
GWHTBISF020960	Myb-binding site	CAACAG	1594	6	+	Nicotiana tabacum
GWHTBISF020960	Myb-binding site	CAACAG	2644	6	+	Nicotiana tabacum
GWHTBISF020960	Myb-binding site	CAACAG	3066	6	+	Nicotiana tabacum
GWHTBISF020960	Unnamed__1	GAATTTAATTAA	498	11	+	Glycine max	60K protein binding site
GWHTBISF020960	Unnamed__1	CGTGG	1097	5	-	Zea mays
GWHTBISF020960	Unnamed__1	CGTGG	1184	5	-	Zea mays
GWHTBISF020960	Unnamed__1	GAATTTAATTAA	1404	11	-	Glycine max	60K protein binding site
GWHTBISF020960	Unnamed__1	CGTGG	1542	5	-	Zea mays
GWHTBISF020960	Unnamed__1	CGTGG	3125	5	-	Zea mays
GWHTBISF022031	TCA	TCATCTTCAT	1864	9	-	Pisum sativum
GWHTBISF022031	TATC-box	TATCCCA	2805	7	-	Oryza sativa	cis-acting element involved in gibberellin-responsiveness
GWHTBISF022031	TATC-box	TATCCCA	2997	7	+	Oryza sativa	cis-acting element involved in gibberellin-responsiveness
GWHTBISF022031		motif_sequence	379	4	-	organism	short_function
GWHTBISF022031		motif_sequence	469	4	+	organism	short_function
GWHTBISF022031		motif_sequence	504	4	-	organism	short_function
GWHTBISF022031		motif_sequence	575	4	-	organism	short_function
GWHTBISF022031		motif_sequence	691	4	+	organism	short_function
GWHTBISF022031		motif_sequence	716	4	+	organism	short_function
GWHTBISF022031		motif_sequence	961	4	-	organism	short_function
GWHTBISF022031		motif_sequence	1012	4	-	organism	short_function
GWHTBISF022031		motif_sequence	1025	4	-	organism	short_function
GWHTBISF022031		motif_sequence	1099	4	+	organism	short_function
GWHTBISF022031		motif_sequence	1224	4	-	organism	short_function
GWHTBISF022031		motif_sequence	1230	4	+	organism	short_function
GWHTBISF022031		motif_sequence	1261	4	+	organism	short_function
GWHTBISF022031		motif_sequence	1314	4	-	organism	short_function
GWHTBISF022031		motif_sequence	1320	4	+	organism	short_function
GWHTBISF022031		motif_sequence	1339	4	-	organism	short_function
GWHTBISF022031		motif_sequence	1482	4	+	organism	short_function
GWHTBISF022031		motif_sequence	1741	4	-	organism	short_function
GWHTBISF022031		motif_sequence	1789	4	-	organism	short_function
GWHTBISF022031		motif_sequence	1866	4	-	organism	short_function
GWHTBISF022031		motif_sequence	2612	4	+	organism	short_function
GWHTBISF022031		motif_sequence	2632	4	+	organism	short_function
GWHTBISF022031		motif_sequence	2777	4	-	organism	short_function
GWHTBISF022031		motif_sequence	2979	4	-	organism	short_function
GWHTBISF022031		motif_sequence	3097	4	+	organism	short_function
GWHTBISF022031		motif_sequence	3191	4	+	organism	short_function
GWHTBISF022031		motif_sequence	3286	4	+	organism	short_function
GWHTBISF022031		motif_sequence	3510	4	-	organism	short_function
GWHTBISF022031	Sp1	GGGCGG	3082	6	-	Oryza sativa	light responsive element
GWHTBISF022031	A-box	CCGTCC	1406	6	+	Petroselinum crispum	cis-acting regulatory element
GWHTBISF022031	Unnamed__4	CTCC	1656	4	-	Petroselinum hortense
GWHTBISF022031	Unnamed__4	CTCC	1673	4	-	Petroselinum hortense
GWHTBISF022031	Unnamed__4	CTCC	1933	4	-	Petroselinum hortense
GWHTBISF022031	Unnamed__4	CTCC	1992	4	-	Petroselinum hortense
GWHTBISF022031	Unnamed__4	CTCC	2000	4	-	Petroselinum hortense
GWHTBISF022031	Unnamed__4	CTCC	2237	4	+	Petroselinum hortense
GWHTBISF022031	Unnamed__4	CTCC	2297	4	+	Petroselinum hortense
GWHTBISF022031	Unnamed__4	CTCC	2585	4	+	Petroselinum hortense
GWHTBISF022031	Unnamed__4	CTCC	2759	4	-	Petroselinum hortense
GWHTBISF022031	Unnamed__4	CTCC	2777	4	-	Petroselinum hortense
GWHTBISF022031	Unnamed__4	CTCC	2979	4	-	Petroselinum hortense
GWHTBISF022031	Unnamed__4	CTCC	3165	4	+	Petroselinum hortense
GWHTBISF022031	Unnamed__4	CTCC	3293	4	+	Petroselinum hortense
GWHTBISF022031	Unnamed__4	CTCC	3494	4	-	Petroselinum hortense
GWHTBISF022031	Unnamed__4	CTCC	3510	4	-	Petroselinum hortense
GWHTBISF022031	CAAT-box	CAAT	48	4	-	Nicotiana glutinosa
GWHTBISF022031	CAAT-box	CAAT	138	4	+	Nicotiana glutinosa
GWHTBISF022031	CAAT-box	CAAT	173	4	+	Nicotiana glutinosa
GWHTBISF022031	CAAT-box	CAAAT	235	5	+	Pisum sativum	common cis-acting element in promoter and enhancer regions
GWHTBISF022031	CAAT-box	CAAAT	246	5	+	Pisum sativum	common cis-acting element in promoter and enhancer regions
GWHTBISF022031	CAAT-box	CAAT	272	4	+	Nicotiana glutinosa
GWHTBISF022031	CAAT-box	CAAAT	324	5	+	Pisum sativum	common cis-acting element in promoter and enhancer regions
GWHTBISF022031	CAAT-box	CAAT	351	4	+	Nicotiana glutinosa
GWHTBISF022031	CAAT-box	CAAT	703	4	+	Nicotiana glutinosa
GWHTBISF022031	CAAT-box	CAAT	725	4	-	Nicotiana glutinosa
GWHTBISF022031	CAAT-box	CAAT	732	4	+	Nicotiana glutinosa
GWHTBISF022031	CAAT-box	CAAAT	806	5	+	Pisum sativum	common cis-acting element in promoter and enhancer regions
GWHTBISF022031	CAAT-box	CAAAT	844	5	-	Pisum sativum	common cis-acting element in promoter and enhancer regions
GWHTBISF022031	CAAT-box	CAAT	856	4	+	Nicotiana glutinosa
GWHTBISF022031	CAAT-box	CAAAT	873	5	+	Pisum sativum	common cis-acting element in promoter and enhancer regions
GWHTBISF022031	CAAT-box	CAAT	928	4	-	Nicotiana glutinosa
GWHTBISF022031	CAAT-box	CAAAT	937	5	-	Pisum sativum	common cis-acting element in promoter and enhancer regions
[truncated: 191 more rows]

## Sheet: statistical data
	related to meristem expression	auxin-responsive	MeJA-responsive	abscisic acid responsive	gibberellin-responsive	salicylic acid responsive	defense and stress responsive	low-temperature responsive	drought-inducibility	anoxic-inducibility	light-responsive	involved in circadian control	differentiation of the palisade mesophyll cells	zein metabolism regulation	seed-specific regulation	flavonoid biosynthetic genes regulation
EuGRF1	0	4	6	5	1	0	2	0	0	7	18	0	0	2	1	1
EuGRF2	0	0	2	2	0	0	2	0	1	2	28	0	1	1	0	0
EuGRF3	1	3	2	8	4	1	2	0	0	5	21	2	0	0	0	0
EuGRF4	0	0	8	12	2	0	1	2	3	1	29	0	0	0	1	0
EuGRF5	0	3	4	1	5	3	1	2	2	2	11	0	0	0	0	0
EuGRF6	4	0	0	2	2	1	0	2	0	1	21	0	0	2	0	0
EuGRF7	0	0	0	1	2	0	0	0	0	3	18	1	0	0	0	0
EuGRF8	1	0	8	6	1	0	3	6	1	4	13	0	0	0	1	0

## Sheet: others
	core promoter element around -30 of transcription start
	common cis-acting element in promoter and enhancer regions
	binding site of AT-rich DNA binding protein (ATBP-1)
	cis-acting regulatory element
	protein binding site
	60K protein binding site
	short_function
	MYBHv1 binding site
	part of a conserved DNA module array (CMA3)

## Sheet: palisade mesophyll
GWHTBISF000663	HD-Zip 1	CAAT(A/T)ATTG	1011	8.5	+	Arabidopsis thaliana	element involved in differentiation of the palisade mesophyll cells	EuGRF2

## Sheet: flavonoid
GWHTBISF008846	MBSI	aaaAaaC(G/C)GTTA	327	10.5	-	Petunia hybrida	MYB binding site involved in flavonoid biosynthetic genes regulation	EuGRF1

## Sheet: seed
GWHTBISF002516	GCN4_motif	TGAGTCA	2362	7	-	Oryza sativa	cis-regulatory element involved in endosperm expression	EuGRF4
GWHTBISF018381	GCN4_motif	TGAGTCA	1636	7	-	Oryza sativa	cis-regulatory element involved in endosperm expression	EuGRF8
GWHTBISF008846	RY-element	CATGCATG	2648	8	-	Helianthus annuus	cis-acting regulatory element involved in seed-specific regulation	EuGRF1

## Sheet: zein metabolism
GWHTBISF000663	O2-site	GATGACATGG	2379	9	+	Zea mays	cis-acting regulatory element involved in zein metabolism regulation	EuGRF2
GWHTBISF008846	O2-site	GTTGACGTGA	578	9	+	Zea mays	cis-acting regulatory element involved in zein metabolism regulation	EuGRF1
GWHTBISF008846	O2-site	GATGA(C/T)(A/G)TG(A/G)	1353	8.5	-	Zea mays	cis-acting regulatory element involved in zein metabolism regulation	EuGRF1
GWHTBISF018630	O2-site	GATGACATGG	773	9	+	Zea mays	cis-acting regulatory element involved in zein metabolism regulation	EuGRF6
GWHTBISF018630	O2-site	GATGATGTGG	1561	9	-	Zea mays	cis-acting regulatory element involved in zein metabolism regulation	EuGRF6

## Sheet: circadian
GWHTBISF020960	circadian	CAAAGATATC	669	9	+	Lycopersicon esculentum	cis-acting regulatory element involved in circadian control	EuGRF3
GWHTBISF020960	circadian	CAAAGATATC	947	9	-	Lycopersicon esculentum	cis-acting regulatory element involved in circadian control	EuGRF3
GWHTBISF022031	circadian	CAAAGATATC	3429	9	-	Lycopersicon esculentum	cis-acting regulatory element involved in circadian control	EuGRF7

## Sheet: meristem
								ID
GWHTBISF018381	CAT-box	GCCACT	3031	6	+	Arabidopsis thaliana	cis-acting regulatory element related to meristem expression	EuGRF8
GWHTBISF018630	CAT-box	GCCACT	445	6	-	Arabidopsis thaliana	cis-acting regulatory element related to meristem expression	EuGRF6
GWHTBISF018630	CAT-box	GCCACT	980	6	+	Arabidopsis thaliana	cis-acting regulatory element related to meristem expression	EuGRF6
GWHTBISF018630	CAT-box	GCCACT	1040	6	+	Arabidopsis thaliana	cis-acting regulatory element related to meristem expression	EuGRF6
GWHTBISF018630	CAT-box	GCCACT	1560	6	+	Arabidopsis thaliana	cis-acting regulatory element related to meristem expression	EuGRF6
GWHTBISF020960	CAT-box	GCCACT	196	6	-	Arabidopsis thaliana	cis-acting regulatory element related to meristem expression	EuGRF3

## Sheet: low-temperature
								ID
GWHTBISF001116	LTR	CCGAAA	1435	6	+	Hordeum vulgare	cis-acting element involved in low-temperature responsiveness	EuGRF5
GWHTBISF001116	LTR	CCGAAA	1892	6	-	Hordeum vulgare	cis-acting element involved in low-temperature responsiveness	EuGRF5
GWHTBISF002516	LTR	CCGAAA	580	6	+	Hordeum vulgare	cis-acting element involved in low-temperature responsiveness	EuGRF4
GWHTBISF002516	LTR	CCGAAA	1274	6	-	Hordeum vulgare	cis-acting element involved in low-temperature responsiveness	EuGRF4
GWHTBISF018381	LTR	CCGAAA	633	6	+	Hordeum vulgare	cis-acting element involved in low-temperature responsiveness	EuGRF8
GWHTBISF018381	LTR	CCGAAA	859	6	-	Hordeum vulgare	cis-acting element involved in low-temperature responsiveness	EuGRF8
GWHTBISF018381	LTR	CCGAAA	1029	6	-	Hordeum vulgare	cis-acting element involved in low-temperature responsiveness	EuGRF8
GWHTBISF018381	LTR	CCGAAA	1446	6	-	Hordeum vulgare	cis-acting element involved in low-temperature responsiveness	EuGRF8
GWHTBISF018381	LTR	CCGAAA	2275	6	+	Hordeum vulgare	cis-acting element involved in low-temperature responsiveness	EuGRF8
GWHTBISF018381	LTR	CCGAAA	2556	6	-	Hordeum vulgare	cis-acting element involved in low-temperature responsiveness	EuGRF8
GWHTBISF018630	LTR	CCGAAA	1032	6	-	Hordeum vulgare	cis-acting element involved in low-temperature responsiveness	EuGRF6
GWHTBISF018630	LTR	CCGAAA	2321	6	-	Hordeum vulgare	cis-acting element involved in low-temperature responsiveness	EuGRF6

[truncated: 9 more sheets: salicylic acid, gibberellin, defense and stress, abscisic acid, MeJA, anaerobic, drough, auxin, light]
