# Supplementary material for: Genome-Wide Identification and Expression Analysis of Growth-Regulating Factors in Eucommia ulmoides Oliver (Du-Zhong)
Source: Plants (Basel). 2024 Apr 24;13(9):1185. doi: 10.3390/plants13091185 (PMC11085888; doi:10.3390/plants13091185)
Supplement: Supplementary file 1 [file plants-13-01185-s001.zip › Supplementary Data S5.txt]

>ath-miR396a-5p MIMAT0000944 Arabidopsis thaliana miR396a-5p
UUCCACAGCUUUCUUGAACUG
>ath-miR396a-3p MIMAT0031908 Arabidopsis thaliana miR396a-3p
GUUCAAUAAAGCUGUGGGAAG
>ath-miR396b-5p MIMAT0000945 Arabidopsis thaliana miR396b-5p
UUCCACAGCUUUCUUGAACUU
>ath-miR396b-3p MIMAT0031909 Arabidopsis thaliana miR396b-3p
GCUCAAGAAAGCUGUGGGAAA
>osa-miR396a-5p MIMAT0000977 Oryza sativa miR396a-5p
UUCCACAGCUUUCUUGAACUG
>osa-miR396a-3p MIMAT0022863 Oryza sativa miR396a-3p
GUUCAAUAAAGCUGUGGGAA
>osa-miR396b-5p MIMAT0000978 Oryza sativa miR396b-5p
UUCCACAGCUUUCUUGAACUG
>osa-miR396b-3p MIMAT0022864 Oryza sativa miR396b-3p
GUUCAAUAAAGCUGUGGGAA
>osa-miR396c-5p MIMAT0000979 Oryza sativa miR396c-5p
UUCCACAGCUUUCUUGAACUU
>osa-miR396c-3p MIMAT0022865 Oryza sativa miR396c-3p
GGUCAAGAAAGCUGUGGGAAG
>sbi-miR396b MIMAT0001434 Sorghum bicolor miR396b
UUCCACAGCUUUCUUGAACUG
>sbi-miR396a MIMAT0001435 Sorghum bicolor miR396a
UUCCACAGCUUUCUUGAACUG
>sbi-miR396c MIMAT0001436 Sorghum bicolor miR396c
UUCCACAGCUUUCUUGAACUU
>osa-miR396e-5p MIMAT0001601 Oryza sativa miR396e-5p
UCCACAGGCUUUCUUGAACUG
>osa-miR396e-3p MIMAT0015159 Oryza sativa miR396e-3p
AUGGUUCAAGAAAGCCCAUGGAAA
>sof-miR396 MIMAT0001657 Saccharum officinarum miR396
UUCCACAGCUUUCUUGAACUG
>gma-miR396a-5p MIMAT0001687 Glycine max miR396a-5p
UUCCACAGCUUUCUUGAACUG
>gma-miR396a-3p MIMAT0020922 Glycine max miR396a-3p
UUCAAUAAAGCUGUGGGAAG
>gma-miR396b-5p MIMAT0001688 Glycine max miR396b-5p
UUCCACAGCUUUCUUGAACUU
>gma-miR396b-3p MIMAT0020923 Glycine max miR396b-3p
GCUCAAGAAAGCUGUGGGAGA
>zma-miR396b-5p MIMAT0001702 Zea mays miR396b-5p
UUCCACAGCUUUCUUGAACUG
>zma-miR396b-3p MIMAT0015167 Zea mays miR396b-3p
GUUCAAUAAAGCUGUGGGAAA
>zma-miR396a-5p MIMAT0001703 Zea mays miR396a-5p
UUCCACAGCUUUCUUGAACUG
>zma-miR396a-3p MIMAT0015168 Zea mays miR396a-3p
GUUCAAUAAAGCUGUGGGAAA
>ptc-miR396a MIMAT0002031 Populus trichocarpa miR396a
UUCCACAGCUUUCUUGAACUG
>ptc-miR396b MIMAT0002032 Populus trichocarpa miR396b
UUCCACAGCUUUCUUGAACUG
>ptc-miR396c MIMAT0002033 Populus trichocarpa miR396c
UUCCACAGCUUUCUUGAACUU
>ptc-miR396d MIMAT0002034 Populus trichocarpa miR396d
UUCCACAGCUUUCUUGAACUU
>ptc-miR396e-5p MIMAT0002035 Populus trichocarpa miR396e-5p
UUCCACAGCUUUCUUGAACUU
>ptc-miR396e-3p MIMAT0022910 Populus trichocarpa miR396e-3p
CUCAAGAAAGCUGUGGGAGA
>ptc-miR396f MIMAT0002036 Populus trichocarpa miR396f
UUCCACGGCUUUCUUGAACUG
>ptc-miR396g-5p MIMAT0002037 Populus trichocarpa miR396g-5p
UUCCACGGCUUUCUUGAACUU
>ptc-miR396g-3p MIMAT0022911 Populus trichocarpa miR396g-3p
CUCAAGAAAGCCGUGGGAAAA
>mtr-miR396a-5p MIMAT0011107 Medicago truncatula miR396a-5p
UUCCACAGCUUUCUUGAACUU
>mtr-miR396a-3p MIMAT0026456 Medicago truncatula miR396a-3p
GCUCAAGAAAGCUGUGGGAGA
>mtr-miR396b-5p MIMAT0011108 Medicago truncatula miR396b-5p
UUCCACAGCUUUCUUGAACUG
>mtr-miR396b-3p MIMAT0026732 Medicago truncatula miR396b-3p
GUUCAAUAAAGCUGUGGGAAG
>ghr-miR396a MIMAT0005818 Gossypium hirsutum miR396a
UUCCACAGCUUUCUUGAACUG
>ghr-miR396b MIMAT0005819 Gossypium hirsutum miR396b
UUCCACAGCUUUCUUGAACUG
>bna-miR396a MIMAT0004448 Brassica napus miR396a
UUCCACAGCUUUCUUGAACUU
>pta-miR396 MIMAT0004999 Pinus taeda miR396
UUCCACAGCUUUCUUGAACUU
>smo-miR396 MIMAT0005227 Selaginella moellendorffii miR396
UUCCACGGCUUUCUUGAACC
>vvi-miR396a MIMAT0005724 Vitis vinifera miR396a
UUCCACAGCUUUCUUGAACUA
>vvi-miR396b MIMAT0005725 Vitis vinifera miR396b
UUCCACAGCUUUCUUGAACU
>vvi-miR396d MIMAT0005726 Vitis vinifera miR396d
UUCCACAGCUUUCUUGAACUG
>vvi-miR396c MIMAT0006560 Vitis vinifera miR396c
UUCCACAGCUUUCUUGAACUG
>osa-miR396f-5p MIMAT0010070 Oryza sativa miR396f-5p
UCUCCACAGGCUUUCUUGAACU
>osa-miR396f-3p MIMAT0015292 Oryza sativa miR396f-3p
AUAGUUCAAGAAAGUCCUUGGAAA
>zma-miR396c MIMAT0010076 Zea mays miR396c
UUCCACAGGCUUUCUUGAACUG
>zma-miR396d MIMAT0010077 Zea mays miR396d
UUCCACAGGCUUUCUUGAACUG
>gma-miR396c MIMAT0010079 Glycine max miR396c
UUCCACAGCUUUCUUGAACUU
>lja-miR396 MIMAT0010088 Lotus japonicus miR396
UUCCACAGCUUUCUUGAACUG
>sbi-miR396d MIMAT0011357 Sorghum bicolor miR396d
CUCCACAGGCUUUCUUGAACUG
>sbi-miR396e MIMAT0011358 Sorghum bicolor miR396e
UUCCACAGGCUUUCUUGAACUG
>aqc-miR396a MIMAT0012576 Aquilegia caerulea miR396a
UUCCACAGCUUUCUUGAACUG
>aqc-miR396b MIMAT0012577 Aquilegia caerulea miR396b
UUCCACAGCUUUCUUGAACUU
>osa-miR396g MIMAT0013833 Oryza sativa miR396g
UCCACAGGCUUUCUUGAACGG
>osa-miR396h MIMAT0013834 Oryza sativa miR396h
UCCACAGGCUUUCUUGAACGG
>osa-miR396d MIMAT0013835 Oryza sativa miR396d
UCCACAGGCUUUCUUGAACGG
>zma-miR396e-5p MIMAT0014014 Zea mays miR396e-5p
UUCCACAGCUUUCUUGAACUU
>zma-miR396e-3p MIMAT0015349 Zea mays miR396e-3p
GGUCAAGAAAGCCGUGGGAAG
>zma-miR396f-5p MIMAT0014015 Zea mays miR396f-5p
UUCCACAGCUUUCUUGAACUU
>zma-miR396f-3p MIMAT0015350 Zea mays miR396f-3p
GGUCAAGAAAGCUGUGGGAAG
>zma-miR396g-5p MIMAT0014016 Zea mays miR396g-5p
UCCCACAGCUUUAUUGAACUG
>zma-miR396g-3p MIMAT0015351 Zea mays miR396g-3p
GUUCAAGAAAGCUGUGGAAGA
>zma-miR396h MIMAT0014017 Zea mays miR396h
UCCCACAGCUUUAUUGAACUG
>ccl-miR396 MIMAT0014078 Citrus clementina miR396
UUCCACAGCUUUCUUGAACUU
>rco-miR396 MIMAT0014192 Ricinus communis miR396
UUCCACAGCUUUCUUGAACUU
>aly-miR396a-5p MIMAT0017557 Arabidopsis lyrata miR396a-5p
UUCCACAGCUUUCUUGAACUG
>aly-miR396a-3p MIMAT0017558 Arabidopsis lyrata miR396a-3p
GUUCAAUAAAGCUGUGGGAAG
>aly-miR396b-5p MIMAT0017559 Arabidopsis lyrata miR396b-5p
UUCCACAGCUUUCUUGAACUU
>aly-miR396b-3p MIMAT0017560 Arabidopsis lyrata miR396b-3p
GCUCAAGAAAGCUGUGGGAAA
>pab-miR396a-5p MIMAT0018152 Picea abies miR396a-5p
UUCCACAGCUUUCUUGAACUA
>pab-miR396a-3p MIMAT0037385 Picea abies miR396a-3p
CUCAAGAAAGCUGUGGGAAA
>pab-miR396b MIMAT0018153 Picea abies miR396b
UUCCACGGCUUUCUUGAACUU
>pab-miR396c MIMAT0018154 Picea abies miR396c
UUCCACGGCUUUCUUGAACUU
>gma-miR396d MIMAT0018262 Glycine max miR396d
AAGAAAGCUGUGGGAGAAUAUGGC
>gma-miR396e MIMAT0018345 Glycine max miR396e
UUCCACAGCUUUCUUGAACUGU
>far-miR396 MIMAT0018369 Festuca arundinacea miR396
UCCACAGGCUUUCUUGAACUG
>csi-miR396a-5p MIMAT0018463 Citrus sinensis miR396a-5p
UUCCACAGCUUUCUUGAACUG
>csi-miR396a-3p MIMAT0037398 Citrus sinensis miR396a-3p
AUUCAAGAAAGCUGUGGAAAA
>csi-miR396b-5p MIMAT0018464 Citrus sinensis miR396b-5p
UUCCACAGCUUUCUUGAACUG
>csi-miR396b-3p MIMAT0037399 Citrus sinensis miR396b-3p
GUUCAAUAAAGCUGUGGGAAG
>csi-miR396c MIMAT0018493 Citrus sinensis miR396c
UUCAAGAAAUCUGUGGGAAG
>bgy-miR396a MIMAT0020961 Bruguiera gymnorhiza miR396a
UUCCACAGCUUUCUUGAACUG
>bgy-miR396b MIMAT0020962 Bruguiera gymnorhiza miR396b
UUCCACAGCUUUCUUGAACUU
>bcy-miR396a MIMAT0020965 Bruguiera cylindrica miR396a
UUCCACAGCUUUCUUGAACUG
>bcy-miR396b MIMAT0020966 Bruguiera cylindrica miR396b
UUCCACAGCUUUCUUGAACUU
>tcc-miR396a MIMAT0020427 Theobroma cacao miR396a
UUCCACAGCUUUCUUGAACUG
>tcc-miR396b MIMAT0020428 Theobroma cacao miR396b
UUCCACAGCUUUCUUGAACUG
>tcc-miR396c MIMAT0020429 Theobroma cacao miR396c
UUCCACAGCUUUCUUGAACUU
>tcc-miR396d MIMAT0020430 Theobroma cacao miR396d
UUCCACGGCUUUCUUGAACUU
>tcc-miR396e MIMAT0020431 Theobroma cacao miR396e
UUCCACAGCUUUCUUGAACUU
>gma-miR396f MIMAT0021069 Glycine max miR396f
AGCUUUCUUGAACUUCUUAUGCCUA
>gma-miR396g MIMAT0021071 Glycine max miR396g
UUCUUGAACUUCUUAUGCAUC
>bdi-miR396d-5p MIMAT0020671 Brachypodium distachyon miR396d-5p
UUCCACAGCUUUCUUGAACUG
>bdi-miR396d-3p MIMAT0027051 Brachypodium distachyon miR396d-3p
GUUCAAUAAAGCUGUGGGAAA
>bdi-miR396c-5p MIMAT0020676 Brachypodium distachyon miR396c-5p
UUCCACAGCUUUCUUGAACUG
>bdi-miR396c-3p MIMAT0027055 Brachypodium distachyon miR396c-3p
GUUCAAUAAAGCUGUGGGAAA
>bdi-miR396e-5p MIMAT0020683 Brachypodium distachyon miR396e-5p
UUCCACAGCUUUCUUGAACUU
>bdi-miR396e-3p MIMAT0027060 Brachypodium distachyon miR396e-3p
GGUCAAGAAAGCUGUGGGAAG
>bdi-miR396a-5p MIMAT0020686 Brachypodium distachyon miR396a-5p
UCCACAGGCUUUCUUGAACUG
>bdi-miR396a-3p MIMAT0027062 Brachypodium distachyon miR396a-3p
GUUCAAGAAAGUCCUUGGAAA
>bdi-miR396b-5p MIMAT0020700 Brachypodium distachyon miR396b-5p
UCCACAGGCUUUCUUGAACUG
>bdi-miR396b-3p MIMAT0027072 Brachypodium distachyon miR396b-3p
GUUCAAGAAAGCCCAUGGAAA
>ssp-miR396 MIMAT0020295 Saccharum sp. miR396
UUCCACAGCUUUCUUGAACUG
>gma-miR396h MIMAT0021668 Glycine max miR396h
UCCACAGCUUUCUUGAACUG
>gma-miR396i-5p MIMAT0021669 Glycine max miR396i-5p
UUCCACAGCUUUCUUGAACUG
>gma-miR396i-3p MIMAT0021670 Glycine max miR396i-3p
GUUCAAUAAAGCUGUGGGAAG
>aau-miR396 MIMAT0022674 Acacia auriculiformis miR396
UUCCACAGCUUUCUUGAACUG
>amg-miR396 MIMAT0022680 Acacia mangium miR396
UUCCACAGCUUUCUUGAACUG
>ssl-miR396 MIMAT0022517 Salvia sclarea miR396
UUCCACAGCUUUCUUGAACUG
>mtr-miR396c MIMAT0023119 Medicago truncatula miR396c
AUUCAAGAAGGUCGUGGAAAA
>gma-miR396j MIMAT0023214 Glycine max miR396j
AUUCAAGAUAGCUGUGGAAAA
>gma-miR396k-5p MIMAT0032132 Glycine max miR396k-5p
UUCCACAGCUUUCUUGAACUU
>gma-miR396k-3p MIMAT0023219 Glycine max miR396k-3p
GCUCAAGAAAGCUGUGGGAGA
>dpr-miR396 MIMAT0023536 Digitalis purpurea miR396
UUCCACAGCUUUCUUGAACUG
>cca-miR396a-5p MIMAT0024529 Cynara cardunculus miR396a-5p
UUCCACAGCUUUCUUGAACUU
>cca-miR396a-3p MIMAT0024530 Cynara cardunculus miR396a-3p
GUUCAAGAAAGCUGUGGGAAA
>cca-miR396b MIMAT0024531 Cynara cardunculus miR396b
UCCCACAGCUUUAUUGAACUG
>cca-miR396c MIMAT0024561 Cynara cardunculus miR396c
UUCAAGAAAGCUGUGGGAAAA
>lus-miR396a MIMAT0027207 Linum usitatissimum miR396a
UUCCACAGCUUUCUUGAACUG
>lus-miR396b MIMAT0027212 Linum usitatissimum miR396b
UUCCACAGCUUUCUUGAACUU
>lus-miR396c MIMAT0027213 Linum usitatissimum miR396c
UUCCACAGCUUUCUUGAACUG
>lus-miR396d MIMAT0027237 Linum usitatissimum miR396d
UCCCACAGCUUUAUUGAACUG
>nta-miR396a MIMAT0024708 Nicotiana tabacum miR396a
UUCCACAGCUUUCUUGAACUG
>nta-miR396b MIMAT0024709 Nicotiana tabacum miR396b
UUCCACAGCUUUCUUGAACUU
>nta-miR396c MIMAT0024710 Nicotiana tabacum miR396c
UUCCACAGCUUUCUUGAACUU
>hbr-miR396a MIMAT0024791 Hevea brasiliensis miR396a
CACAGCUUUCUUGAACUUUCU
>hbr-miR396b MIMAT0025287 Hevea brasiliensis miR396b
UUCCACAGCUUUCUUGAACUG
>pde-miR396 MIMAT0025332 Pinus densata miR396
UCCCACGGCUUUCUUGAACUU
>mdm-miR396a MIMAT0025989 Malus domestica miR396a
UUCCACAGCUUUCUUGAACAG
>mdm-miR396b MIMAT0025990 Malus domestica miR396b
UUCCACAGCUUUCUUGAACUG
>mdm-miR396c MIMAT0025991 Malus domestica miR396c
UUCCACAGCUUUCUUGAACUU
>mdm-miR396d MIMAT0025992 Malus domestica miR396d
UUCCACAGCUUUCUUGAACUU
>mdm-miR396e MIMAT0025993 Malus domestica miR396e
UUCCACAGCUUUCUUGAACUU
>mdm-miR396f MIMAT0025994 Malus domestica miR396f
UUCCACGGCUUUCUUGAACUG
>mdm-miR396g MIMAT0025995 Malus domestica miR396g
UUCCACGGCUUUCUUGAACUG
>cme-miR396a MIMAT0026106 Cucumis melo miR396a
UUCCACAGCUUUCUUGAACUU
>cme-miR396b MIMAT0026145 Cucumis melo miR396b
UUCCACAGCUUUCUUGAACUG
>cme-miR396c MIMAT0026146 Cucumis melo miR396c
UUCCACAGCUUUCUUGAACUU
>cme-miR396d MIMAT0026147 Cucumis melo miR396d
UUCCACAGCUUUCUUGAACUU
>cme-miR396e MIMAT0026162 Cucumis melo miR396e
UUCCACGGCUUUCUUGAACUG
>mes-miR396a MIMAT0029273 Manihot esculenta miR396a
UUCCACAGCUUUCUUGAACUG
>mes-miR396b MIMAT0029274 Manihot esculenta miR396b
UUCCACAGCUUUCUUGAACUG
>mes-miR396c MIMAT0029275 Manihot esculenta miR396c
UUCCACAGCUUUCUUGAACUU
>mes-miR396d MIMAT0029276 Manihot esculenta miR396d
UUCCACAGCUUUCUUGAACUU
>mes-miR396e MIMAT0029277 Manihot esculenta miR396e
UUCCACAGCUUUCUUGAACUU
>mes-miR396f MIMAT0029278 Manihot esculenta miR396f
UUCCACAGCUUUCUUGAACUU
>ama-miR396-5p MIMAT0031154 Avicennia marina miR396-5p
UUCCACAGCUUUCUUGAACUU
>ama-miR396-3p MIMAT0031155 Avicennia marina miR396-3p
AAGCUCAAGAAAGCUGUGGGA
>stu-miR396-5p MIMAT0031335 Solanum tuberosum miR396-5p
UUCCACAGCUUUCUUGAACUU
>stu-miR396-3p MIMAT0031336 Solanum tuberosum miR396-3p
GUCCAAGAAAGCUGUGGGAAA
>ppe-miR396a MIMAT0031494 Prunus persica miR396a
UUCCACAGCUUUCUUGAACGU
>ppe-miR396b MIMAT0031495 Prunus persica miR396b
UUCCACAGCUUUCUUGAACUU
>cpa-miR396 MIMAT0031822 Carica papaya miR396
UUCCACAGCUUUCUUGAACUG
>lus-miR396e MIMAT0031858 Linum usitatissimum miR396e
UUCCACAGCUUUCUUGAACUU
>atr-miR396a MIMAT0033938 Amborella trichopoda miR396a
UCCACAGGCUUUCUUGAACAU
>atr-miR396b MIMAT0033939 Amborella trichopoda miR396b
UUCCACAGCUUUCUUGAACUU
>atr-miR396c MIMAT0033940 Amborella trichopoda miR396c
UUCCACAGCUUUCUUGAACUU
>atr-miR396d MIMAT0033941 Amborella trichopoda miR396d
CUCCACGGCUUUCUUGAACUU
>atr-miR396e MIMAT0033942 Amborella trichopoda miR396e
UUCCACAGCUUUCUUGAACUU
>sly-miR396a-5p MIMAT0035455 Solanum lycopersicum miR396a-5p
UUCCACAGCUUUCUUGAACUG
>sly-miR396a-3p MIMAT0035456 Solanum lycopersicum miR396a-3p
GUUCAAUAAAGCUGUGGGAAG
>sly-miR396b MIMAT0035481 Solanum lycopersicum miR396b
UUCCACAGCUUUCUUGAACUU
>tae-miR396-5p MIMAT0035771 Triticum aestivum miR396-5p
AACUGUGAACUCGCGGGGAUG
>bra-miR396-5p MIMAT0035852 Brassica rapa miR396-5p
UUCCACAGCUUUCUUGAACUU
>bra-miR396-3p MIMAT0035853 Brassica rapa miR396-3p
GCUCAAGAAAGCUGUGGGAAA
>ata-miR396a-5p MIMAT0037090 Aegilops tauschii miR396a-5p
UCCACAGGCUUUCUUGAACUG
>ata-miR396a-3p MIMAT0037091 Aegilops tauschii miR396a-3p
GUUCAAGAAAGUCCUUGGAAA
>ata-miR396d-5p MIMAT0037160 Aegilops tauschii miR396d-5p
UCCACAGGCUUUCUUGAACUG
>ata-miR396d-3p MIMAT0037161 Aegilops tauschii miR396d-3p
GUUCAAGAAAGCCCAUGGAAA
>ata-miR396e-5p MIMAT0037168 Aegilops tauschii miR396e-5p
UUCCACAGCUUUCUUGAACUG
>ata-miR396e-3p MIMAT0037169 Aegilops tauschii miR396e-3p
GUUCAAUAAAGCUGUGGGAAA
>ata-miR396c-5p MIMAT0037170 Aegilops tauschii miR396c-5p
UUCCACAGCUUUCUUGAACUU
>ata-miR396c-3p MIMAT0037171 Aegilops tauschii miR396c-3p
GGUCAAGAAAGCUGUGGGAAG
>ata-miR396b-5p MIMAT0037182 Aegilops tauschii miR396b-5p
UCCACAGGCUUUCUUGAACUG
>ata-miR396b-3p MIMAT0037183 Aegilops tauschii miR396b-3p
GUUCAAGAAAGUCCUUGGAA
>vca-miR396-5p MIMAT0041013 Vriesea carinata miR396-5p
UUCCACAGCUUUCUUGAACU
>vca-miR396-3p MIMAT0041014 Vriesea carinata miR396-3p
GUUCAAUAAAGCUGUGGGAAA
>vca-miR396b-5p MIMAT0041047 Vriesea carinata miR396b-5p
UCCACAGGCUUUCUUGAACUA
>vca-miR396b-3p MIMAT0041048 Vriesea carinata miR396b-3p
UUCAAGAAAGUUCGUGGAAA
>eun-miR396a-5p MIMAT0041074 Eugenia uniflora miR396a-5p
UUCCACGGCUUUCUUGAACUG
>eun-miR396a-3p MIMAT0041075 Eugenia uniflora miR396a-3p
GUUCAAUAAAGCUGUGGGAAG
>eun-miR396b-5p MIMAT0041076 Eugenia uniflora miR396b-5p
UUCCACAGCUUUCUUGAACUG
>eun-miR396b-3p MIMAT0041077 Eugenia uniflora miR396b-3p
GUUCAAGCUAGCUGUGGGAAG
>fve-miR396b-5p MIMAT0044544 Fragaria vesca miR396b-5p
UUCCACAGCUUUCUUGAACUU
>fve-miR396b-3p MIMAT0044545 Fragaria vesca miR396b-3p
GCUCAAGAAAGCUGUGGGACA
>fve-miR396a-5p MIMAT0044546 Fragaria vesca miR396a-5p
UUCCACAGCUUUCUUGAACUG
>fve-miR396a-3p MIMAT0044547 Fragaria vesca miR396a-3p
GUUCAAUAAAGCUGUGGGAAG
>fve-miR396c-5p MIMAT0044548 Fragaria vesca miR396c-5p
UUCCACAGCUUUCUUGAACUG
>fve-miR396c-3p MIMAT0044549 Fragaria vesca miR396c-3p
GUUCAAUAAAGCUGUGGGAAG
>fve-miR396d MIMAT0044550 Fragaria vesca miR396d
UUCCACAGCUUUCUUGAACUG
>fve-miR396e MIMAT0044551 Fragaria vesca miR396e
UUCCACAGGCUUUCUUGAACU
>pab-miR396d MIMAT0044748 Picea abies miR396d
CUCAAGAAAGCUGUGGGAAA
>pab-miR396e MIMAT0044749 Picea abies miR396e
CUCAAGAAAGCUGUGGGAAA
>pab-miR396f MIMAT0044750 Picea abies miR396f
UCCCACGGCUUUCUUGAACUU
>pab-miR396g MIMAT0044751 Picea abies miR396g
UUCCACAGCUUUCUUGAACUU
>pab-miR396h MIMAT0044752 Picea abies miR396h
UUCCACAGCUUUCUUGAACUU
>pab-miR396i MIMAT0044753 Picea abies miR396i
UUCCACGGCUUUCUUGAACUU
>pab-miR396j MIMAT0044754 Picea abies miR396j
UUCCACGGCUUUCUUGAACUU
>pab-miR396k MIMAT0044755 Picea abies miR396k
UUCCACGGCUUUCUUGAACUU
>pab-miR396l MIMAT0044756 Picea abies miR396l
UUCCACGGCUUUCUUGAACUU
>pab-miR396m MIMAT0044757 Picea abies miR396m
UUCCACGGCUUUCUUGAACUU
>pab-miR396n MIMAT0044758 Picea abies miR396n
UUCCACGGCUUUCUUGAACUU
>pab-miR396o MIMAT0044759 Picea abies miR396o
UUCCACGGCUUUCUUGAACUU
>pab-miR396p MIMAT0044760 Picea abies miR396p
UUCCACGGCUUUCUUGAACUU
>pab-miR396q MIMAT0044761 Picea abies miR396q
UUCCACGGCUUUCUUGAACUU
>pab-miR396r MIMAT0044762 Picea abies miR396r
UUCCACGGCUUUCUUGAACUU
>pab-miR396s MIMAT0044763 Picea abies miR396s
UUCCACGGCUUUCUUGAACUU
>pab-miR396t MIMAT0044764 Picea abies miR396t
UUCCACGGCUUUCUUGAACUU
>pab-miR396u MIMAT0044765 Picea abies miR396u
UUUCCACAUGCUUUCUUGAACU
>cas-miR396a MIMAT0045346 Camelina sativa miR396a
UUCCACAGCUUUCUUGAACUG
>cas-miR396b MIMAT0045347 Camelina sativa miR396b
UUCCACAGCUUUCUUGAACUU
>csi-miR396d-3p MIMAT0048927 Citrus sinensis miR396d-3p
UUCAAGAAAUCUGUGGGAAG
>csi-miR396e-5p MIMAT0048928 Citrus sinensis miR396e-5p
UUCCACGGCUUUCUUGAACU
>csi-miR396e-3p MIMAT0048929 Citrus sinensis miR396e-3p
GCUCAAGAAUGCCGUGGGAAA
>csi-miR396f-5p MIMAT0048930 Citrus sinensis miR396f-5p
UUCCACAGCUUUCUUGAACUU
>csi-miR396f-3p MIMAT0048931 Citrus sinensis miR396f-3p
GCUCAAGAAAGCUGUGGGAGA
>aof-miR396a MIMAT0049803 Asparagus officinalis miR396a
UUCCACGGCUUUCUUGAACUG
>aof-miR396b MIMAT0049804 Asparagus officinalis miR396b
UUCCACAGCUUUCUUGAACUG
