# Supplementary material for: Genome-Wide Identification and Expression Analysis of Growth-Regulating Factors in Eucommia ulmoides Oliver (Du-Zhong)
Source: Plants (Basel). 2024 Apr 24;13(9):1185. doi: 10.3390/plants13091185 (PMC11085888; doi:10.3390/plants13091185)
Supplement: Supplementary file 1 [file plants-13-01185-s001.zip › Supplementary Data S6.xlsx]

## Sheet: Sheet1
	Primer	Sequences (5'-3')	length	Notes of usage
	EuGRF1-F	TCAACCTCTCGCCGCTAA	18	for qRT-PCR
	EuGRF1-R	ATGCCACTCCTCGCTCAT	18	for qRT-PCR
	EuGRF2-F	ATGGAGAAGATGACTGGAGGAG	22	for qRT-PCR
	EuGRF2-R	TGGCGGAGACAAGAGGTT	18	for qRT-PCR
	EuGRF3-F	GAGACAGCCGCCGAATTG	18	for qRT-PCR
	EuGRF3-R	CAGCCACACCACCGTTATG	19	for qRT-PCR
	EuGRF4-F	CGGAGTCCTAACGAAGAACAAC	22	for qRT-PCR
	EuGRF4-R	GGAAGGTGGAGCATCTGAGA	20	for qRT-PCR
	EuGRF5-F	GGTTATGGCGGCAAGACAG	19	for qRT-PCR
	EuGRF5-R	TGAAGTAGTAGCAGTGGCAGTA	22	for qRT-PCR
	EuGRF6-F	GCAGAAGAACAGATGGCAAGA	21	for qRT-PCR
	EuGRF6-R	GTTGTGGTTGGTAATGGTGTAGAT	24	for qRT-PCR
	EuGRF7-F	GTGTAGGAGGACGGATGGAA	20	for qRT-PCR
	EuGRF7-R	AACGACTGAGAAGTAGGTTGAGA	23	for qRT-PCR
	EuGRF8-F	CCGCCACCGTTCAAGAAA	18	for qRT-PCR
	EuGRF8-R	GATGCTTCCACTTCCACAACA	21	for qRT-PCR
	EuACTIN-F	GTGTTATGGTTGGGATGGG	19	for qRT-PCR
	EuACTIN-R	TGCTGACTATGCCGTGTTC	19	for qRT-PCR
	EuEF1α-F	CCGAGCGTGAACGTGGTAT	19	for qRT-PCR
	EuEF1α-R	TAGTACTTGGTGGTTTGGAATTTCC	25	for qRT-PCR
