# Supplementary material for: Genome-Wide Identification and Expression Analysis of Growth-Regulating Factors in Eucommia ulmoides Oliver (Du-Zhong)
Source: Plants (Basel). 2024 Apr 24;13(9):1185. doi: 10.3390/plants13091185 (PMC11085888; doi:10.3390/plants13091185)
Supplement: Supplementary file 1 [file plants-13-01185-s001.zip › Supplementary Data S7.xlsx]

## Sheet: Sheet1
	290 GRFs
		# gene_id	species	ref genome	NCBI taxonomy
	OsGRF1	LOC_Os02g53690	Oryza sativa	O.sativa v7.0	4530	12
	OsGRF4	LOC_Os02g47280	Oryza sativa	O.sativa v7.0	4530
	OsGRF3	LOC_Os04g51190	Oryza sativa	O.sativa v7.0	4530
	OsGRF2	LOC_Os06g10310	Oryza sativa	O.sativa v7.0	4530
	OsGRF6	LOC_Os03g51970	Oryza sativa	O.sativa v7.0	4530
	OsGRF5	LOC_Os06g02560	Oryza sativa	O.sativa v7.0	4530
	OsGRF7	LOC_Os12g29980	Oryza sativa	O.sativa v7.0	4530
	OsGRF8	LOC_Os11g35030	Oryza sativa	O.sativa v7.0	4530
	OsGRF11	LOC_Os07g28430	Oryza sativa	O.sativa v7.0	4530
	OsGRF12	LOC_Os02g45570	Oryza sativa	O.sativa v7.0	4530
	OsGRF9	LOC_Os03g47140	Oryza sativa	O.sativa v7.0	4530
	OsGRF10	LOC_Os04g48510	Oryza sativa	O.sativa v7.0	4530
	EuGRF6	GWHPBISF018630	Eucommia ulmoides	EU17	4392	8
	EuGRF5	GWHPBISF001116	Eucommia ulmoides	EU17	4392
	EuGRF7	GWHPBISF022031	Eucommia ulmoides	EU17	4392
	EuGRF1	GWHPBISF008846	Eucommia ulmoides	EU17	4392
	EuGRF3	GWHPBISF020960	Eucommia ulmoides	EU17	4392
	EuGRF8	GWHPBISF018381	Eucommia ulmoides	EU17	4392
	EuGRF2	GWHPBISF000663	Eucommia ulmoides	EU17	4392
	EuGRF4	GWHPBISF002516	Eucommia ulmoides	EU17	4392
	AtGRF1	At2g22840	Arabidopsis thaliana	TAIR10	3702	9
	AtGRF2	At4g37740	Arabidopsis thaliana	TAIR10	3702
	AtGRF3	At2g36400	Arabidopsis thaliana	TAIR10	3702
	AtGRF4	At3g52910	Arabidopsis thaliana	TAIR10	3702
	AtGRF5	At3g13960	Arabidopsis thaliana	TAIR10	3702
	AtGRF6	At2g06200	Arabidopsis thaliana	TAIR10	3702
	AtGRF7	At5g53660	Arabidopsis thaliana	TAIR10	3702
	AtGRF8	At4g24150	Arabidopsis thaliana	TAIR10	3702
	AtGRF9	At2g45480	Arabidopsis thaliana	TAIR10	3702
	AtrGRF2	ATR0579G065	Amborella trichopoda	JGI v1.0	13333	7
	AtrGRF6	ATR0598G303	Amborella trichopoda	JGI v1.0	13333
	AtrGRF3	ATR0691G018	Amborella trichopoda	JGI v1.0	13333
	AtrGRF1	ATR0739G131	Amborella trichopoda	JGI v1.1	13334
	AtrGRF4	ATR0757G059	Amborella trichopoda	JGI v1.2	13335
	AtrGRF5	ATR0820G058	Amborella trichopoda	JGI v1.3	13336
	AtrGRF7	ATR0829G215	Amborella trichopoda	JGI v1.4	13337
		Pp3c12_3720	Physcomitrium patens	JGI v3.3	3218	2
		Pp3c17_1780	Physcomitrium patens	JGI v3.3	3218
		SMO137G0327	Selaginella moellendorffii	v1.0	88036	4
		SMO143G0222	Selaginella moellendorffii	v1.0	88036
		SMO170G0028	Selaginella moellendorffii	v1.0	88036
		SMO196G0098	Selaginella moellendorffii	v1.0	88036
		SEGI_12426	Sequoiadendron giganteum	V2.0	99814	6
		SEGI_13970	Sequoiadendron giganteum	V2.0	99814
		SEGI_27638	Sequoiadendron giganteum	V2.0	99814
		SEGI_28345	Sequoiadendron giganteum	V2.0	99814
		SEGI_38542	Sequoiadendron giganteum	V2.0	99814
		SEGI_39841	Sequoiadendron giganteum	V2.0	99814
		Nn1g02115	Nelumbo nucifera	v2.0	4432	9
		Nn2g12316	Nelumbo nucifera	v2.0	4432
		Nn2g14050	Nelumbo nucifera	v2.0	4432
		Nn3g18854	Nelumbo nucifera	v2.0	4432
		Nn4g26450	Nelumbo nucifera	v2.0	4432
		Nn5g30665	Nelumbo nucifera	v2.0	4432
		Nn6g35011	Nelumbo nucifera	v2.0	4432
		Nn6g35612	Nelumbo nucifera	v2.0	4432
		Nn8g38673	Nelumbo nucifera	v2.0	4432
		GSVIVG01007165001	Vitis vinifera	Genoscope.12x	29760	10
		GSVIVG01009299001	Vitis vinifera	Genoscope.12x	29760
		GSVIVG01015095001	Vitis vinifera	Genoscope.12x	29760
		GSVIVG01016762001	Vitis vinifera	Genoscope.12x	29760
		GSVIVG01019667001	Vitis vinifera	Genoscope.12x	29760
		GSVIVG01019913001	Vitis vinifera	Genoscope.12x	29760
		GSVIVG01024326001	Vitis vinifera	Genoscope.12x	29760
		GSVIVG01027535001	Vitis vinifera	Genoscope.12x	29760
		GSVIVG01033800001	Vitis vinifera	Genoscope.12x	29760
		GSVIVG01038629001	Vitis vinifera	Genoscope.12x	29760
		Gorai.003G032300	Gossypium raimondii	v2.1	29730	18
		Gorai.003G057700	Gossypium raimondii	v2.1	29730
		Gorai.004G204600	Gossypium raimondii	v2.1	29730
		Gorai.005G098700	Gossypium raimondii	v2.1	29730
		Gorai.006G157300	Gossypium raimondii	v2.1	29730
		Gorai.007G092400	Gossypium raimondii	v2.1	29730
		Gorai.008G241800	Gossypium raimondii	v2.1	29730
		Gorai.008G259500	Gossypium raimondii	v2.1	29730
		Gorai.008G265600	Gossypium raimondii	v2.1	29730
		Gorai.009G035200	Gossypium raimondii	v2.1	29730
		Gorai.009G222200	Gossypium raimondii	v2.1	29730
		Gorai.009G277500	Gossypium raimondii	v2.1	29730
		Gorai.009G406500	Gossypium raimondii	v2.1	29730
		Gorai.010G027700	Gossypium raimondii	v2.1	29730
		Gorai.011G058800	Gossypium raimondii	v2.1	29730
		Gorai.011G108400	Gossypium raimondii	v2.1	29730
		Gorai.013G184200	Gossypium raimondii	v2.1	29730
		Gorai.013G225300	Gossypium raimondii	v2.1	29730
		Thecc.01G076200	Theobroma cacao	V2.1	3641	10
		Thecc.01G373900	Theobroma cacao	V2.1	3641
		Thecc.03G207100	Theobroma cacao	V2.1	3641
		Thecc.03G219200	Theobroma cacao	V2.1	3641
		Thecc.03G265600	Theobroma cacao	V2.1	3641
		Thecc.05G083300	Theobroma cacao	V2.1	3641
		Thecc.05G222800	Theobroma cacao	V2.1	3641
		Thecc.06G120100	Theobroma cacao	V2.1	3641
		Thecc.08G084400	Theobroma cacao	V2.1	3641
		Thecc.09G078900	Theobroma cacao	V2.1	3641
		Ciclev10001613m.g	Citrus clementina	JGI v1.0	85681	10
		Ciclev10008922m.g	Citrus clementina	JGI v1.0	85681
		Ciclev10011856m.g	Citrus clementina	JGI v1.0	85681
		Ciclev10019529m.g	Citrus clementina	JGI v1.0	85681
		Ciclev10019828m.g	Citrus clementina	JGI v1.0	85681
		Ciclev10022033m.g	Citrus clementina	JGI v1.0	85681
		Ciclev10023829m.g	Citrus clementina	JGI v1.0	85681
		Ciclev10025209m.g	Citrus clementina	JGI v1.0	85681
		Ciclev10025855m.g	Citrus clementina	JGI v1.0	85681
		Ciclev10032065m.g	Citrus clementina	JGI v1.0	85681
		Eucgr.A01418	Eucalyptus grandis	v2.0	71139	7
		Eucgr.A01534	Eucalyptus grandis	v2.0	71139
		Eucgr.C00823	Eucalyptus grandis	v2.0	71139
		Eucgr.D01674	Eucalyptus grandis	v2.0	71139
		Eucgr.D02603	Eucalyptus grandis	v2.0	71139
		Eucgr.F00097	Eucalyptus grandis	v2.0	71139
		Eucgr.F04420	Eucalyptus grandis	v2.0	71139
		CiPaw.01G218500	Carya illinoinensis	v1.1	32201	16
		CiPaw.01G260300	Carya illinoinensis	v1.1	32201
		CiPaw.02G001100	Carya illinoinensis	v1.1	32201
		CiPaw.02G135700	Carya illinoinensis	v1.1	32201
		CiPaw.02G166100	Carya illinoinensis	v1.1	32201
		CiPaw.03G207600	Carya illinoinensis	v1.1	32201
		CiPaw.04G144300	Carya illinoinensis	v1.1	32201
		CiPaw.05G212700	Carya illinoinensis	v1.1	32201
		CiPaw.06G036100	Carya illinoinensis	v1.1	32201
		CiPaw.06G042100	Carya illinoinensis	v1.1	32201
		CiPaw.07G171900	Carya illinoinensis	v1.1	32201
		CiPaw.08G052500	Carya illinoinensis	v1.1	32201
		CiPaw.09G009800	Carya illinoinensis	v1.1	32201
		CiPaw.10G006500	Carya illinoinensis	v1.1	32201
		CiPaw.11G111100	Carya illinoinensis	v1.1	32201
		CiPaw.11G144300	Carya illinoinensis	v1.1	32201
		ClCG01G017800	Citrullus lanatus	WCG v2.0	3654	8
		ClCG02G007720	Citrullus lanatus	WCG v2.0	3654
		ClCG03G015180	Citrullus lanatus	WCG v2.0	3654
		ClCG05G002090	Citrullus lanatus	WCG v2.0	3654
		ClCG07G014070	Citrullus lanatus	WCG v2.0	3654
		ClCG08G016700	Citrullus lanatus	WCG v2.0	3654
		ClCG10G019220	Citrullus lanatus	WCG v2.0	3654
		ClCG11G001460	Citrullus lanatus	WCG v2.0	3654
		FvH4_1g08440	Fragaria vesca	V4.0.a2	57918	10
		FvH4_1g18220	Fragaria vesca	V4.0.a2	57918
		FvH4_2g32670	Fragaria vesca	V4.0.a2	57918
		FvH4_5g10750	Fragaria vesca	V4.0.a2	57918
		FvH4_5g23900	Fragaria vesca	V4.0.a2	57918
		FvH4_6g18130	Fragaria vesca	V4.0.a2	57918
		FvH4_6g34730	Fragaria vesca	V4.0.a2	57918
		FvH4_7g12130	Fragaria vesca	V4.0.a2	57918
		FvH4_7g32780	Fragaria vesca	V4.0.a2	57918
		FvH4_7g34250	Fragaria vesca	V4.0.a2	57918
		Prupe.1G419000	Prunus persica	v2.1	3760	10
		Prupe.2G148100	Prunus persica	v2.1	3760
		Prupe.2G317500	Prunus persica	v2.1	3760
		Prupe.2G329200	Prunus persica	v2.1	3760
		Prupe.3G041800	Prunus persica	v2.1	3760
		Prupe.5G021400	Prunus persica	v2.1	3760
		Prupe.5G131600	Prunus persica	v2.1	3760
		Prupe.6G217000	Prunus persica	v2.1	3760
		Prupe.7G115500	Prunus persica	v2.1	3760
		Prupe.7G201000	Prunus persica	v2.1	3760
		MD00G1001000	Malus domestica	GDDH13 v1.1	3750	17
		MD00G1142400	Malus domestica	GDDH13 v1.1	3750
		MD02G1088700	Malus domestica	GDDH13 v1.1	3750
		MD02G1088800	Malus domestica	GDDH13 v1.1	3750
		MD02G1189500	Malus domestica	GDDH13 v1.1	3750
		MD02G1201000	Malus domestica	GDDH13 v1.1	3750
		MD04G1215900	Malus domestica	GDDH13 v1.1	3750
		MD06G1014700	Malus domestica	GDDH13 v1.1	3750
		MD06G1121000	Malus domestica	GDDH13 v1.1	3750
		MD07G1297800	Malus domestica	GDDH13 v1.1	3750
		MD09G1183300	Malus domestica	GDDH13 v1.1	3750
		MD12G1020500	Malus domestica	GDDH13 v1.1	3750
		MD14G1017600	Malus domestica	GDDH13 v1.1	3750
		MD14G1137600	Malus domestica	GDDH13 v1.1	3750
		MD15G1065000	Malus domestica	GDDH13 v1.1	3750
		MD15G1216000	Malus domestica	GDDH13 v1.1	3750
		MD15G1300900	Malus domestica	GDDH13 v1.1	3750
		Medtr0001s0490	Medicago truncatula	JGI Mt4.0v1	3880	10
		Medtr1g017490	Medicago truncatula	JGI Mt4.0v1	3880
		Medtr2g041430	Medicago truncatula	JGI Mt4.0v1	3880
		Medtr3g092330	Medicago truncatula	JGI Mt4.0v1	3880
		Medtr4g125490	Medicago truncatula	JGI Mt4.0v1	3880
		Medtr5g027030	Medicago truncatula	JGI Mt4.0v1	3880
		Medtr7g104050	Medicago truncatula	JGI Mt4.0v1	3880
		Medtr8g020560	Medicago truncatula	JGI Mt4.0v1	3880
		Medtr8g035640	Medicago truncatula	JGI Mt4.0v1	3880
		Medtr8g035910	Medicago truncatula	JGI Mt4.0v1	3880
		Glyma.01G144900	Glycine max	JGI Wm82.a4.v1	3847	26
		Glyma.01G148600	Glycine max	JGI Wm82.a4.v1	3847
		Glyma.01G234400	Glycine max	JGI Wm82.a4.v1	3847
		Glyma.03G021900	Glycine max	JGI Wm82.a4.v1	3847
		Glyma.03G192200	Glycine max	JGI Wm82.a4.v1	3847
		Glyma.04G230600	Glycine max	JGI Wm82.a4.v1	3847
		Glyma.06G134600	Glycine max	JGI Wm82.a4.v1	3847
		Glyma.07G038400	Glycine max	JGI Wm82.a4.v1	3847
		Glyma.08G265700	Glycine max	JGI Wm82.a4.v1	3847
		Glyma.09G068700	Glycine max	JGI Wm82.a4.v1	3847
		Glyma.09G212500	Glycine max	JGI Wm82.a4.v1	3847
		Glyma.10G067200	Glycine max	JGI Wm82.a4.v1	3847
		Glyma.11G008500	Glycine max	JGI Wm82.a4.v1	3847
		Glyma.11G025900	Glycine max	JGI Wm82.a4.v1	3847
		Glyma.11G110700	Glycine max	JGI Wm82.a4.v1	3847
		Glyma.12G014700	Glycine max	JGI Wm82.a4.v1	3847
		Glyma.13G109500	Glycine max	JGI Wm82.a4.v1	3847
		Glyma.14G089090	Glycine max	JGI Wm82.a4.v1	3847
		Glyma.14G089093	Glycine max	JGI Wm82.a4.v1	3847
		Glyma.15G176500	Glycine max	JGI Wm82.a4.v1	3847
		Glyma.16G007600	Glycine max	JGI Wm82.a4.v1	3847
		Glyma.17G050200	Glycine max	JGI Wm82.a4.v1	3847
		Glyma.17G232600	Glycine max	JGI Wm82.a4.v1	3847
		Glyma.17G232700	Glycine max	JGI Wm82.a4.v1	3847
		Glyma.19G192700	Glycine max	JGI Wm82.a4.v1	3847
		Glyma.U031220	Glycine max	JGI Wm82.a4.v1	3847
		Potri.001G082700	Populus trichocarpa	JGI v4.1	3694	19
		Potri.001G114000	Populus trichocarpa	JGI v4.1	3694
		Potri.001G132600	Populus trichocarpa	JGI v4.1	3694
		Potri.001G169100	Populus trichocarpa	JGI v4.1	3694
		Potri.002G115100	Populus trichocarpa	JGI v4.1	3694
		Potri.003G065000	Populus trichocarpa	JGI v4.1	3694
		Potri.003G100800	Populus trichocarpa	JGI v4.1	3694
		Potri.003G118100	Populus trichocarpa	JGI v4.1	3694
		Potri.006G115200	Populus trichocarpa	JGI v4.1	3694
		Potri.006G143200	Populus trichocarpa	JGI v4.1	3694
		Potri.007G007100	Populus trichocarpa	JGI v4.1	3694
		Potri.012G022600	Populus trichocarpa	JGI v4.1	3694
		Potri.013G077500	Populus trichocarpa	JGI v4.1	3694
		Potri.014G007200	Populus trichocarpa	JGI v4.1	3694
		Potri.014G012800	Populus trichocarpa	JGI v4.1	3694
		Potri.014G071800	Populus trichocarpa	JGI v4.1	3694
		Potri.015G006200	Populus trichocarpa	JGI v4.1	3694
		Potri.018G065400	Populus trichocarpa	JGI v4.1	3694
		Potri.019G042300	Populus trichocarpa	JGI v4.1	3694
		Rhsim01G0161800	Rhododendron simsii	v1.0	118357	12
		Rhsim02G0253100	Rhododendron simsii	v1.0	118357
		Rhsim03G0214300	Rhododendron simsii	v1.0	118357
		Rhsim03G0228700	Rhododendron simsii	v1.0	118357
		Rhsim04G0134400	Rhododendron simsii	v1.0	118357
		Rhsim06G0064700	Rhododendron simsii	v1.0	118357
		Rhsim07G0097500	Rhododendron simsii	v1.0	118357
		Rhsim07G0098600	Rhododendron simsii	v1.0	118357
		Rhsim07G0138200	Rhododendron simsii	v1.0	118357
		Rhsim07G0217100	Rhododendron simsii	v1.0	118357
		Rhsim08G0090400	Rhododendron simsii	v1.0	118357
		Rhsim10G0094700	Rhododendron simsii	v1.0	118357
		Cc02_g00930	Coffea canephora	Coffee Genome Hub v1	49390	6
		Cc02_g36500	Coffea canephora	Coffee Genome Hub v1	49390
		Cc06_g05390	Coffea canephora	Coffee Genome Hub v1	49390
		Cc06_g12040	Coffea canephora	Coffee Genome Hub v1	49390
		Cc07_g07350	Coffea canephora	Coffee Genome Hub v1	49390
		Cc10_g07650	Coffea canephora	Coffee Genome Hub v1	49390
		Solyc01g091540.3	Solanum lycopersicum	ITAG4.0	4081	12
		Solyc02g092070.3	Solanum lycopersicum	ITAG4.0	4081
		Solyc03g082430.1	Solanum lycopersicum	ITAG4.0	4081
		Solyc04g077510.4	Solanum lycopersicum	ITAG4.0	4081
		Solyc07g041640.3	Solanum lycopersicum	ITAG4.0	4081
		Solyc08g005430.3	Solanum lycopersicum	ITAG4.0	4081
		Solyc08g075950.3	Solanum lycopersicum	ITAG4.0	4081
		Solyc08g079800.4	Solanum lycopersicum	ITAG4.0	4081
		Solyc08g083230.3	Solanum lycopersicum	ITAG4.0	4081
		Solyc09g009200.3	Solanum lycopersicum	ITAG4.0	4081
		Solyc10g083510.2	Solanum lycopersicum	ITAG4.0	4081
		Solyc12g096070.2	Solanum lycopersicum	ITAG4.0	4081
		DCAR_000322	Daucus carota	JGI v2.0	4039	15
		DCAR_004248	Daucus carota	JGI v2.0	4039
		DCAR_006786	Daucus carota	JGI v2.0	4039
		DCAR_006878	Daucus carota	JGI v2.0	4039
		DCAR_007645	Daucus carota	JGI v2.0	4039
		DCAR_008187	Daucus carota	JGI v2.0	4039
		DCAR_008567	Daucus carota	JGI v2.0	4039
		DCAR_008970	Daucus carota	JGI v2.0	4039
		DCAR_009139	Daucus carota	JGI v2.0	4039
		DCAR_013369	Daucus carota	JGI v2.0	4039
		DCAR_020065	Daucus carota	JGI v2.0	4039
		DCAR_020360	Daucus carota	JGI v2.0	4039
		DCAR_020773	Daucus carota	JGI v2.0	4039
		DCAR_024949	Daucus carota	JGI v2.0	4039
		DCAR_025823	Daucus carota	JGI v2.0	4039
		Zm00001eb052070	Zea mays	NAM v5.0	4577	17
		Zm00001eb056050	Zea mays	NAM v5.0	4577
		Zm00001eb071830	Zea mays	NAM v5.0	4577
		Zm00001eb104790	Zea mays	NAM v5.0	4577
		Zm00001eb113950	Zea mays	NAM v5.0	4577
		Zm00001eb193180	Zea mays	NAM v5.0	4577
		Zm00001eb215560	Zea mays	NAM v5.0	4577
		Zm00001eb217440	Zea mays	NAM v5.0	4577
		Zm00001eb250620	Zea mays	NAM v5.0	4577
		Zm00001eb251820	Zea mays	NAM v5.0	4577
		Zm00001eb256730	Zea mays	NAM v5.0	4577
		Zm00001eb269150	Zea mays	NAM v5.0	4577
		Zm00001eb278670	Zea mays	NAM v5.0	4577
		Zm00001eb320200	Zea mays	NAM v5.0	4577
		Zm00001eb373670	Zea mays	NAM v5.0	4577
		Zm00001eb378820	Zea mays	NAM v5.0	4577
		Zm00001eb430300	Zea mays	NAM v5.0	4577
