# Supplementary material for: Genome-Wide Identification and Expression Analysis of Growth-Regulating Factors in Eucommia ulmoides Oliver (Du-Zhong)
Source: Plants (Basel). 2024 Apr 24;13(9):1185. doi: 10.3390/plants13091185 (PMC11085888; doi:10.3390/plants13091185)
Supplement: Supplementary file 1 [file plants-13-01185-s001.zip › Supplementary Data S8.txt]

protein sequences of EuGRFs members identifed in our unpublished genome

>Gglean025729-PA  status=novel  locus=scaffold_67:1482610:1484264:-
MMITGRNRNPFTVSQWQELEHQALIFKYMVSGVPIPPDLLFAVKRNIDYPSSLSSSLMLHQPQHMGWNCFQMGYGRKIDPEPGRCRRTDGKKWRCSKEALYPDSKYCERHMHRGRNRSRKPVESTPLPTTTTTTSTLPLPTTISSIPSLSPLSSMASQNQTPFLYPHPSSSSRPPGTDLSFFQSNPYSHTEKDYYRGSYDYGMREDNDVYAGAMRSLSGSHIDDSWQLTMGGGSLKQRNLNSNSSVLPCENSNQQQQQRNKDQSGYFLGTAIKDEKDDEPEKVMHHFFDELPHRENRDSWGCSVKEEKVPKHVMASVTHPQLSISMPNSSYDFFMAHNGTTSNSNLSLYNL

>Gglean008732-PA  status=novel  locus=scaffold_176:550856:551963:-
MNVNAMMSASRNRSLFTPTQWQELEHQALIFKYMVSGVPVPPDLILTVKRSLDASMVFSHTPIGWGGLQMGYGGKTDPEPGRCRRTDGKKWRCSKEAHPDSKYCERHMHRGKSRSRKLVEISAAATATATTSPNSSSASTTPTSSFKKSCLPSQSSNTHHHHHHHLFLDSGSYSLAEKEYGFLNGVGERAFFAERSGTVRSLNDSFTPLTMNSSGEMNFQRVADRSSEEEHCFVLGTDFKSAKSVAGEEETQKPFHHFLGEWVPKGKESSWLELDTSESNTQLSISMPSFSTADLFQSNSRPYW

>Gglean026465-PA  status=novel  locus=scaffold_7:1859758:1870893:-
MSGTSTSVSVASGGGEGIFRPPFTAAQWQELEHQALIYKYLVAGLPVPPDLVLPIRRSLEALSARFFHHPSSGYCSYYGKKFDPEPGRCRRTDGKKWRCSKDAYPDSKYCERHMHRGRNRSRKPVESQPTSQSLSTTTSGSSGSYGNLPLYSIVNSEEICFGSNVPKMHMEPVPYGTNAKEDRYLQGLTPEAESRGNVGSVMASQVLPHQSPYFRPVNKDSHLLGIHVPQGFEPIVDPVTLKRQQHCFFGGGDGSVKDGQQSMRPFFDEWPKNRESWLGFDEERSKNMGYSTTHLSMSAARSPDGVDD

>Gglean026824-PA  status=novel  locus=scaffold_716:116817:119601:-
MEGFVCSENGKSSDVSNPETNTQKKSHGSGFLKPERSVSGEDNWVVGNKIARTDDYFTVPNPKTTTMLHQKGVNLPGSDSVSTADGGQYMLCFSSPKAEVPFLSSNGGDRTTQSNSFSFYQQPPAYSRNSGYGSLMNGARGPFTPSQWMELEHQALIYKFISANAPVPPSLLIPIKKALNAFMYSGMSNSGSYTPNSYGWGSFHLGFAGGTDPEPGRCRRTDGKKWRCARDAVPDQKYCERHLNRGRHRSRKPVEGQTGRSAAATTTTTTTNVVVPPPPIPSSSIATNSTSSEPHGLSMISPAMELKPKDPSFSDFGLVFSDTFLNPIPKTSYMNSGTSNSFLGFNNQEQKPDGPKSDWTQLSMSIPISSPPPPEERVNLSPLRLSQEYDPIEMGLGQKSWVPISWGNSMGGPLGEVLNSTGGGAAVAGSKKLSPLMMSEEWHLSQYQLGTSPTGVLQKTFVSLSNSSSGSSPPRGAALEAASLSYDVMQ

>Gglean020872-PA  status=novel  locus=scaffold_471:123892:126426:+
MDFGGSVGLDGGGGGLCSDSVFASTTTDNSSETAKQKWYGSGFLKQERSGSAADDDFSHLKLAKTSDGSDFSSSRPTTTPTTTSPLLRSDCTFLSDGQQMLCFSQSDPQTAALPYYYHASGGYGRNTGYGAGNLNVSSMHGVITGIRGPFTPSQWMELEHQALIYKYITANVPIPSHLLIPIRKALDSVGFSGLRPNPLGWGAFHLGFSNNSDPEPGRCRRTDGKKWRCSRDAVPDSKYCERHMNRGRHRSRKPVEGQTTAAAAAATHHVSGAAATSAGKPSTVASSPGVMGPAASTGLAGHQISNLQTGASLQLNRNFSNDGEILELSPAFGLKQNQSEFGLVSSDSLLNPLQKTSTLIKEPNNPQTKSEHHSLRQFMDDWPPNNNNNNQTELSISIPITTSDFITSSNDKLALSPLRLSNQRQPPNWIPVSWEGGPLGEVLHNGGVAGEWKDRSTAALNLMTEGWDSGTSLASSPTGVLQKTAFGSLSNSSAGSSPRTETGMCNNQIHRHSWPALN

>Gglean001146-PA  status=novel  locus=scaffold_1036:57056:69121:-
MSGTSASVSVVAAGEAFLRPPFTAVQWKELEHQALVYKYLVAGLPVPLDLVFPIRRSLEDSSARFFHHPSLGYASYYGKKFDHEPGRCRRTDGKKWRCSKDAYPNSKYCERHMNRGRHRSRKTVESKSSSPSLSTVVSNIALENCCGSGSISSAGCRSFPSMRFCSKADSEGLYFESNSSKMHKEPVPCGTNNKEYRYLHGYTPEANEHSISLETSISTSALGANSNMEITWHLLPSPVSSMKPRNDSSLLGNSMELHVPEAALQSIADAAVSKQQPQYSFLGSHYGSQGSVKQEQNSMTPSFDEWPKTRDLWSDSTTQLSISIPMGSFEFSSSPNGMEMVRFSRIEMDIVGSNRNQKLCCFLFLCIRVPDKLDRPHTPRENEGLKFYLNWRWKRSNRSPPLSSLESISPLLRYTTPGGGISHYKLLVSDARLHRDILPYPAETSIAKLNIEESTWIKQK

>Gglean015627-PA  status=novel  locus=scaffold_321:268060:271831:+
MVAMEEGLAVVGSESGHFSTLQGDSSTETSGGDRHGSGFFKLQRSGHGEDDWRSTKIAKANDFYVPRTLPLHRETSLLRSNKPLVSATGGPLMLSFSSAKAETPLFSGSSGEKTYQNPPFSVYQKPSKGNGCGGPFTVSQMMELEHQVLTYKYIVANMPIPSNLLFPLHKYIFSGSYAHNSLGWGPFRRGFSGNIDNEPWRCRRTDGKKWRCSNDAFADKRYCEKHIKRNRHRSRKPVEGQNGHVASSTDALVNRMKVEDKGGPSTTSSTTNINLKQQQQQQQQPPFQQSEHGFISSNSRNTNSFLNFNNNWLKNESVLDRTQLSISIPTSSNNYGVRDGLELSPLSLSRESDQNQKEANWGPISWGNSMGGPLGEVFDGTSYSNNINPNLLVADDVLRVRR


>Gglean000615-PA  status=novel  locus=scaffold_1001:18386:20913:+
MDFQLKQWRNQPLHDSDPEQEQEHHCPPASKLPRLLFHSQQPSPALPLFVSDSEPTTKLTDHLSAYPSHPTSPRMGSYFSMGQWQELQLQALIFRHMLAGSSVPSELLSLVKKTSVLSPPPYYLPSPFHQYPHYHTAMMQSGYWGRSAIDPEPGRCRRTDGKKWRCARDVVTGQKYCERHMHRGRNRSRKPVEIPTPPATSGGNGGGVLTKNNISNFAAAQPLTSLSGGGSGSGTHFSLSDPPPSIDLLHLNQRAMESKAGSNGQLVHRKEAHDYEVGESGGQILRCFFEDWPGKLQQSGHTISDDSPVTSSATGLSISMAGNSSSGSDFSLKLSTGNNGDVPGSEEGNERPQMNWSLLWGSNQGGSMGGPLAEALRSSTANSSSTSSSPTSVLKSAI
