# Supplementary material for: Genome-Wide Identification and Expression Analysis of Growth-Regulating Factors in Eucommia ulmoides Oliver (Du-Zhong)
Source: Plants (Basel). 2024 Apr 24;13(9):1185. doi: 10.3390/plants13091185 (PMC11085888; doi:10.3390/plants13091185)
Supplement: Supplementary file 1 [file plants-13-01185-s001.zip › Supplementary Data S9.log]

IQ-TREE multicore version 2.2.0 COVID-edition for Linux 64-bit built Jun  1 2022
Developed by Bui Quang Minh, James Barbetti, Nguyen Lam Tung,
Olga Chernomor, Heiko Schmidt, Dominik Schrempf, Michael Woodhams, Ly Trong Nhan.

Host:    T640P (AVX512, FMA3, 125 GB RAM)
Command: iqtree2 -s All_GRFs.mafft.alig.fa -m TEST -b 1000 -alrt 1000 -nt 40
Seed:    653142 (Using SPRNG - Scalable Parallel Random Number Generator)
Time:    Wed Nov 16 10:11:00 2022
Kernel:  AVX+FMA - 40 threads (80 CPU cores detected)

Reading alignment file All_GRFs.mafft.alig.fa ... Fasta format detected
Reading fasta file: done in 0.0299923 secs using 51.33% CPU
Alignment most likely contains protein sequences
Constructing alignment: done in 0.0201208 secs using 1880% CPU
Alignment has 318 sequences with 4367 columns, 2644 distinct patterns
1521 parsimony-informative, 682 singleton sites, 2164 constant sites
                      Gap/Ambiguity  Composition  p-value
Analyzing sequences: done in 0.000357238 secs using 255.9% CPU
   1  OsGRF10_Os04g48510.1   94.60%    failed      0.00%
   2  OsGRF12_Os02g45570.1   95.17%    failed      0.00%
   3  Zm00001eb250620        94.94%    failed      0.00%
   4  MBI12_g34484_MAGBIO    95.15%    failed      3.19%
   5  Nn4g26450              93.98%    failed      0.62%
   6  GSVIVG01019913001      95.15%    passed     45.12%
   7  Gorai.004G204600       94.16%    failed      0.51%
   8  Thecc.03G265600        94.71%    failed      0.85%
   9  Gorai.008G241800       93.89%    failed      0.30%
  10  Potri.001G114000       95.95%    failed      2.23%
  11  Potri.003G118100       95.40%    failed      0.38%
  12  Ciclev10022033m.g      94.69%    passed      8.40%
  13  CiPaw.11G144300        94.82%    passed      5.37%
  14  GSVIVG01027535001      90.79%    failed      0.00%
  15  Gorai.007G092400       89.83%    failed      0.00%
  16  Thecc.01G373900        89.65%    failed      0.00%
  17  CiPaw.01G260300        97.23%    failed      0.18%
  18  CiPaw.02G166100        89.03%    failed      0.11%
  19  Potri.014G071800       89.51%    failed      0.44%
  20  CBR_g3467              57.29%    failed      0.00%
  21  Mapoly1350s0001        81.96%    failed      0.00%
  22  Pp3c12_3720            86.35%    failed      0.00%
  23  Pp3c17_1780            86.35%    failed      0.00%
  24  SEGI_28345             87.15%    failed      0.00%
  25  SEGI_38542             87.15%    failed      0.00%
  26  SEGI_39841             83.40%    failed      0.00%
  27  SMO143G0222            81.29%    failed      0.00%
  28  ATR0579G065            87.18%    failed      0.00%
  29  MBI12_g07777_MAGBIO    87.13%    failed      0.00%
  30  OsGRF11_Os07g28430.1   93.84%    failed      0.00%
  31  Zm00001eb104790        93.75%    failed      0.00%
  32  Zm00001eb320200        94.99%    failed      0.00%
  33  OsGRF3_Os04g51190.1    91.14%    failed      0.01%
  34  Zm00001eb071830        91.28%    failed      0.00%
  35  Zm00001eb430300        91.48%    failed      0.00%
  36  OsGRF4_Os02g47280.1    90.34%    failed      0.00%
  37  Zm00001eb251820        90.59%    failed      0.00%
  38  GWHPBISF022031         92.86%    passed     22.96%
  39  ATR0829G215            92.26%    passed     13.83%
  40  Nn1g02115              92.01%    failed      3.62%
  41  GSVIVG01024326001      91.46%    failed      0.18%
  42  CiPaw.05G212700        92.81%    failed      4.40%
  43  CiPaw.06G036100        92.12%    failed      0.03%
  44  Prupe.2G329200         94.34%    passed     10.45%
  45  FvH4_7g34250           92.35%    failed      0.13%
  46  Gorai.003G057700       92.28%    failed      0.51%
  47  Thecc.05G222800        92.70%    failed      2.10%
  48  Ciclev10032065m.g      92.40%    passed     10.79%
  49  Potri.013G077500       92.21%    passed      9.71%
  50  Potri.019G042300       92.49%    passed      5.61%
  51  Gorai.013G184200       92.42%    failed      1.78%
  52  ClCG02G007720          90.25%    failed      3.44%
  53  Medtr0001s0490         92.28%    failed      4.11%
  54  Glyma.11G110700        92.19%    failed      2.31%
  55  Glyma.12G014700        92.51%    passed      9.75%
  56  Glyma.01G234400        92.72%    passed      8.15%
  57  Glyma.11G008500        92.97%    passed     13.74%
  58  CSS0005525             92.10%    passed      9.26%
  59  CSS0047007             91.85%    passed     12.25%
  60  CSS0033888             92.72%    passed     48.91%
  61  CSS0024801             96.82%    passed     80.74%
  62  CSS0048488             96.82%    passed     81.68%
  63  Rhsim07G0138200        91.73%    passed     20.05%
  64  Solyc08g005430.3       91.85%    passed      9.17%
  65  Solyc08g075950.3       91.78%    passed     23.01%
  66  Solyc12g096070.2       92.05%    passed     21.42%
  67  DCAR_004248            95.47%    passed     57.57%
  68  DCAR_008187            92.26%    passed     47.96%
  69  DCAR_024949            91.83%    passed     16.15%
  70  CSS0040890             95.15%    passed     21.48%
  71  SEGI_13970             91.02%    failed      1.37%
  72  OsGRF5_Os06g02560.1    91.85%    failed      0.03%
  73  Zm00001eb378820        92.83%    failed      0.01%
  74  GWHPBISF018381         92.12%    passed      6.62%
  75  Ciclev10001613m.g      91.73%    failed      0.18%
  76  FvH4_5g23900           92.44%    passed     29.94%
  77  Prupe.5G021400         92.31%    passed     45.86%
  78  MD00G1001000           92.21%    passed     16.80%
  79  MD06G1014700           92.99%    passed     72.63%
  80  Potri.001G132600       92.17%    passed     11.82%
  81  Potri.003G100800       92.31%    passed     12.69%
  82  Medtr5g027030          92.58%    passed     10.04%
  83  Glyma.01G148600        92.33%    passed     12.08%
  84  Glyma.09G212500        92.44%    passed      7.19%
  85  Glyma.11G025900        98.33%    failed      0.84%
  86  Eucgr.D02603           93.95%    failed      2.71%
  87  GWHPBISF018630         91.96%    passed     24.89%
  88  ATR0598G303            97.09%    failed      0.34%
  89  Nn2g12316              96.50%    failed      0.53%
  90  Nn6g35612              91.48%    failed      2.28%
  91  Nn8g38673              91.32%    failed      0.19%
  92  GSVIVG01016762001      91.69%    failed      0.60%
  93  CiPaw.01G218500        92.79%    failed      2.39%
  94  CiPaw.02G135700        92.28%    failed      1.88%
  95  Gorai.011G058800       92.65%    passed     10.00%
  96  Thecc.06G120100        91.83%    failed      0.56%
  97  Medtr8g020560          92.03%    failed      0.02%
  98  Glyma.07G038400        92.10%    failed      0.60%
  99  Glyma.16G007600        91.46%    failed      0.14%
 100  Ciclev10025855m.g      91.34%    failed      0.09%
 101  Potri.001G169100       92.21%    failed      3.72%
 102  Potri.003G065000       92.35%    passed      8.47%
 103  MBI13_g27162_MAGBIO    91.23%    failed      0.19%
 104  MBI13_g46362_MAGBIO    91.28%    failed      0.16%
 105  FvH4_6g34730           92.49%    failed      3.70%
 106  Prupe.3G041800         87.96%    failed      0.22%
 107  MD09G1183300           92.56%    failed      0.40%
 108  CSS0027503             91.87%    failed      0.02%
 109  GSVIVG01015095001      91.14%    failed      1.34%
 110  Rhsim03G0228700        92.03%    failed      4.09%
 111  Gorai.009G035200       90.54%    failed      3.31%
 112  Thecc.09G078900        91.32%    failed      1.27%
 113  CiPaw.04G144300        91.87%    failed      0.06%
 114  Potri.006G143200       92.81%    failed      0.04%
 115  Potri.018G065400       91.25%    failed      0.56%
 116  Ciclev10008922m.g      92.63%    failed      1.60%
 117  CiPaw.03G207600        91.66%    failed      0.05%
 118  Eucgr.C00823           91.28%    failed      0.00%
 119  Medtr2g041430          91.83%    failed      0.03%
 120  Glyma.09G068700        91.69%    failed      3.06%
 121  Glyma.15G176500        91.64%    failed      0.19%
 122  Medtr4g125490          90.15%    failed      0.03%
 123  Glyma.13G109500        91.21%    failed      1.19%
 124  Glyma.17G050200        91.37%    failed      0.49%
 125  FvH4_1g08440           91.55%    failed      0.00%
 126  Prupe.7G201000         91.32%    failed      0.00%
 127  MD00G1142400           91.64%    failed      0.00%
 128  MD02G1088700           97.32%    failed      0.01%
 129  MD15G1216000           91.55%    failed      0.00%
 130  MD02G1088800           94.76%    passed      6.23%
 131  ClCG03G015180          92.40%    failed      0.62%
 132  ClCG11G001460          92.37%    passed     13.27%
 133  Cc06_g12040            90.15%    failed      0.01%
 134  Solyc07g041640.3       92.17%    failed      0.47%
 135  GWHPBISF001116         93.04%    passed     14.20%
 136  ClCG07G014070          93.54%    failed      0.11%
 137  AtGRF5_AT3G13960.1     90.91%    failed      0.00%
 138  Eucgr.F04420           95.12%    passed     12.61%
 139  AtGRF6_AT2G06200.2     93.52%    failed      0.01%
 140  Gorai.013G225300       95.86%    passed     41.14%
 141  OsGRF1_Os02g53690.1    90.91%    failed      0.00%
 142  Zm00001eb193180        90.22%    failed      0.00%
 143  Zm00001eb256730        91.39%    failed      0.00%
 144  OsGRF2_Os06g10310.1    93.11%    failed      0.00%
 145  Zm00001eb278670        91.57%    failed      0.00%
 146  Zm00001eb373670        92.72%    failed      0.00%
 147  GSVIVG01038629001      86.19%    failed      0.00%
 148  Gorai.008G265600       88.66%    failed      3.41%
 149  Thecc.03G207100        86.79%    failed      0.00%
 150  FvH4_7g32780           87.57%    failed      0.00%
 151  Prupe.2G317500         87.50%    failed      0.01%
 152  MD07G1297800           88.12%    failed      0.00%
 153  Eucgr.A01418           89.15%    failed      0.00%
 154  CiPaw.06G042100        86.67%    failed      0.00%
 155  Medtr3g092330          87.63%    failed      0.00%
 156  Glyma.04G230600        86.42%    failed      0.00%
 157  Glyma.06G134600        86.76%    failed      0.00%
 158  Cc02_g00930            86.49%    failed      0.00%
 159  SMO137G0327            82.73%    failed      0.00%
 160  SMO170G0028            81.41%    failed      0.00%
 161  SEGI_12426             84.86%    failed      0.00%
 162  ATR0757G059            94.76%    passed     10.90%
 163  Cc02_g36500            89.60%    failed      0.00%
 164  CSS0008916             96.95%    passed     42.09%
 165  CSS0041814             96.63%    passed      8.00%
 166  Rhsim07G0097500        86.56%    failed      0.00%
 167  Rhsim07G0098600        86.56%    failed      0.00%
 168  Solyc08g079800.4       95.01%    failed      1.13%
 169  DCAR_006786            96.29%    passed      7.77%
 170  GWHPBISF002516         92.58%    failed      1.66%
 171  CSS0041727             91.12%    failed      0.01%
 172  Nn2g14050              91.07%    failed      0.68%
 173  Nn6g35011              92.12%    failed      3.27%
 174  Gorai.006G157300       92.56%    passed     11.45%
 175  Thecc.05G083300        94.18%    failed      0.78%
 176  Ciclev10011856m.g      90.57%    failed      0.14%
 177  CiPaw.09G009800        91.02%    failed      0.41%
 178  CiPaw.10G006500        90.95%    failed      0.03%
 179  FvH4_6g18130           91.60%    failed      0.88%
 180  Prupe.7G115500         91.07%    failed      0.03%
 181  MD12G1020500           90.98%    failed      0.02%
 182  MD14G1017600           90.91%    failed      0.04%
 183  Eucgr.A01534           90.20%    failed      0.00%
 184  GSVIVG01033800001      91.05%    failed      0.09%
 185  Medtr7g104050          91.21%    failed      0.10%
 186  Glyma.03G192200        91.21%    failed      0.20%
 187  Glyma.19G192700        91.12%    failed      0.05%
 188  Glyma.10G067200        92.31%    failed      0.98%
 189  Glyma.U031220          92.33%    failed      0.43%
 190  Gorai.009G406500       91.55%    failed      0.01%
 191  ClCG10G019220          90.36%    failed      0.83%
 192  CSS0013015             96.66%    passed     10.11%
 193  Cc06_g05390            90.59%    failed      0.56%
 194  Rhsim04G0134400        92.19%    failed      0.91%
 195  Potri.006G115200       90.84%    passed      7.01%
 196  Solyc09g009200.3       91.28%    failed      2.60%
 197  Solyc10g083510.2       91.09%    passed      6.36%
 198  AtGRF3_AT2G36400.1     90.89%    failed      0.21%
 199  AtGRF4_AT3G52910.1     91.30%    failed      0.47%
 200  DCAR_013369            90.98%    passed      6.17%
 201  DCAR_009139            91.25%    failed      0.47%
 202  DCAR_020773            92.83%    failed      1.66%
 203  ATR0820G058            90.52%    failed      0.00%
 204  DCAR_007645            92.53%    passed      7.45%
 205  AtGRF7_AT5G53660.1     91.64%    failed      0.23%
 206  Ciclev10019529m.g      87.15%    failed      0.08%
 207  CSS0006470             92.37%    passed      6.40%
 208  CSS0026567             92.37%    passed      7.75%
 209  Rhsim03G0214300        88.21%    failed      0.00%
 210  Nn3g18854              86.90%    failed      0.00%
 211  Potri.012G022600       87.75%    failed      0.42%
 212  Potri.015G006200       87.93%    failed      4.15%
 213  Solyc03g082430.1       89.51%    passed     24.45%
 214  DCAR_008970            90.98%    failed      4.09%
 215  DCAR_020360            90.41%    failed      0.69%
 216  OsGRF9_Os03g47140.1    90.25%    failed      0.09%
 217  Zm00001eb052070        91.87%    failed      0.03%
 218  Zm00001eb217440        94.28%    failed      0.10%
 219  OsGRF6_Os03g51970.1    89.56%    failed      0.01%
 220  Zm00001eb056050        86.42%    failed      0.00%
 221  Zm00001eb215560        88.07%    failed      0.00%
 222  Os12g29980.1           90.15%    failed      0.05%
 223  GWHPBISF008846         88.60%    failed      0.01%
 224  GWHPBISF020960         90.34%    failed      0.03%
 225  MBI16_g06078_MAGBIO    86.33%    failed      0.00%
 226  Nn5g30665              86.15%    failed      0.00%
 227  GSVIVG01009299001      89.12%    failed      0.04%
 228  Gorai.005G098700       86.97%    failed      0.00%
 229  Gorai.009G222200       86.03%    failed      0.00%
 230  Thecc.08G084400        85.94%    failed      0.00%
 231  Gorai.010G027700       86.40%    failed      0.00%
 232  Gorai.009G277500       86.17%    failed      0.00%
 233  CiPaw.07G171900        88.25%    failed      0.00%
 234  CiPaw.08G052500        86.70%    failed      0.00%
 235  Potri.002G115100       86.15%    failed      0.00%
 236  Potri.014G012800       86.05%    failed      0.00%
 237  CSS0005327             86.60%    failed      0.39%
 238  CSS0006944             89.97%    failed      1.92%
 239  CSS0047027             86.72%    failed      0.34%
 240  DCAR_020065            86.97%    failed      0.00%
 241  FvH4_2g32670           86.83%    failed      0.02%
 242  Prupe.1G419000         86.47%    failed      0.00%
 243  MD04G1215900           88.89%    failed      0.00%
 244  MD15G1065000           86.74%    failed      0.00%
 245  Cc10_g07650            85.99%    failed      0.00%
 246  Solyc04g077510.4       85.14%    failed      0.00%
 247  Eucgr.F00097           86.15%    failed      0.00%
 248  Medtr1g017490          85.05%    failed      0.00%
 249  Glyma.08G265700        95.83%    passed     33.06%
 250  Glyma.17G232700        86.05%    failed      0.00%
 251  Glyma.17G232600        86.26%    failed      0.00%
 252  Glyma.14G089090        86.40%    failed      0.00%
 253  Glyma.14G089093        89.58%    failed      0.00%
 254  ClCG08G016700          85.09%    failed      0.00%
 255  Rhsim07G0217100        87.31%    failed      0.17%
 256  GSVIVG01007165001      87.22%    failed      0.00%
 257  Gorai.003G032300       87.25%    failed      0.01%
 258  Gorai.011G108400       89.12%    failed      2.12%
 259  Thecc.01G076200        85.78%    failed      0.00%
 260  Ciclev10025209m.g      86.26%    failed      0.00%
 261  Potri.007G007100       85.94%    failed      0.00%
 262  Potri.014G007200       86.10%    failed      0.00%
 263  CiPaw.02G001100        85.92%    failed      0.00%
 264  FvH4_1g18220           86.44%    failed      0.00%
 265  Prupe.6G217000         85.99%    failed      0.00%
 266  MD02G1189500           86.42%    failed      0.00%
 267  MD15G1300900           86.26%    failed      0.00%
 268  CSS0000868             86.15%    failed      0.00%
 269  CSS0048177             89.47%    failed      0.04%
 270  Rhsim08G0090400        87.02%    failed      0.00%
 271  Rhsim10G0094700        88.73%    failed      0.02%
 272  Cc07_g07350            86.51%    failed      0.00%
 273  ClCG01G017800          86.35%    failed      0.00%
 274  Solyc02g092070.3       86.99%    failed      0.12%
 275  Rhsim06G0064700        86.95%    failed      0.01%
 276  DCAR_025823            87.73%    failed      0.08%
 277  ATR0739G131            85.69%    failed      0.00%
 278  AtGRF1_AT2G22840.1     87.86%    failed      0.00%
 279  AtGRF2_AT4G37740.1     87.75%    failed      0.02%
 280  GWHPBISF000663         90.79%    failed      1.40%
 281  DCAR_000322            90.75%    passed     35.51%
 282  SEGI_27638             85.50%    failed      0.00%
 283  Os11g35030.1           90.63%    failed      0.14%
 284  Zm00001eb113950        91.55%    failed      0.27%
 285  GSVIVG01019667001      91.94%    passed     13.77%
 286  CSS0002551             90.47%    failed      4.62%
 287  Rhsim02G0253100        88.57%    passed     14.05%
 288  Eucgr.D01674           91.76%    failed      1.47%
 289  Gorai.008G259500       89.51%    passed      5.32%
 290  Thecc.03G219200        89.05%    passed     12.95%
 291  Ciclev10019828m.g      88.60%    failed      0.00%
 292  Potri.001G082700       88.25%    failed      0.10%
 293  FvH4_5g10750           89.15%    passed      5.22%
 294  Prupe.5G131600         88.16%    failed      1.53%
 295  MD06G1121000           88.99%    failed      4.95%
 296  MD14G1137600           89.08%    passed     14.22%
 297  CiPaw.11G111100        88.73%    passed      9.02%
 298  Solyc08g083230.3       90.89%    passed     33.17%
 299  Ciclev10023829m.g      96.27%    failed      0.34%
 300  DCAR_008567            90.57%    failed      0.00%
 301  ClCG05G002090          88.53%    failed      0.00%
 302  FvH4_7g12130           89.81%    failed      0.28%
 303  Prupe.2G148100         89.83%    failed      0.13%
 304  MD02G1201000           89.31%    failed      0.01%
 305  CSS0000653             89.12%    failed      0.06%
 306  Rhsim01G0161800        90.22%    failed      0.01%
 307  SMO196G0098            92.56%    failed      0.01%
 308  Medtr8g035640          96.15%    failed      1.30%
 309  Medtr8g035910          90.20%    failed      0.10%
 310  Glyma.01G144900        89.51%    failed      0.05%
 311  Glyma.03G021900        89.28%    failed      0.01%
 312  Solyc01g091540.3       90.38%    failed      0.02%
 313  AtGRF9_AT2G45480.3     90.13%    failed      0.04%
 314  AtGRF8_AT4G24150.1     88.71%    passed      7.84%
 315  Zm00001eb269150        95.31%    failed      0.00%
 316  DCAR_006878            94.28%    failed      0.01%
 317  CBR_g66728             82.96%    failed      0.00%
 318  ATR0691G018            90.08%    failed      0.00%
WARNING: 318 sequences contain more than 50% gaps/ambiguity
****  TOTAL                  90.42%  251 sequences failed composition chi2 test (p-value<5%; df=19)


Create initial parsimony tree by phylogenetic likelihood library (PLL)... 0.466 seconds
Perform fast likelihood tree search using LG+I+G model...
Estimate model parameters (epsilon = 5.000)
Perform nearest neighbor interchange...
Optimizing NNI: done in 6.40555 secs using 3998% CPU
Estimate model parameters (epsilon = 1.000)
1. Initial log-likelihood: -174251.064
2. Current log-likelihood: -174248.939
Optimal log-likelihood: -174247.955
Proportion of invariable sites: 0.004
Gamma shape alpha: 1.369
Parameters optimization took 2 rounds (1.372 sec)
Time for fast ML tree search: 16.762 seconds

NOTE: ModelFinder requires 523 MB RAM!
ModelFinder will test up to 224 protein models (sample size: 4367) ...
 No. Model         -LnL         df  AIC          AICc         BIC
  1  LG            178757.972   633 358781.943   358996.956   362821.643
  2  LG+I          178518.717   634 358305.435   358521.185   362351.516
  3  LG+G4         174296.375   634 349860.750   350076.500   353906.831
  4  LG+I+G4       174247.276   635 349764.552   349981.041   353817.015
  8  LG+F+I+G4     173077.641   654 347463.281   347694.084   351636.999
 12  WAG+I+G4      173208.109   635 347686.218   347902.707   351738.681
 16  WAG+F+I+G4    172580.858   654 346469.716   346700.518   350643.433
 20  JTT+I+G4      170793.787   635 342857.575   343074.063   346910.038
 24  JTT+F+I+G4    170330.415   654 341968.831   342199.633   346142.548
WARNING: Normalizing state frequencies so that sum of them equals to 1
 28  Q.pfam+I+G4   173616.303   635 348502.605   348719.094   352555.068
WARNING: Normalizing state frequencies so that sum of them equals to 1
 32  Q.pfam+F+I+G4 172794.818   654 346897.636   347128.439   351071.354
WARNING: Normalizing state frequencies so that sum of them equals to 1
 36  Q.bird+I+G4   171272.616   635 343815.232   344031.721   347867.695
WARNING: Normalizing state frequencies so that sum of them equals to 1
 40  Q.bird+F+I+G4 171328.477   654 343964.954   344195.757   348138.672
WARNING: Normalizing state frequencies so that sum of them equals to 1
 44  Q.mammal+I+G4 170526.738   635 342323.476   342539.965   346375.939
WARNING: Normalizing state frequencies so that sum of them equals to 1
 48  Q.mammal+F+I+G4 170713.052   654 342734.105   342964.908   346907.823
 52  Q.insect+I+G4 172672.439   635 346614.879   346831.368   350667.342
 56  Q.insect+F+I+G4 171519.776   654 344347.552   344578.355   348521.270
WARNING: Normalizing state frequencies so that sum of them equals to 1
 60  Q.plant+I+G4  171305.307   635 343880.614   344097.102   347933.077
WARNING: Normalizing state frequencies so that sum of them equals to 1
 64  Q.plant+F+I+G4 170846.063   654 343000.126   343230.928   347173.843
WARNING: Normalizing state frequencies so that sum of them equals to 1
 68  Q.yeast+I+G4  173761.953   635 348793.906   349010.395   352846.369
WARNING: Normalizing state frequencies so that sum of them equals to 1
 72  Q.yeast+F+I+G4 172253.243   654 345814.485   346045.288   349988.203
 76  JTTDCMut+I+G4 170864.542   635 342999.085   343215.574   347051.548
 80  JTTDCMut+F+I+G4 170365.533   654 342039.067   342269.870   346212.785
 84  DCMut+I+G4    173201.817   635 347673.634   347890.122   351726.097
 88  DCMut+F+I+G4  172387.919   654 346083.838   346314.640   350257.555
 92  VT+I+G4       173091.565   635 347453.130   347669.618   351505.593
 96  VT+F+I+G4     172410.585   654 346129.170   346359.973   350302.888
100  PMB+I+G4      175484.591   635 352239.183   352455.672   356291.646
104  PMB+F+I+G4    174744.863   654 350797.726   351028.528   354971.443
108  Blosum62+I+G4 176447.802   635 354165.604   354382.093   358218.067
112  Blosum62+F+I+G4 175044.360   654 351396.720   351627.523   355570.438
116  Dayhoff+I+G4  173198.778   635 347667.557   347884.046   351720.020
120  Dayhoff+F+I+G4 172388.047   654 346084.094   346314.897   350257.812
124  mtREV+I+G4    178760.070   635 358790.139   359006.628   362842.602
128  mtREV+F+I+G4  174085.380   654 349478.759   349709.562   353652.477
132  mtART+I+G4    182830.244   635 366930.488   367146.977   370982.951
136  mtART+F+I+G4  177772.832   654 356853.663   357084.466   361027.381
140  mtZOA+I+G4    178471.293   635 358212.586   358429.075   362265.049
144  mtZOA+F+I+G4  175118.803   654 351545.607   351776.410   355719.325
148  mtMet+I+G4    177538.258   635 356346.516   356563.004   360398.979
152  mtMet+F+I+G4  172270.963   654 345849.925   346080.728   350023.643
156  mtVer+I+G4    177676.541   635 356623.082   356839.571   360675.545
160  mtVer+F+I+G4  173434.278   654 348176.557   348407.359   352350.274
164  mtInv+I+G4    179741.156   635 360752.311   360968.800   364804.774
168  mtInv+F+I+G4  172430.469   654 346168.937   346399.740   350342.655
172  mtMAM+I+G4    181294.622   635 363859.244   364075.733   367911.707
176  mtMAM+F+I+G4  175637.845   654 352583.689   352814.492   356757.407
WARNING: Normalizing state frequencies so that sum of them equals to 1
180  FLAVI+I+G4    175499.077   635 352268.154   352484.643   356320.617
WARNING: Normalizing state frequencies so that sum of them equals to 1
184  FLAVI+F+I+G4  173825.516   654 348959.032   349189.834   353132.749
188  HIVb+I+G4     174530.361   635 350330.723   350547.212   354383.186
192  HIVb+F+I+G4   172269.713   654 345847.426   346078.228   350021.143
196  HIVw+I+G4     179660.619   635 360591.239   360807.728   364643.702
200  HIVw+F+I+G4   175552.190   654 352412.381   352643.183   356586.098
204  FLU+I+G4      174283.335   635 349836.670   350053.158   353889.133
208  FLU+F+I+G4    172684.490   654 346676.980   346907.783   350850.698
212  rtREV+I+G4    176267.762   635 353805.525   354022.013   357857.988
216  rtREV+F+I+G4  174380.128   654 350068.255   350299.058   354241.973
220  cpREV+I+G4    174675.161   635 350620.323   350836.812   354672.786
224  cpREV+F+I+G4  173383.226   654 348074.452   348305.255   352248.170
Akaike Information Criterion:           JTT+F+I+G4
Corrected Akaike Information Criterion: JTT+F+I+G4
Bayesian Information Criterion:         JTT+F+I+G4
Best-fit model: JTT+F+I+G4 chosen according to BIC

All model information printed to All_GRFs.mafft.alig.fa.model.gz
CPU time for ModelFinder: 9561.363 seconds (2h:39m:21s)
Wall-clock time for ModelFinder: 243.672 seconds (0h:4m:3s)

===> START BOOTSTRAP REPLICATE NUMBER 1

Creating bootstrap alignment (seed: 653142)...

Create initial parsimony tree by phylogenetic likelihood library (PLL)... 0.458 seconds

NOTE: 340 MB RAM (0 GB) is required!
Estimate model parameters (epsilon = 0.100)
Thoroughly optimizing +I+G parameters from 10 start values...
Init pinv, alpha: 0.000, 1.364 / Estimate: 0.001, 1.359 / LogL: -173287.790
Init pinv, alpha: 0.056, 1.364 / Estimate: 0.001, 1.358 / LogL: -173287.843
Init pinv, alpha: 0.111, 1.364 / Estimate: 0.001, 1.358 / LogL: -173287.858
Init pinv, alpha: 0.167, 1.364 / Estimate: 0.001, 1.358 / LogL: -173287.843
Init pinv, alpha: 0.222, 1.364 / Estimate: 0.001, 1.358 / LogL: -173287.823
Init pinv, alpha: 0.278, 1.364 / Estimate: 0.001, 1.358 / LogL: -173287.837
Init pinv, alpha: 0.333, 1.364 / Estimate: 0.001, 1.357 / LogL: -173287.851
Init pinv, alpha: 0.389, 1.364 / Estimate: 0.001, 1.358 / LogL: -173287.866
Init pinv, alpha: 0.444, 1.364 / Estimate: 0.001, 1.358 / LogL: -173287.829
Init pinv, alpha: 0.500, 1.364 / Estimate: 0.001, 1.357 / LogL: -173287.837
Optimal pinv,alpha: 0.001, 1.359 / LogL: -173287.790

Parameters optimization took 82.303 sec
Wrote distance file to... 
Computing ML distances based on estimated model parameters...
Calculating distance matrix: done in 0.564337 secs using 3882% CPU
Computing ML distances took 0.565095 sec (of wall-clock time) 21.906484 sec (of CPU time)
WARNING: Some pairwise ML distances are too long (saturated)
Setting up auxiliary I and S matrices: done in 0.0264501 secs using 2713% CPU
Constructing RapidNJ tree: done in 12.7958 secs using 2498% CPU
Computing RapidNJ tree took 12.835884 sec (of wall-clock time) 320.301361 sec (of CPU time)
Log-likelihood of RapidNJ tree: -175597.088
--------------------------------------------------------------------
|             INITIALIZING CANDIDATE TREE SET                      |
--------------------------------------------------------------------
Generating 98 parsimony trees... 57.630 second
Computing log-likelihood of 98 initial trees ... 45.225 seconds
Current best score: -173287.790

Do NNI search on 20 best initial trees
Optimizing NNI: done in 7.01629 secs using 3999% CPU
Estimate model parameters (epsilon = 0.100)
BETTER TREE FOUND at iteration 1: -172676.544
Optimizing NNI: done in 10.9041 secs using 3999% CPU
Estimate model parameters (epsilon = 0.100)
BETTER TREE FOUND at iteration 2: -172426.676
Optimizing NNI: done in 9.85926 secs using 3999% CPU
Optimizing NNI: done in 9.83785 secs using 3979% CPU
Optimizing NNI: done in 11.0866 secs using 3999% CPU
Optimizing NNI: done in 10.8016 secs using 3998% CPU
Optimizing NNI: done in 11.2088 secs using 4000% CPU
Optimizing NNI: done in 8.73247 secs using 3998% CPU
Optimizing NNI: done in 9.94268 secs using 3999% CPU
Optimizing NNI: done in 11.2864 secs using 3998% CPU
Iteration 10 / LogL: -172447.244 / Time: 0h:5m:5s
Optimizing NNI: done in 9.41595 secs using 3999% CPU
Optimizing NNI: done in 9.76008 secs using 3974% CPU
Optimizing NNI: done in 9.4781 secs using 3998% CPU
Optimizing NNI: done in 8.23215 secs using 3991% CPU
Optimizing NNI: done in 8.77599 secs using 3998% CPU
Optimizing NNI: done in 9.81764 secs using 3998% CPU
Optimizing NNI: done in 9.33771 secs using 3998% CPU
Optimizing NNI: done in 9.18274 secs using 3999% CPU
Optimizing NNI: done in 8.67502 secs using 3999% CPU
Optimizing NNI: done in 8.45854 secs using 3999% CPU
Iteration 20 / LogL: -172573.397 / Time: 0h:6m:37s
Finish initializing candidate tree set (20)
Current best tree score: -172426.676 / CPU time: 297.496
Number of iterations: 20
--------------------------------------------------------------------
|               OPTIMIZING CANDIDATE TREE SET                      |
--------------------------------------------------------------------
Optimizing NNI: done in 7.60822 secs using 3998% CPU
Estimate model parameters (epsilon = 0.100)
BETTER TREE FOUND at iteration 21: -172388.673
Optimizing NNI: done in 7.70374 secs using 3998% CPU
Optimizing NNI: done in 8.41979 secs using 3998% CPU
Optimizing NNI: done in 6.80551 secs using 3997% CPU
Estimate model parameters (epsilon = 0.100)
BETTER TREE FOUND at iteration 24: -172370.210
Optimizing NNI: done in 6.95331 secs using 3998% CPU
Estimate model parameters (epsilon = 0.100)
BETTER TREE FOUND at iteration 25: -172364.100
Optimizing NNI: done in 7.09548 secs using 3999% CPU
Optimizing NNI: done in 8.19672 secs using 3999% CPU
Estimate model parameters (epsilon = 0.100)
BETTER TREE FOUND at iteration 27: -172349.601
Optimizing NNI: done in 7.7796 secs using 3996% CPU
Optimizing NNI: done in 8.0781 secs using 3997% CPU
Optimizing NNI: done in 6.8476 secs using 3985% CPU
Iteration 30 / LogL: -172355.174 / Time: 0h:7m:56s (0h:26m:30s left)
Optimizing NNI: done in 7.67074 secs using 3999% CPU
Optimizing NNI: done in 7.27395 secs using 3998% CPU
Optimizing NNI: done in 6.74119 secs using 3991% CPU
Optimizing NNI: done in 8.1067 secs using 3997% CPU
Optimizing NNI: done in 8.12612 secs using 4000% CPU
Optimizing NNI: done in 7.38895 secs using 3998% CPU
Optimizing NNI: done in 7.55806 secs using 4000% CPU
Optimizing NNI: done in 7.66341 secs using 3998% CPU
Optimizing NNI: done in 6.67322 secs using 3997% CPU
Optimizing NNI: done in 7.09415 secs using 4000% CPU
Iteration 40 / LogL: -172354.903 / Time: 0h:9m:10s (0h:20m:27s left)
Optimizing NNI: done in 7.35015 secs using 3997% CPU
Optimizing NNI: done in 7.06631 secs using 4000% CPU
Optimizing NNI: done in 7.94632 secs using 4000% CPU
Optimizing NNI: done in 7.91397 secs using 3997% CPU
Optimizing NNI: done in 7.08391 secs using 3998% CPU
Optimizing NNI: done in 7.22177 secs using 3998% CPU
Optimizing NNI: done in 8.13751 secs using 3998% CPU
Optimizing NNI: done in 8.30912 secs using 3998% CPU
Optimizing NNI: done in 8.06568 secs using 4000% CPU
Optimizing NNI: done in 8.50583 secs using 3998% CPU
Iteration 50 / LogL: -172368.290 / Time: 0h:10m:28s (0h:16m:27s left)
Optimizing NNI: done in 7.44093 secs using 3998% CPU
Optimizing NNI: done in 7.66321 secs using 3999% CPU
Optimizing NNI: done in 7.67867 secs using 3999% CPU
Estimate model parameters (epsilon = 0.100)
BETTER TREE FOUND at iteration 53: -172347.948
Optimizing NNI: done in 7.39554 secs using 3997% CPU
Optimizing NNI: done in 7.42049 secs using 3998% CPU
Estimate model parameters (epsilon = 0.100)
BETTER TREE FOUND at iteration 55: -172344.255
Optimizing NNI: done in 7.4257 secs using 3997% CPU
Optimizing NNI: done in 7.56719 secs using 3999% CPU
Optimizing NNI: done in 7.97509 secs using 3997% CPU
Estimate model parameters (epsilon = 0.100)
BETTER TREE FOUND at iteration 58: -172343.785
Optimizing NNI: done in 7.58385 secs using 3999% CPU
Optimizing NNI: done in 7.37561 secs using 3999% CPU
Iteration 60 / LogL: -172344.695 / Time: 0h:11m:46s (0h:19m:32s left)
Optimizing NNI: done in 8.07397 secs using 3998% CPU
Optimizing NNI: done in 6.88984 secs using 3998% CPU
Optimizing NNI: done in 7.20756 secs using 3999% CPU
Optimizing NNI: done in 7.56727 secs using 3999% CPU
Optimizing NNI: done in 7.41751 secs using 3998% CPU
Estimate model parameters (epsilon = 0.100)
BETTER TREE FOUND at iteration 65: -172341.714
Optimizing NNI: done in 8.05478 secs using 3999% CPU
Optimizing NNI: done in 7.82422 secs using 3998% CPU
Optimizing NNI: done in 7.12975 secs using 4000% CPU
Optimizing NNI: done in 6.9873 secs using 3997% CPU
Optimizing NNI: done in 7.826 secs using 4000% CPU
Iteration 70 / LogL: -172359.236 / Time: 0h:13m:2s (0h:17m:56s left)
Optimizing NNI: done in 7.29298 secs using 4000% CPU
Optimizing NNI: done in 7.41822 secs using 3978% CPU
Optimizing NNI: done in 7.82322 secs using 3994% CPU
Optimizing NNI: done in 7.53748 secs using 4001% CPU
Optimizing NNI: done in 7.59363 secs using 4000% CPU
Optimizing NNI: done in 7.95592 secs using 3999% CPU
Estimate model parameters (epsilon = 0.100)
BETTER TREE FOUND at iteration 76: -172335.535
Optimizing NNI: done in 8.11685 secs using 4000% CPU
Optimizing NNI: done in 7.45088 secs using 3999% CPU
Optimizing NNI: done in 7.41836 secs using 3998% CPU
Optimizing NNI: done in 6.69176 secs using 3999% CPU
Iteration 80 / LogL: -172344.973 / Time: 0h:14m:18s (0h:17m:22s left)
Optimizing NNI: done in 7.29824 secs using 3998% CPU
Optimizing NNI: done in 9.01085 secs using 3999% CPU
Optimizing NNI: done in 7.28315 secs using 3999% CPU
Optimizing NNI: done in 6.61918 secs using 3999% CPU
Optimizing NNI: done in 7.45467 secs using 3999% CPU
Optimizing NNI: done in 7.28086 secs using 3998% CPU
Optimizing NNI: done in 7.38421 secs using 3998% CPU
Optimizing NNI: done in 7.79194 secs using 3999% CPU
Optimizing NNI: done in 7.76558 secs using 3998% CPU
Optimizing NNI: done in 6.92369 secs using 3999% CPU
Iteration 90 / LogL: -172350.760 / Time: 0h:15m:33s (0h:15m:1s left)
Optimizing NNI: done in 7.07898 secs using 4000% CPU
Optimizing NNI: done in 8.08703 secs using 4000% CPU
Optimizing NNI: done in 8.12051 secs using 3999% CPU
Optimizing NNI: done in 7.59907 secs using 3999% CPU
Optimizing NNI: done in 6.85008 secs using 3998% CPU
Optimizing NNI: done in 7.76025 secs using 3999% CPU
Optimizing NNI: done in 7.91992 secs using 3999% CPU
Optimizing NNI: done in 7.33966 secs using 3999% CPU
Optimizing NNI: done in 7.49217 secs using 3998% CPU
Optimizing NNI: done in 7.07705 secs using 4000% CPU
Iteration 100 / LogL: -172369.055 / Time: 0h:16m:49s (0h:12m:54s left)
Optimizing NNI: done in 8.16262 secs using 4000% CPU
Optimizing NNI: done in 7.96796 secs using 3999% CPU
Optimizing NNI: done in 6.83262 secs using 3998% CPU
Optimizing NNI: done in 7.49821 secs using 3999% CPU
Optimizing NNI: done in 8.85764 secs using 3998% CPU
Optimizing NNI: done in 8.15725 secs using 3998% CPU
Optimizing NNI: done in 9.03212 secs using 3998% CPU
Optimizing NNI: done in 7.6039 secs using 3999% CPU
Optimizing NNI: done in 8.09414 secs using 3999% CPU
Optimizing NNI: done in 7.1081 secs using 3999% CPU
Iteration 110 / LogL: -172421.702 / Time: 0h:18m:9s (0h:10m:59s left)
Optimizing NNI: done in 8.93111 secs using 3998% CPU
Optimizing NNI: done in 8.40168 secs using 3989% CPU
Optimizing NNI: done in 8.71038 secs using 3996% CPU
Optimizing NNI: done in 8.37161 secs using 3999% CPU
Optimizing NNI: done in 7.2012 secs using 3998% CPU
Optimizing NNI: done in 6.75571 secs using 3999% CPU
Optimizing NNI: done in 6.45054 secs using 4000% CPU
Optimizing NNI: done in 6.92596 secs using 3998% CPU
Optimizing NNI: done in 7.3197 secs using 3999% CPU
Optimizing NNI: done in 7.51256 secs using 3999% CPU
Iteration 120 / LogL: -172352.107 / Time: 0h:19m:26s (0h:9m:8s left)
Optimizing NNI: done in 6.7501 secs using 4000% CPU
Optimizing NNI: done in 7.30169 secs using 3998% CPU
Optimizing NNI: done in 8.71897 secs using 4000% CPU
Optimizing NNI: done in 7.23099 secs using 3999% CPU
Optimizing NNI: done in 7.6907 secs using 4000% CPU
Optimizing NNI: done in 7.36858 secs using 3999% CPU
Optimizing NNI: done in 7.22558 secs using 3998% CPU
Optimizing NNI: done in 7.8689 secs using 3999% CPU
Optimizing NNI: done in 8.16289 secs using 3999% CPU
Optimizing NNI: done in 8.15347 secs using 3998% CPU
Iteration 130 / LogL: -172364.269 / Time: 0h:20m:42s (0h:7m:23s left)
Optimizing NNI: done in 7.20568 secs using 3998% CPU
Optimizing NNI: done in 8.47572 secs using 3999% CPU
Optimizing NNI: done in 8.79145 secs using 3999% CPU
Optimizing NNI: done in 7.38577 secs using 3998% CPU
Optimizing NNI: done in 7.76677 secs using 3999% CPU
Optimizing NNI: done in 7.55724 secs using 3998% CPU
Optimizing NNI: done in 7.29685 secs using 4000% CPU
Optimizing NNI: done in 7.76636 secs using 3997% CPU
Optimizing NNI: done in 7.81194 secs using 3999% CPU
Optimizing NNI: done in 7.81766 secs using 3998% CPU
Iteration 140 / LogL: -172345.320 / Time: 0h:22m:1s (0h:5m:42s left)
Optimizing NNI: done in 7.57963 secs using 3997% CPU
Optimizing NNI: done in 7.3584 secs using 3998% CPU
Optimizing NNI: done in 6.8126 secs using 3998% CPU
Optimizing NNI: done in 9.22621 secs using 3998% CPU
Optimizing NNI: done in 6.81991 secs using 3999% CPU
Optimizing NNI: done in 7.20203 secs using 4000% CPU
Optimizing NNI: done in 8.37153 secs using 3997% CPU
Optimizing NNI: done in 8.63733 secs using 4000% CPU
Optimizing NNI: done in 7.6953 secs using 3997% CPU
Optimizing NNI: done in 6.42981 secs using 4000% CPU
Iteration 150 / LogL: -172337.732 / Time: 0h:23m:17s (0h:4m:3s left)
Optimizing NNI: done in 6.74145 secs using 3998% CPU
Optimizing NNI: done in 6.70028 secs using 3999% CPU
Optimizing NNI: done in 8.58933 secs using 3998% CPU
Optimizing NNI: done in 7.9312 secs using 3999% CPU
Optimizing NNI: done in 7.30688 secs using 4000% CPU
Optimizing NNI: done in 6.99352 secs using 3998% CPU
Optimizing NNI: done in 7.69244 secs using 4000% CPU
Optimizing NNI: done in 6.88067 secs using 3998% CPU
Optimizing NNI: done in 7.49855 secs using 3999% CPU
Optimizing NNI: done in 6.98616 secs using 4000% CPU
Estimate model parameters (epsilon = 0.100)
BETTER TREE FOUND at iteration 160: -172333.711
Iteration 160 / LogL: -172333.711 / Time: 0h:24m:32s (0h:15m:25s left)
Optimizing NNI: done in 7.5276 secs using 3999% CPU
Optimizing NNI: done in 7.40847 secs using 3999% CPU
Optimizing NNI: done in 7.97578 secs using 3999% CPU
Optimizing NNI: done in 8.65832 secs using 3998% CPU
Optimizing NNI: done in 8.09041 secs using 3998% CPU
Optimizing NNI: done in 8.45187 secs using 3999% CPU
Optimizing NNI: done in 6.84212 secs using 4000% CPU
Optimizing NNI: done in 8.53538 secs using 3999% CPU
Optimizing NNI: done in 7.33984 secs using 3999% CPU
Optimizing NNI: done in 7.45062 secs using 4000% CPU
Iteration 170 / LogL: -172333.913 / Time: 0h:25m:51s (0h:13m:45s left)
Optimizing NNI: done in 7.63888 secs using 4000% CPU
Optimizing NNI: done in 8.22655 secs using 3997% CPU
Optimizing NNI: done in 7.69641 secs using 3999% CPU
Optimizing NNI: done in 7.03756 secs using 4000% CPU
Optimizing NNI: done in 8.08861 secs using 3998% CPU
Optimizing NNI: done in 6.42211 secs using 4000% CPU
Optimizing NNI: done in 7.31332 secs using 3998% CPU
Optimizing NNI: done in 7.51129 secs using 3999% CPU
Optimizing NNI: done in 6.7837 secs using 3997% CPU
Optimizing NNI: done in 6.97566 secs using 3999% CPU
Iteration 180 / LogL: -172348.436 / Time: 0h:27m:5s (0h:12m:6s left)
Optimizing NNI: done in 8.54066 secs using 3998% CPU
Optimizing NNI: done in 7.29878 secs using 3999% CPU
Optimizing NNI: done in 8.08194 secs using 3998% CPU
Optimizing NNI: done in 7.40324 secs using 3999% CPU
Optimizing NNI: done in 7.73536 secs using 3999% CPU
Optimizing NNI: done in 7.46848 secs using 3999% CPU
Optimizing NNI: done in 8.12189 secs using 3998% CPU
Optimizing NNI: done in 7.17933 secs using 3997% CPU
Optimizing NNI: done in 7.53991 secs using 3999% CPU
Optimizing NNI: done in 7.09878 secs using 3996% CPU
Iteration 190 / LogL: -172351.289 / Time: 0h:28m:21s (0h:10m:30s left)
Optimizing NNI: done in 6.64385 secs using 3999% CPU
Optimizing NNI: done in 8.01758 secs using 3998% CPU
Optimizing NNI: done in 6.15346 secs using 4000% CPU
Optimizing NNI: done in 7.52797 secs using 3999% CPU
Optimizing NNI: done in 8.27056 secs using 3999% CPU
Optimizing NNI: done in 8.15942 secs using 3997% CPU
Optimizing NNI: done in 7.66316 secs using 3997% CPU
Optimizing NNI: done in 7.10101 secs using 3999% CPU
Optimizing NNI: done in 9.1228 secs using 4000% CPU
Optimizing NNI: done in 6.8578 secs using 3997% CPU
Iteration 200 / LogL: -172348.916 / Time: 0h:29m:37s (0h:8m:55s left)
Optimizing NNI: done in 6.90263 secs using 4000% CPU
Estimate model parameters (epsilon = 0.100)
BETTER TREE FOUND at iteration 201: -172333.341
Optimizing NNI: done in 7.13545 secs using 3999% CPU
Optimizing NNI: done in 8.14896 secs using 3999% CPU
Optimizing NNI: done in 7.7641 secs using 3999% CPU
Optimizing NNI: done in 7.67743 secs using 3998% CPU
Optimizing NNI: done in 6.43798 secs using 4000% CPU
Optimizing NNI: done in 7.60393 secs using 3998% CPU
Optimizing NNI: done in 7.47502 secs using 3999% CPU
Optimizing NNI: done in 7.29429 secs using 4000% CPU
Optimizing NNI: done in 7.38666 secs using 3997% CPU
Iteration 210 / LogL: -172342.389 / Time: 0h:30m:53s (0h:13m:26s left)
Optimizing NNI: done in 7.69641 secs using 3999% CPU
Optimizing NNI: done in 7.353 secs using 3998% CPU
Optimizing NNI: done in 7.31244 secs using 3998% CPU
Optimizing NNI: done in 7.51105 secs using 3999% CPU
Optimizing NNI: done in 6.9139 secs using 3997% CPU
Optimizing NNI: done in 7.42131 secs using 4000% CPU
Optimizing NNI: done in 7.50627 secs using 3997% CPU
Optimizing NNI: done in 7.05249 secs using 3998% CPU
Optimizing NNI: done in 8.5748 secs using 3999% CPU
Optimizing NNI: done in 7.93983 secs using 3998% CPU
Iteration 220 / LogL: -172362.455 / Time: 0h:32m:8s (0h:11m:53s left)
Optimizing NNI: done in 7.98266 secs using 3999% CPU
Optimizing NNI: done in 7.17406 secs using 3997% CPU
Optimizing NNI: done in 8.11569 secs using 3998% CPU
Optimizing NNI: done in 7.19343 secs using 3998% CPU
Optimizing NNI: done in 7.34105 secs using 3998% CPU
Optimizing NNI: done in 7.34738 secs using 3999% CPU
Optimizing NNI: done in 7.37721 secs using 3998% CPU
Optimizing NNI: done in 7.66749 secs using 3999% CPU
Optimizing NNI: done in 6.97377 secs using 3997% CPU
Optimizing NNI: done in 7.20101 secs using 3998% CPU
Iteration 230 / LogL: -172341.546 / Time: 0h:33m:23s (0h:10m:20s left)
Optimizing NNI: done in 7.75196 secs using 3999% CPU
Optimizing NNI: done in 7.63752 secs using 3998% CPU
Optimizing NNI: done in 9.10834 secs using 3999% CPU
Optimizing NNI: done in 8.17154 secs using 3999% CPU
Optimizing NNI: done in 7.82616 secs using 4000% CPU
Optimizing NNI: done in 7.53489 secs using 3997% CPU
Estimate model parameters (epsilon = 0.100)
BETTER TREE FOUND at iteration 236: -172333.039
Optimizing NNI: done in 8.05264 secs using 4000% CPU
Optimizing NNI: done in 7.93249 secs using 3998% CPU
Optimizing NNI: done in 6.91176 secs using 3999% CPU
Optimizing NNI: done in 7.08909 secs using 3998% CPU
Iteration 240 / LogL: -172339.278 / Time: 0h:34m:42s (0h:13m:56s left)
Optimizing NNI: done in 8.65495 secs using 3999% CPU
Optimizing NNI: done in 7.2142 secs using 3998% CPU
Optimizing NNI: done in 6.64163 secs using 3998% CPU
Optimizing NNI: done in 7.43202 secs using 3999% CPU
Optimizing NNI: done in 7.05869 secs using 4000% CPU
Optimizing NNI: done in 7.72249 secs using 3998% CPU
Optimizing NNI: done in 6.50251 secs using 4000% CPU
Optimizing NNI: done in 8.3693 secs using 3998% CPU
Optimizing NNI: done in 8.35201 secs using 3999% CPU
Estimate model parameters (epsilon = 0.100)
BETTER TREE FOUND at iteration 249: -172332.258
Optimizing NNI: done in 7.27885 secs using 3997% CPU
Iteration 250 / LogL: -172337.370 / Time: 0h:35m:58s (0h:14m:17s left)
Optimizing NNI: done in 7.86056 secs using 3999% CPU
Optimizing NNI: done in 7.84255 secs using 4000% CPU
Optimizing NNI: done in 7.57398 secs using 4000% CPU
Optimizing NNI: done in 6.97488 secs using 4000% CPU
Optimizing NNI: done in 6.64774 secs using 3999% CPU
Optimizing NNI: done in 8.38611 secs using 4000% CPU
Optimizing NNI: done in 8.44438 secs using 3998% CPU
Optimizing NNI: done in 8.1485 secs using 3998% CPU
Optimizing NNI: done in 7.71303 secs using 3998% CPU
Optimizing NNI: done in 7.27447 secs using 3998% CPU
Iteration 260 / LogL: -172340.353 / Time: 0h:37m:15s (0h:12m:48s left)
Optimizing NNI: done in 8.52565 secs using 3992% CPU
Optimizing NNI: done in 8.0658 secs using 3998% CPU
Optimizing NNI: done in 7.96923 secs using 4000% CPU
Optimizing NNI: done in 7.19086 secs using 3999% CPU
Optimizing NNI: done in 7.2175 secs using 3998% CPU
Optimizing NNI: done in 7.10057 secs using 3998% CPU
Optimizing NNI: done in 7.80621 secs using 3993% CPU
Optimizing NNI: done in 7.18347 secs using 3999% CPU
Optimizing NNI: done in 6.9874 secs using 3999% CPU
Optimizing NNI: done in 6.88021 secs using 3999% CPU
Iteration 270 / LogL: -172340.273 / Time: 0h:38m:30s (0h:11m:18s left)
Optimizing NNI: done in 7.26738 secs using 3999% CPU
Optimizing NNI: done in 8.43939 secs using 3999% CPU
Optimizing NNI: done in 8.36475 secs using 3998% CPU
Optimizing NNI: done in 7.73535 secs using 3999% CPU
Optimizing NNI: done in 8.13089 secs using 3998% CPU
Optimizing NNI: done in 6.81522 secs using 3999% CPU
Optimizing NNI: done in 6.94598 secs using 4000% CPU
Optimizing NNI: done in 7.22775 secs using 3999% CPU
Optimizing NNI: done in 7.07112 secs using 3999% CPU
Optimizing NNI: done in 7.52068 secs using 3998% CPU
Iteration 280 / LogL: -172340.322 / Time: 0h:39m:46s (0h:9m:50s left)
Optimizing NNI: done in 7.53207 secs using 3999% CPU
Optimizing NNI: done in 6.36309 secs using 3999% CPU
Optimizing NNI: done in 6.54985 secs using 3997% CPU
Optimizing NNI: done in 6.4399 secs using 3999% CPU
Optimizing NNI: done in 7.24618 secs using 4000% CPU
Optimizing NNI: done in 7.21864 secs using 3997% CPU
Optimizing NNI: done in 7.61933 secs using 3999% CPU
Optimizing NNI: done in 7.52442 secs using 3999% CPU
Optimizing NNI: done in 7.33481 secs using 3999% CPU
Optimizing NNI: done in 6.28736 secs using 3999% CPU
Iteration 290 / LogL: -172333.303 / Time: 0h:40m:57s (0h:8m:21s left)
Optimizing NNI: done in 7.07307 secs using 3999% CPU
Optimizing NNI: done in 7.83897 secs using 3999% CPU
Optimizing NNI: done in 7.21281 secs using 3998% CPU
Optimizing NNI: done in 7.40485 secs using 3998% CPU
Optimizing NNI: done in 7.34572 secs using 4000% CPU
Optimizing NNI: done in 7.22527 secs using 3999% CPU
Optimizing NNI: done in 8.24792 secs using 3998% CPU
Optimizing NNI: done in 8.73827 secs using 3998% CPU
Optimizing NNI: done in 7.2098 secs using 3999% CPU
Optimizing NNI: done in 6.87433 secs using 3997% CPU
Iteration 300 / LogL: -172342.961 / Time: 0h:42m:12s (0h:6m:54s left)
Optimizing NNI: done in 7.40658 secs using 4000% CPU
Optimizing NNI: done in 7.39632 secs using 3999% CPU
Optimizing NNI: done in 6.43065 secs using 3999% CPU
Optimizing NNI: done in 6.30023 secs using 3999% CPU
Optimizing NNI: done in 7.72578 secs using 3998% CPU
Optimizing NNI: done in 6.77046 secs using 3999% CPU
Optimizing NNI: done in 8.29855 secs using 3999% CPU
Optimizing NNI: done in 7.50021 secs using 3998% CPU
Optimizing NNI: done in 8.01555 secs using 3997% CPU
Optimizing NNI: done in 6.4052 secs using 4000% CPU
Iteration 310 / LogL: -172343.064 / Time: 0h:43m:25s (0h:5m:28s left)
Optimizing NNI: done in 6.98285 secs using 3996% CPU
Optimizing NNI: done in 6.62855 secs using 3999% CPU
Optimizing NNI: done in 8.6218 secs using 4000% CPU
Optimizing NNI: done in 7.23401 secs using 4000% CPU
Optimizing NNI: done in 7.35914 secs using 3999% CPU
Optimizing NNI: done in 7.27427 secs using 4000% CPU
Optimizing NNI: done in 7.0752 secs using 3999% CPU
Optimizing NNI: done in 7.96297 secs using 3999% CPU
Optimizing NNI: done in 7.09383 secs using 4000% CPU
Optimizing NNI: done in 6.6733 secs using 3998% CPU
Iteration 320 / LogL: -172347.329 / Time: 0h:44m:38s (0h:4m:3s left)
Optimizing NNI: done in 7.68692 secs using 3999% CPU
Optimizing NNI: done in 8.31078 secs using 3999% CPU
Optimizing NNI: done in 7.10842 secs using 3998% CPU
Optimizing NNI: done in 6.79614 secs using 3998% CPU
Optimizing NNI: done in 8.02228 secs using 4000% CPU
Optimizing NNI: done in 6.54859 secs using 3999% CPU
Optimizing NNI: done in 6.65861 secs using 4000% CPU
Optimizing NNI: done in 7.17019 secs using 4000% CPU
Optimizing NNI: done in 7.81503 secs using 3999% CPU
Optimizing NNI: done in 7.82893 secs using 3998% CPU
Iteration 330 / LogL: -172354.239 / Time: 0h:45m:53s (0h:2m:38s left)
Optimizing NNI: done in 8.18399 secs using 3999% CPU
Optimizing NNI: done in 7.60236 secs using 3997% CPU
Optimizing NNI: done in 8.71788 secs using 4000% CPU
Optimizing NNI: done in 7.50708 secs using 3997% CPU
Optimizing NNI: done in 6.58086 secs using 3998% CPU
Optimizing NNI: done in 8.01385 secs using 4000% CPU
Optimizing NNI: done in 6.77513 secs using 3999% CPU
Optimizing NNI: done in 8.16966 secs using 4000% CPU
Optimizing NNI: done in 7.80837 secs using 3998% CPU
Optimizing NNI: done in 7.36204 secs using 3997% CPU
Iteration 340 / LogL: -172359.262 / Time: 0h:47m:10s (0h:1m:15s left)
Optimizing NNI: done in 7.20015 secs using 3999% CPU
Optimizing NNI: done in 8.03563 secs using 3999% CPU
Optimizing NNI: done in 7.12579 secs using 4000% CPU
Optimizing NNI: done in 7.20163 secs using 3998% CPU
Optimizing NNI: done in 7.39674 secs using 3999% CPU
Optimizing NNI: done in 7.33508 secs using 3999% CPU
Optimizing NNI: done in 7.98136 secs using 3998% CPU
Optimizing NNI: done in 7.26524 secs using 4000% CPU
Optimizing NNI: done in 7.43928 secs using 3997% CPU
Optimizing NNI: done in 7.15846 secs using 3997% CPU
Iteration 350 / LogL: -172353.731 / Time: 0h:48m:24s (0h:0m:-9s left)
TREE SEARCH COMPLETED AFTER 350 ITERATIONS / Time: 0h:48m:24s

--------------------------------------------------------------------
|                    FINALIZING TREE SEARCH                        |
--------------------------------------------------------------------
Performs final model parameters optimization
Estimate model parameters (epsilon = 0.010)
1. Initial log-likelihood: -172332.258
2. Current log-likelihood: -172332.240
Optimal log-likelihood: -172332.237
Proportion of invariable sites: 0.001
Gamma shape alpha: 1.345
Parameters optimization took 2 rounds (0.973 sec)
BEST SCORE FOUND : -172332.237
Total tree length: 138.341

Total number of iterations: 350
CPU time used for tree search: 109872.686 sec (30h:31m:12s)
Wall-clock time used for tree search: 2804.910 sec (0h:46m:44s)
Total CPU time used: 113679.610 sec (31h:34m:39s)
Total wall-clock time used: 2905.573 sec (0h:48m:25s)

===> START BOOTSTRAP REPLICATE NUMBER 2

Creating bootstrap alignment (seed: 653143)...

Create initial parsimony tree by phylogenetic likelihood library (PLL)... 0.581 seconds

NOTE: 343 MB RAM (0 GB) is required!
Estimate model parameters (epsilon = 0.100)
1. Initial log-likelihood: -198927.876
2. Current log-likelihood: -172140.000
3. Current log-likelihood: -171745.519
4. Current log-likelihood: -171664.778
5. Current log-likelihood: -171624.908
6. Current log-likelihood: -171603.592
7. Current log-likelihood: -171592.272
8. Current log-likelihood: -171585.804
9. Current log-likelihood: -171581.968
10. Current log-likelihood: -171579.770
11. Current log-likelihood: -171578.688
12. Current log-likelihood: -171578.095
13. Current log-likelihood: -171577.781
14. Current log-likelihood: -171577.621
Optimal log-likelihood: -171577.530
Proportion of invariable sites: 0.001
Gamma shape alpha: 1.445
Parameters optimization took 14 rounds (9.737 sec)
Wrote distance file to... 
Computing ML distances based on estimated model parameters...
Calculating distance matrix: done in 0.510881 secs using 3963% CPU
Computing ML distances took 0.511741 sec (of wall-clock time) 20.249189 sec (of CPU time)
WARNING: Some pairwise ML distances are too long (saturated)
Setting up auxiliary I and S matrices: done in 0.0239602 secs using 2229% CPU
Constructing RapidNJ tree: done in 12.8079 secs using 2494% CPU
Computing RapidNJ tree took 12.832005 sec (of wall-clock time) 319.989012 sec (of CPU time)
Log-likelihood of RapidNJ tree: -175314.952
--------------------------------------------------------------------
|             INITIALIZING CANDIDATE TREE SET                      |
--------------------------------------------------------------------
Generating 98 parsimony trees... 56.374 second
Computing log-likelihood of 98 initial trees ... 42.302 seconds
Current best score: -171577.530

Do NNI search on 20 best initial trees
Optimizing NNI: done in 6.25661 secs using 3998% CPU
Estimate model parameters (epsilon = 0.100)
BETTER TREE FOUND at iteration 1: -171134.767
Optimizing NNI: done in 7.58545 secs using 3998% CPU
Optimizing NNI: done in 11.4681 secs using 3999% CPU
Estimate model parameters (epsilon = 0.100)
BETTER TREE FOUND at iteration 3: -171126.841
Optimizing NNI: done in 12.66 secs using 3999% CPU
Estimate model parameters (epsilon = 0.100)
BETTER TREE FOUND at iteration 4: -171115.688
Optimizing NNI: done in 8.53529 secs using 3999% CPU
Optimizing NNI: done in 12.5779 secs using 3999% CPU
Estimate model parameters (epsilon = 0.100)
BETTER TREE FOUND at iteration 6: -171110.133
Optimizing NNI: done in 12.6225 secs using 3999% CPU
Optimizing NNI: done in 16.9594 secs using 3999% CPU
Optimizing NNI: done in 17.0797 secs using 3999% CPU
Estimate model parameters (epsilon = 0.100)
BETTER TREE FOUND at iteration 9: -171083.385
Optimizing NNI: done in 9.76691 secs using 3998% CPU
Iteration 10 / LogL: -171090.579 / Time: 0h:4m:10s
Optimizing NNI: done in 8.04915 secs using 3998% CPU
Optimizing NNI: done in 12.0156 secs using 3999% CPU
Optimizing NNI: done in 9.80489 secs using 3998% CPU
Estimate model parameters (epsilon = 0.100)
BETTER TREE FOUND at iteration 13: -171046.756
Optimizing NNI: done in 7.95835 secs using 3997% CPU
Optimizing NNI: done in 8.75736 secs using 3998% CPU
Optimizing NNI: done in 8.25627 secs using 3999% CPU
Optimizing NNI: done in 7.91056 secs using 3998% CPU
Optimizing NNI: done in 7.8523 secs using 3999% CPU
Optimizing NNI: done in 13.465 secs using 3998% CPU
Optimizing NNI: done in 12.4872 secs using 3999% CPU
Iteration 20 / LogL: -171066.628 / Time: 0h:5m:49s
Finish initializing candidate tree set (20)
Current best tree score: -171046.756 / CPU time: 317.177
Number of iterations: 20
--------------------------------------------------------------------
|               OPTIMIZING CANDIDATE TREE SET                      |
--------------------------------------------------------------------
Optimizing NNI: done in 6.8249 secs using 3998% CPU
Optimizing NNI: done in 8.4722 secs using 3999% CPU
Optimizing NNI: done in 7.14286 secs using 3999% CPU
Optimizing NNI: done in 7.85198 secs using 3999% CPU
Estimate model parameters (epsilon = 0.100)
BETTER TREE FOUND at iteration 24: -171037.365
Optimizing NNI: done in 7.22619 secs using 3997% CPU
Optimizing NNI: done in 8.23904 secs using 3999% CPU
Optimizing NNI: done in 7.41524 secs using 3999% CPU
Optimizing NNI: done in 8.34531 secs using 3998% CPU
Optimizing NNI: done in 7.26724 secs using 3999% CPU
Optimizing NNI: done in 7.2738 secs using 3997% CPU
Estimate model parameters (epsilon = 0.100)
BETTER TREE FOUND at iteration 30: -171032.170
Iteration 30 / LogL: -171032.170 / Time: 0h:7m:7s (0h:24m:32s left)
Optimizing NNI: done in 6.905 secs using 3998% CPU
Optimizing NNI: done in 7.9054 secs using 3998% CPU
Optimizing NNI: done in 7.85048 secs using 4000% CPU
Optimizing NNI: done in 7.29 secs using 3999% CPU
Estimate model parameters (epsilon = 0.100)
BETTER TREE FOUND at iteration 34: -171027.478
Optimizing NNI: done in 6.78933 secs using 3998% CPU
Optimizing NNI: done in 6.81073 secs using 3999% CPU
Optimizing NNI: done in 8.48768 secs using 3999% CPU
Estimate model parameters (epsilon = 0.100)
BETTER TREE FOUND at iteration 37: -171023.237
Optimizing NNI: done in 7.86423 secs using 3999% CPU
Optimizing NNI: done in 6.86758 secs using 3996% CPU
Optimizing NNI: done in 8.38314 secs using 3999% CPU
Iteration 40 / LogL: -171072.458 / Time: 0h:8m:24s (0h:20m:53s left)
Optimizing NNI: done in 7.62725 secs using 3999% CPU
Optimizing NNI: done in 7.04343 secs using 3951% CPU
Optimizing NNI: done in 8.06808 secs using 4000% CPU
Estimate model parameters (epsilon = 0.100)
BETTER TREE FOUND at iteration 43: -171022.561
Optimizing NNI: done in 7.89402 secs using 3987% CPU
Optimizing NNI: done in 7.88823 secs using 3998% CPU
Optimizing NNI: done in 6.71399 secs using 3999% CPU
Optimizing NNI: done in 7.94216 secs using 3997% CPU
Optimizing NNI: done in 8.17052 secs using 3998% CPU
Optimizing NNI: done in 7.29981 secs using 3960% CPU
Optimizing NNI: done in 7.79891 secs using 3999% CPU
Iteration 50 / LogL: -171030.208 / Time: 0h:9m:41s (0h:18m:23s left)
Optimizing NNI: done in 8.35277 secs using 3999% CPU
Optimizing NNI: done in 6.96335 secs using 3999% CPU
Optimizing NNI: done in 8.01601 secs using 3998% CPU
Optimizing NNI: done in 7.21759 secs using 3998% CPU
Estimate model parameters (epsilon = 0.100)
BETTER TREE FOUND at iteration 54: -171011.106
Optimizing NNI: done in 7.80178 secs using 3998% CPU
Estimate model parameters (epsilon = 0.100)
BETTER TREE FOUND at iteration 55: -171011.010
Optimizing NNI: done in 6.87703 secs using 4001% CPU
Optimizing NNI: done in 6.94998 secs using 4000% CPU
Optimizing NNI: done in 7.12709 secs using 3995% CPU
Optimizing NNI: done in 5.71872 secs using 4000% CPU
Optimizing NNI: done in 7.05652 secs using 4001% CPU
Iteration 60 / LogL: -171013.972 / Time: 0h:10m:55s (0h:17m:34s left)
Optimizing NNI: done in 7.66835 secs using 3998% CPU
Optimizing NNI: done in 7.22073 secs using 3998% CPU
Optimizing NNI: done in 7.32356 secs using 3998% CPU
Optimizing NNI: done in 7.13662 secs using 3998% CPU
Optimizing NNI: done in 7.49473 secs using 3998% CPU
Estimate model parameters (epsilon = 0.100)
BETTER TREE FOUND at iteration 65: -171010.690
Optimizing NNI: done in 7.54264 secs using 3999% CPU
Estimate model parameters (epsilon = 0.100)
BETTER TREE FOUND at iteration 66: -171006.002
Optimizing NNI: done in 8.05515 secs using 3999% CPU
Optimizing NNI: done in 7.16772 secs using 3997% CPU
Optimizing NNI: done in 7.64944 secs using 3998% CPU
Optimizing NNI: done in 7.70641 secs using 3999% CPU
Iteration 70 / LogL: -171006.776 / Time: 0h:12m:11s (0h:16m:56s left)
Optimizing NNI: done in 6.71796 secs using 4000% CPU
Optimizing NNI: done in 7.22016 secs using 3998% CPU
Optimizing NNI: done in 7.45177 secs using 3999% CPU
Optimizing NNI: done in 7.41374 secs using 3998% CPU
Optimizing NNI: done in 7.08475 secs using 4001% CPU
Optimizing NNI: done in 7.69181 secs using 3990% CPU
Optimizing NNI: done in 7.28811 secs using 3998% CPU
Optimizing NNI: done in 7.45909 secs using 3999% CPU
Optimizing NNI: done in 7.34251 secs using 3988% CPU
Optimizing NNI: done in 7.66145 secs using 4000% CPU
Iteration 80 / LogL: -171016.820 / Time: 0h:13m:25s (0h:14m:35s left)
Optimizing NNI: done in 6.00856 secs using 4001% CPU
Optimizing NNI: done in 7.78806 secs using 3999% CPU
Optimizing NNI: done in 7.55324 secs using 4000% CPU
Optimizing NNI: done in 7.33821 secs using 4000% CPU
Optimizing NNI: done in 7.35608 secs using 3998% CPU
Estimate model parameters (epsilon = 0.100)
BETTER TREE FOUND at iteration 85: -171005.968
Optimizing NNI: done in 6.96078 secs using 3999% CPU
Optimizing NNI: done in 6.85532 secs using 3999% CPU
Optimizing NNI: done in 7.31309 secs using 3998% CPU
Estimate model parameters (epsilon = 0.100)
BETTER TREE FOUND at iteration 88: -171005.410
Optimizing NNI: done in 7.26076 secs using 3998% CPU
Optimizing NNI: done in 8.07156 secs using 3999% CPU
Iteration 90 / LogL: -171008.851 / Time: 0h:14m:39s (0h:16m:7s left)
Optimizing NNI: done in 7.52803 secs using 3998% CPU
Optimizing NNI: done in 7.9236 secs using 3999% CPU
Optimizing NNI: done in 6.57702 secs using 3998% CPU
Optimizing NNI: done in 7.14915 secs using 3998% CPU
Estimate model parameters (epsilon = 0.100)
BETTER TREE FOUND at iteration 94: -171000.390
Optimizing NNI: done in 7.31361 secs using 3998% CPU
Optimizing NNI: done in 7.08839 secs using 3999% CPU
Optimizing NNI: done in 7.58286 secs using 3999% CPU
Optimizing NNI: done in 7.15034 secs using 3998% CPU
Optimizing NNI: done in 7.2073 secs using 4000% CPU
Optimizing NNI: done in 7.06628 secs using 3999% CPU
Iteration 100 / LogL: -171008.915 / Time: 0h:15m:53s (0h:15m:4s left)
Optimizing NNI: done in 7.44708 secs using 3997% CPU
Optimizing NNI: done in 6.74058 secs using 3998% CPU
Optimizing NNI: done in 7.7366 secs using 4001% CPU
Optimizing NNI: done in 7.01757 secs using 4000% CPU
Optimizing NNI: done in 6.88575 secs using 4000% CPU
Optimizing NNI: done in 6.41129 secs using 4000% CPU
Estimate model parameters (epsilon = 0.100)
BETTER TREE FOUND at iteration 106: -170997.920
Optimizing NNI: done in 7.34581 secs using 4000% CPU
Optimizing NNI: done in 6.84904 secs using 3997% CPU
Optimizing NNI: done in 7.52515 secs using 4000% CPU
Optimizing NNI: done in 7.49206 secs using 3999% CPU
Iteration 110 / LogL: -171007.686 / Time: 0h:17m:5s (0h:15m:2s left)
Optimizing NNI: done in 7.33012 secs using 3999% CPU
Optimizing NNI: done in 7.31614 secs using 3983% CPU
Estimate model parameters (epsilon = 0.100)
BETTER TREE FOUND at iteration 112: -170997.286
Optimizing NNI: done in 6.81073 secs using 3999% CPU
Optimizing NNI: done in 7.81573 secs using 3999% CPU
Estimate model parameters (epsilon = 0.100)
BETTER TREE FOUND at iteration 114: -170988.812
Optimizing NNI: done in 7.23045 secs using 4000% CPU
Optimizing NNI: done in 7.4367 secs using 3998% CPU
Optimizing NNI: done in 9.71946 secs using 3999% CPU
Optimizing NNI: done in 8.33962 secs using 3998% CPU
Optimizing NNI: done in 6.72295 secs using 3997% CPU
Optimizing NNI: done in 6.60898 secs using 3998% CPU
Iteration 120 / LogL: -171003.858 / Time: 0h:18m:22s (0h:14m:30s left)
Optimizing NNI: done in 7.02989 secs using 3998% CPU
Optimizing NNI: done in 7.29697 secs using 3999% CPU
Optimizing NNI: done in 8.26561 secs using 4000% CPU
Optimizing NNI: done in 8.54127 secs using 4000% CPU
Optimizing NNI: done in 7.27153 secs using 3999% CPU
Optimizing NNI: done in 6.63898 secs using 3997% CPU
Optimizing NNI: done in 7.32609 secs using 4000% CPU
Optimizing NNI: done in 8.23203 secs using 3999% CPU
Estimate model parameters (epsilon = 0.100)
BETTER TREE FOUND at iteration 128: -170984.055
Optimizing NNI: done in 7.77954 secs using 3999% CPU
Optimizing NNI: done in 6.69638 secs using 3998% CPU
Iteration 130 / LogL: -170990.280 / Time: 0h:19m:38s (0h:14m:54s left)
Optimizing NNI: done in 7.98921 secs using 3998% CPU
Optimizing NNI: done in 7.95124 secs using 3999% CPU
Optimizing NNI: done in 6.725 secs using 4000% CPU
Optimizing NNI: done in 7.69867 secs using 3999% CPU
Optimizing NNI: done in 7.00539 secs using 3998% CPU
Optimizing NNI: done in 7.36557 secs using 4000% CPU
Optimizing NNI: done in 6.98803 secs using 3998% CPU
Optimizing NNI: done in 6.53322 secs using 4001% CPU
Optimizing NNI: done in 7.22477 secs using 4000% CPU
Optimizing NNI: done in 6.92875 secs using 3998% CPU
Iteration 140 / LogL: -170987.217 / Time: 0h:20m:51s (0h:13m:11s left)
Optimizing NNI: done in 8.00388 secs using 3999% CPU
Optimizing NNI: done in 6.92961 secs using 4000% CPU
Optimizing NNI: done in 7.23856 secs using 3997% CPU
Optimizing NNI: done in 6.77086 secs using 3997% CPU
Optimizing NNI: done in 8.43469 secs using 3999% CPU
Optimizing NNI: done in 7.22684 secs using 3997% CPU
Optimizing NNI: done in 6.61022 secs using 4000% CPU
Optimizing NNI: done in 7.24018 secs using 3999% CPU
Optimizing NNI: done in 7.11718 secs using 3998% CPU
Optimizing NNI: done in 7.83357 secs using 4000% CPU
Iteration 150 / LogL: -170990.313 / Time: 0h:22m:4s (0h:11m:33s left)
Optimizing NNI: done in 7.96745 secs using 3999% CPU
Optimizing NNI: done in 6.54158 secs using 3998% CPU
Optimizing NNI: done in 7.98509 secs using 3998% CPU
Optimizing NNI: done in 7.3767 secs using 3999% CPU
Optimizing NNI: done in 7.41474 secs using 3997% CPU
Optimizing NNI: done in 7.56857 secs using 3998% CPU
Optimizing NNI: done in 7.91465 secs using 3998% CPU
Optimizing NNI: done in 8.21128 secs using 3999% CPU
Optimizing NNI: done in 7.4514 secs using 3999% CPU
Optimizing NNI: done in 6.50668 secs using 3999% CPU
Iteration 160 / LogL: -171001.619 / Time: 0h:23m:20s (0h:9m:58s left)
Optimizing NNI: done in 7.51296 secs using 4000% CPU
Optimizing NNI: done in 7.13342 secs using 3998% CPU
Optimizing NNI: done in 6.83912 secs using 3999% CPU
Optimizing NNI: done in 7.06167 secs using 4000% CPU
Optimizing NNI: done in 8.21266 secs using 3998% CPU
Optimizing NNI: done in 7.72475 secs using 3998% CPU
Optimizing NNI: done in 6.86006 secs using 3999% CPU
Optimizing NNI: done in 5.92562 secs using 4000% CPU
Optimizing NNI: done in 7.51487 secs using 3997% CPU
Optimizing NNI: done in 9.27624 secs using 3999% CPU
Iteration 170 / LogL: -170988.357 / Time: 0h:24m:34s (0h:8m:25s left)
Optimizing NNI: done in 7.0977 secs using 4000% CPU
Optimizing NNI: done in 7.12424 secs using 3999% CPU
Optimizing NNI: done in 7.59824 secs using 4000% CPU
Optimizing NNI: done in 6.75975 secs using 3999% CPU
Optimizing NNI: done in 7.47574 secs using 3999% CPU
Optimizing NNI: done in 7.36686 secs using 3999% CPU
Optimizing NNI: done in 8.00805 secs using 3999% CPU
Optimizing NNI: done in 6.75401 secs using 4000% CPU
Optimizing NNI: done in 6.71023 secs using 4000% CPU
Optimizing NNI: done in 7.78262 secs using 4000% CPU
Iteration 180 / LogL: -170994.364 / Time: 0h:25m:47s (0h:6m:54s left)
Optimizing NNI: done in 6.67226 secs using 4001% CPU
Optimizing NNI: done in 7.11918 secs using 3999% CPU
Optimizing NNI: done in 7.57448 secs using 3990% CPU
Optimizing NNI: done in 7.23569 secs using 3999% CPU
Optimizing NNI: done in 7.26725 secs using 4000% CPU
Optimizing NNI: done in 7.12148 secs using 3998% CPU
Optimizing NNI: done in 6.88591 secs using 4000% CPU
Optimizing NNI: done in 6.75072 secs using 3999% CPU
Optimizing NNI: done in 6.43335 secs using 3998% CPU
Optimizing NNI: done in 7.75246 secs using 3999% CPU
Iteration 190 / LogL: -170993.140 / Time: 0h:26m:58s (0h:5m:25s left)
Optimizing NNI: done in 7.16891 secs using 3998% CPU
Optimizing NNI: done in 6.7387 secs using 3997% CPU
Optimizing NNI: done in 7.25051 secs using 3999% CPU
Optimizing NNI: done in 6.825 secs using 3998% CPU
Optimizing NNI: done in 7.1367 secs using 3999% CPU
Optimizing NNI: done in 7.66837 secs using 3973% CPU
Optimizing NNI: done in 7.59288 secs using 3998% CPU
Optimizing NNI: done in 7.17067 secs using 3999% CPU
Optimizing NNI: done in 7.13335 secs using 3997% CPU
Optimizing NNI: done in 7.27008 secs using 3999% CPU
Iteration 200 / LogL: -170994.858 / Time: 0h:28m:10s (0h:3m:57s left)
Optimizing NNI: done in 6.80337 secs using 3998% CPU
Optimizing NNI: done in 7.2517 secs using 3998% CPU
Optimizing NNI: done in 7.61372 secs using 3998% CPU
Optimizing NNI: done in 8.96542 secs using 3998% CPU
Optimizing NNI: done in 7.00144 secs using 4000% CPU
Optimizing NNI: done in 7.19881 secs using 3999% CPU
Estimate model parameters (epsilon = 0.100)
BETTER TREE FOUND at iteration 206: -170983.635
Optimizing NNI: done in 6.75642 secs using 3998% CPU
Optimizing NNI: done in 7.96889 secs using 3998% CPU
Optimizing NNI: done in 7.97036 secs using 3999% CPU
Optimizing NNI: done in 7.4846 secs using 3998% CPU
Iteration 210 / LogL: -170994.312 / Time: 0h:29m:27s (0h:13m:31s left)
Optimizing NNI: done in 6.93969 secs using 3999% CPU
Optimizing NNI: done in 6.81811 secs using 4000% CPU
Optimizing NNI: done in 7.07386 secs using 3999% CPU
Optimizing NNI: done in 6.71239 secs using 3975% CPU
Optimizing NNI: done in 7.76441 secs using 3998% CPU
Optimizing NNI: done in 7.68926 secs using 3997% CPU
Optimizing NNI: done in 7.46103 secs using 3998% CPU
Optimizing NNI: done in 7.45594 secs using 3998% CPU
Optimizing NNI: done in 7.53523 secs using 3999% CPU
Optimizing NNI: done in 7.67446 secs using 3997% CPU
Iteration 220 / LogL: -171017.538 / Time: 0h:30m:40s (0h:12m:2s left)
Optimizing NNI: done in 7.62759 secs using 3998% CPU
Optimizing NNI: done in 7.81219 secs using 3981% CPU
Optimizing NNI: done in 6.96938 secs using 3970% CPU
Optimizing NNI: done in 6.67408 secs using 3999% CPU
Optimizing NNI: done in 7.57218 secs using 3998% CPU
Optimizing NNI: done in 6.81879 secs using 3999% CPU
Optimizing NNI: done in 7.02089 secs using 3998% CPU
Optimizing NNI: done in 7.35531 secs using 3999% CPU
Optimizing NNI: done in 6.51839 secs using 3997% CPU
Optimizing NNI: done in 6.96574 secs using 3970% CPU
Iteration 230 / LogL: -170984.261 / Time: 0h:31m:52s (0h:10m:34s left)
Optimizing NNI: done in 7.01424 secs using 4000% CPU
Optimizing NNI: done in 7.06305 secs using 3997% CPU
Optimizing NNI: done in 6.87315 secs using 4000% CPU
Optimizing NNI: done in 7.55683 secs using 3998% CPU
Optimizing NNI: done in 7.66195 secs using 3998% CPU
Optimizing NNI: done in 6.24107 secs using 3976% CPU
Optimizing NNI: done in 6.50046 secs using 3998% CPU
Optimizing NNI: done in 6.60893 secs using 4000% CPU
Optimizing NNI: done in 6.14262 secs using 4000% CPU
Optimizing NNI: done in 6.79782 secs using 4000% CPU
Iteration 240 / LogL: -170988.700 / Time: 0h:33m:1s (0h:9m:6s left)
Optimizing NNI: done in 6.33155 secs using 3999% CPU
Optimizing NNI: done in 7.47141 secs using 3999% CPU
Optimizing NNI: done in 7.58386 secs using 3999% CPU
Optimizing NNI: done in 5.91051 secs using 3997% CPU
Optimizing NNI: done in 7.09301 secs using 3998% CPU
Optimizing NNI: done in 9.02413 secs using 3999% CPU
Optimizing NNI: done in 7.48979 secs using 4000% CPU
Optimizing NNI: done in 7.4034 secs using 3997% CPU
Estimate model parameters (epsilon = 0.100)
BETTER TREE FOUND at iteration 248: -170982.368
Optimizing NNI: done in 6.53409 secs using 3998% CPU
Optimizing NNI: done in 6.4607 secs using 3998% CPU
Iteration 250 / LogL: -171023.185 / Time: 0h:34m:13s (0h:13m:27s left)
Optimizing NNI: done in 6.62584 secs using 4000% CPU
Optimizing NNI: done in 7.48527 secs using 3998% CPU
Optimizing NNI: done in 6.91944 secs using 3969% CPU
Optimizing NNI: done in 7.20477 secs using 4000% CPU
Optimizing NNI: done in 6.76861 secs using 3998% CPU
Optimizing NNI: done in 7.04989 secs using 3997% CPU
Optimizing NNI: done in 7.73584 secs using 3998% CPU
Optimizing NNI: done in 6.83227 secs using 3998% CPU
Optimizing NNI: done in 8.10943 secs using 3999% CPU
Optimizing NNI: done in 6.71533 secs using 3999% CPU
Iteration 260 / LogL: -170985.770 / Time: 0h:35m:25s (0h:12m:1s left)
Optimizing NNI: done in 7.06068 secs using 3998% CPU
Optimizing NNI: done in 7.42715 secs using 3999% CPU
Optimizing NNI: done in 6.08836 secs using 3998% CPU
Optimizing NNI: done in 6.58805 secs using 3999% CPU
Optimizing NNI: done in 6.90238 secs using 4000% CPU
Optimizing NNI: done in 6.46523 secs using 3998% CPU
Optimizing NNI: done in 8.546 secs using 3984% CPU
Optimizing NNI: done in 6.50984 secs using 4000% CPU
Optimizing NNI: done in 7.27096 secs using 3999% CPU
Optimizing NNI: done in 7.9845 secs using 3998% CPU
Iteration 270 / LogL: -170998.133 / Time: 0h:36m:36s (0h:10m:36s left)
Optimizing NNI: done in 7.83071 secs using 3997% CPU
Optimizing NNI: done in 7.39554 secs using 3973% CPU
Optimizing NNI: done in 7.65904 secs using 3999% CPU
Optimizing NNI: done in 6.73771 secs using 3998% CPU
Optimizing NNI: done in 6.83564 secs using 3999% CPU
Optimizing NNI: done in 6.43113 secs using 3999% CPU
Optimizing NNI: done in 7.35295 secs using 4000% CPU
Optimizing NNI: done in 7.29131 secs using 3997% CPU
Optimizing NNI: done in 7.60491 secs using 3998% CPU
Optimizing NNI: done in 7.16857 secs using 3998% CPU
Iteration 280 / LogL: -170983.182 / Time: 0h:37m:48s (0h:9m:12s left)
Optimizing NNI: done in 6.4677 secs using 3999% CPU
Optimizing NNI: done in 6.55552 secs using 3999% CPU
Optimizing NNI: done in 8.06264 secs using 3997% CPU
Optimizing NNI: done in 6.54214 secs using 3997% CPU
Optimizing NNI: done in 6.28854 secs using 3998% CPU
Optimizing NNI: done in 6.87608 secs using 3999% CPU
Optimizing NNI: done in 6.77504 secs using 3999% CPU
Optimizing NNI: done in 7.24543 secs using 4000% CPU
Optimizing NNI: done in 7.0715 secs using 3999% CPU
Optimizing NNI: done in 7.09705 secs using 3998% CPU
Iteration 290 / LogL: -170986.374 / Time: 0h:38m:58s (0h:7m:49s left)
Optimizing NNI: done in 7.86443 secs using 3999% CPU
Optimizing NNI: done in 7.13619 secs using 3999% CPU
Optimizing NNI: done in 6.32452 secs using 3998% CPU
Optimizing NNI: done in 8.2666 secs using 3999% CPU
Optimizing NNI: done in 7.39032 secs using 3997% CPU
Optimizing NNI: done in 7.38417 secs using 3998% CPU
Optimizing NNI: done in 6.62428 secs using 3999% CPU
Optimizing NNI: done in 7.57088 secs using 3997% CPU
Optimizing NNI: done in 5.82576 secs using 3998% CPU
Optimizing NNI: done in 7.45867 secs using 4000% CPU
Iteration 300 / LogL: -170986.127 / Time: 0h:40m:10s (0h:6m:26s left)
Optimizing NNI: done in 7.14959 secs using 3997% CPU
Optimizing NNI: done in 6.64922 secs using 3998% CPU
Optimizing NNI: done in 7.24193 secs using 3998% CPU
Optimizing NNI: done in 6.71491 secs using 3999% CPU
Optimizing NNI: done in 6.78523 secs using 3998% CPU
Optimizing NNI: done in 6.96657 secs using 4000% CPU
Optimizing NNI: done in 7.16853 secs using 4000% CPU
Optimizing NNI: done in 6.59519 secs using 3999% CPU
Optimizing NNI: done in 7.19464 secs using 3999% CPU
Optimizing NNI: done in 7.58306 secs using 3999% CPU
Iteration 310 / LogL: -170993.149 / Time: 0h:41m:20s (0h:5m:5s left)
Optimizing NNI: done in 6.74064 secs using 3998% CPU
Optimizing NNI: done in 6.35142 secs using 3998% CPU
Optimizing NNI: done in 7.25431 secs using 4000% CPU
Optimizing NNI: done in 7.22347 secs using 3999% CPU
Optimizing NNI: done in 6.56361 secs using 3999% CPU
Optimizing NNI: done in 6.54599 secs using 3999% CPU
Optimizing NNI: done in 7.40158 secs using 3998% CPU
Optimizing NNI: done in 6.77803 secs using 4000% CPU
Optimizing NNI: done in 6.63461 secs using 4000% CPU
Optimizing NNI: done in 7.04871 secs using 3998% CPU
Iteration 320 / LogL: -171027.961 / Time: 0h:42m:29s (0h:3m:43s left)
Optimizing NNI: done in 6.6336 secs using 3998% CPU
Optimizing NNI: done in 7.21399 secs using 4000% CPU
Optimizing NNI: done in 8.75388 secs using 3999% CPU
Optimizing NNI: done in 7.12773 secs using 3999% CPU
Optimizing NNI: done in 7.26073 secs using 4000% CPU
Optimizing NNI: done in 6.96517 secs using 3997% CPU
Optimizing NNI: done in 7.02596 secs using 4000% CPU
Optimizing NNI: done in 7.75467 secs using 3998% CPU
Optimizing NNI: done in 7.14596 secs using 3998% CPU
Optimizing NNI: done in 6.93357 secs using 3997% CPU
Iteration 330 / LogL: -170986.739 / Time: 0h:43m:42s (0h:2m:23s left)
Optimizing NNI: done in 6.67121 secs using 3999% CPU
Optimizing NNI: done in 6.9484 secs using 3987% CPU
Optimizing NNI: done in 7.49015 secs using 3997% CPU
Optimizing NNI: done in 7.54707 secs using 3999% CPU
Optimizing NNI: done in 6.51942 secs using 3999% CPU
Optimizing NNI: done in 5.9582 secs using 3997% CPU
Optimizing NNI: done in 8.44004 secs using 3998% CPU
Optimizing NNI: done in 6.18606 secs using 3999% CPU
Optimizing NNI: done in 6.06595 secs using 3999% CPU
Optimizing NNI: done in 6.52656 secs using 3999% CPU
Iteration 340 / LogL: -170986.495 / Time: 0h:44m:51s (0h:1m:3s left)
Optimizing NNI: done in 6.74586 secs using 4000% CPU
Optimizing NNI: done in 8.22395 secs using 3998% CPU
Optimizing NNI: done in 6.06267 secs using 3997% CPU
Optimizing NNI: done in 6.83465 secs using 4000% CPU
Optimizing NNI: done in 6.46907 secs using 3998% CPU
Optimizing NNI: done in 6.91269 secs using 4000% CPU
Optimizing NNI: done in 7.10656 secs using 3999% CPU
Optimizing NNI: done in 7.42004 secs using 3998% CPU
Optimizing NNI: done in 7.34376 secs using 3999% CPU
TREE SEARCH COMPLETED AFTER 349 ITERATIONS / Time: 0h:45m:55s

--------------------------------------------------------------------
|                    FINALIZING TREE SEARCH                        |
--------------------------------------------------------------------
Performs final model parameters optimization
Estimate model parameters (epsilon = 0.010)
1. Initial log-likelihood: -170982.368
Optimal log-likelihood: -170982.358
Proportion of invariable sites: 0.001
Gamma shape alpha: 1.398
Parameters optimization took 1 rounds (0.510 sec)
BEST SCORE FOUND : -170982.358
Total tree length: 132.913

Total number of iterations: 349
CPU time used for tree search: 106634.822 sec (29h:37m:14s)
Wall-clock time used for tree search: 2722.975 sec (0h:45m:22s)
Total CPU time used: 107719.318 sec (29h:55m:19s)
Total wall-clock time used: 2755.582 sec (0h:45m:55s)

===> START BOOTSTRAP REPLICATE NUMBER 3

Creating bootstrap alignment (seed: 653144)...

Create initial parsimony tree by phylogenetic likelihood library (PLL)... 0.565 seconds

NOTE: 345 MB RAM (0 GB) is required!
Estimate model parameters (epsilon = 0.100)
1. Initial log-likelihood: -196720.100
2. Current log-likelihood: -169458.939
3. Current log-likelihood: -169131.975
4. Current log-likelihood: -169050.174
5. Current log-likelihood: -168963.386
6. Current log-likelihood: -168928.535
7. Current log-likelihood: -168917.277
8. Current log-likelihood: -168912.615
9. Current log-likelihood: -168910.364
10. Current log-likelihood: -168909.303
11. Current log-likelihood: -168908.835
12. Current log-likelihood: -168908.641
Optimal log-likelihood: -168908.565
Proportion of invariable sites: 0.002
Gamma shape alpha: 1.402
Parameters optimization took 12 rounds (8.315 sec)
Wrote distance file to... 
Computing ML distances based on estimated model parameters...
Calculating distance matrix: done in 0.503414 secs using 3955% CPU
Computing ML distances took 0.504249 sec (of wall-clock time) 19.910108 sec (of CPU time)
WARNING: Some pairwise ML distances are too long (saturated)
Setting up auxiliary I and S matrices: done in 0.023997 secs using 2485% CPU
Constructing RapidNJ tree: done in 12.7998 secs using 2506% CPU
Computing RapidNJ tree took 12.823904 sec (of wall-clock time) 321.391727 sec (of CPU time)
Log-likelihood of RapidNJ tree: -172491.552
--------------------------------------------------------------------
|             INITIALIZING CANDIDATE TREE SET                      |
--------------------------------------------------------------------
Generating 98 parsimony trees... 54.490 second
Computing log-likelihood of 98 initial trees ... 42.211 seconds
Current best score: -168908.565

Do NNI search on 20 best initial trees
Optimizing NNI: done in 5.84124 secs using 3998% CPU
Estimate model parameters (epsilon = 0.100)
BETTER TREE FOUND at iteration 1: -168533.645
Optimizing NNI: done in 11.8572 secs using 3998% CPU
Estimate model parameters (epsilon = 0.100)
BETTER TREE FOUND at iteration 2: -168487.515
Optimizing NNI: done in 12.2037 secs using 3998% CPU
Estimate model parameters (epsilon = 0.100)
BETTER TREE FOUND at iteration 3: -168470.824
Optimizing NNI: done in 10.9859 secs using 3998% CPU
Optimizing NNI: done in 10.8862 secs using 3999% CPU
Optimizing NNI: done in 11.2348 secs using 3999% CPU
Optimizing NNI: done in 15.465 secs using 3998% CPU
Optimizing NNI: done in 10.8002 secs using 3999% CPU
Optimizing NNI: done in 13.5024 secs using 3999% CPU
Estimate model parameters (epsilon = 0.100)
BETTER TREE FOUND at iteration 9: -168464.910
Optimizing NNI: done in 13.5936 secs using 3998% CPU
Iteration 10 / LogL: -168586.981 / Time: 0h:4m:1s
Optimizing NNI: done in 11.8981 secs using 3999% CPU
Optimizing NNI: done in 13.7833 secs using 3999% CPU
Optimizing NNI: done in 12.8629 secs using 3997% CPU
Optimizing NNI: done in 11.6792 secs using 3999% CPU
Optimizing NNI: done in 11.3551 secs using 3999% CPU
Optimizing NNI: done in 13.9439 secs using 3998% CPU
Optimizing NNI: done in 12.8507 secs using 3999% CPU
Optimizing NNI: done in 13.4402 secs using 3998% CPU
Optimizing NNI: done in 12.7593 secs using 3999% CPU
Optimizing NNI: done in 14.2632 secs using 3999% CPU
Iteration 20 / LogL: -168482.541 / Time: 0h:6m:10s
Finish initializing candidate tree set (20)
Current best tree score: -168464.910 / CPU time: 344.952
Number of iterations: 20
--------------------------------------------------------------------
|               OPTIMIZING CANDIDATE TREE SET                      |
--------------------------------------------------------------------
Optimizing NNI: done in 8.2087 secs using 3998% CPU
Estimate model parameters (epsilon = 0.100)
BETTER TREE FOUND at iteration 21: -168458.536
Optimizing NNI: done in 8.03935 secs using 3998% CPU
Estimate model parameters (epsilon = 0.100)
BETTER TREE FOUND at iteration 22: -168439.979
Optimizing NNI: done in 8.48299 secs using 3999% CPU
Estimate model parameters (epsilon = 0.100)
BETTER TREE FOUND at iteration 23: -168439.262
Optimizing NNI: done in 8.50049 secs using 4000% CPU
Optimizing NNI: done in 8.82784 secs using 3998% CPU
Optimizing NNI: done in 8.378 secs using 3999% CPU
Optimizing NNI: done in 6.72259 secs using 3999% CPU
Optimizing NNI: done in 8.13304 secs using 4000% CPU
Estimate model parameters (epsilon = 0.100)
BETTER TREE FOUND at iteration 28: -168431.728
Optimizing NNI: done in 9.01218 secs using 3998% CPU
Optimizing NNI: done in 8.11563 secs using 3997% CPU
Iteration 30 / LogL: -168443.694 / Time: 0h:7m:36s (0h:25m:39s left)
Optimizing NNI: done in 7.8579 secs using 4000% CPU
Optimizing NNI: done in 8.3343 secs using 3999% CPU
Optimizing NNI: done in 8.92347 secs using 3999% CPU
Optimizing NNI: done in 8.55637 secs using 3999% CPU
Estimate model parameters (epsilon = 0.100)
BETTER TREE FOUND at iteration 34: -168431.413
Optimizing NNI: done in 7.55913 secs using 3999% CPU
Optimizing NNI: done in 7.75693 secs using 3998% CPU
Optimizing NNI: done in 8.55145 secs using 3997% CPU
Optimizing NNI: done in 8.41887 secs using 3999% CPU
Optimizing NNI: done in 8.53366 secs using 3998% CPU
Estimate model parameters (epsilon = 0.100)
BETTER TREE FOUND at iteration 39: -168422.288
Optimizing NNI: done in 7.90294 secs using 3998% CPU
Iteration 40 / LogL: -168447.231 / Time: 0h:9m:0s (0h:22m:50s left)
Optimizing NNI: done in 7.94559 secs using 3998% CPU
Optimizing NNI: done in 9.46441 secs using 3999% CPU
Estimate model parameters (epsilon = 0.100)
BETTER TREE FOUND at iteration 42: -168419.326
Optimizing NNI: done in 8.5862 secs using 3998% CPU
Optimizing NNI: done in 9.30006 secs using 3999% CPU
Estimate model parameters (epsilon = 0.100)
BETTER TREE FOUND at iteration 44: -168407.931
Optimizing NNI: done in 8.21874 secs using 4000% CPU
Optimizing NNI: done in 8.59492 secs using 3997% CPU
Optimizing NNI: done in 9.27844 secs using 3999% CPU
Optimizing NNI: done in 8.1097 secs using 3998% CPU
Optimizing NNI: done in 7.90798 secs using 3999% CPU
Optimizing NNI: done in 8.60623 secs using 3998% CPU
Iteration 50 / LogL: -168463.281 / Time: 0h:10m:28s (0h:20m:3s left)
Optimizing NNI: done in 8.74894 secs using 3998% CPU
Optimizing NNI: done in 8.90689 secs using 3999% CPU
Optimizing NNI: done in 8.69495 secs using 3999% CPU
Optimizing NNI: done in 8.60553 secs using 3998% CPU
Optimizing NNI: done in 7.02811 secs using 3998% CPU
Optimizing NNI: done in 9.03068 secs using 3999% CPU
Optimizing NNI: done in 8.45814 secs using 4000% CPU
Optimizing NNI: done in 9.36442 secs using 3999% CPU
Optimizing NNI: done in 8.43603 secs using 3999% CPU
Optimizing NNI: done in 8.09963 secs using 3999% CPU
Iteration 60 / LogL: -168425.881 / Time: 0h:11m:53s (0h:16m:55s left)
Optimizing NNI: done in 8.75599 secs using 3999% CPU
Estimate model parameters (epsilon = 0.100)
BETTER TREE FOUND at iteration 61: -168406.082
Optimizing NNI: done in 8.34352 secs using 3999% CPU
Optimizing NNI: done in 8.90781 secs using 3999% CPU
Optimizing NNI: done in 7.90684 secs using 4000% CPU
Optimizing NNI: done in 7.91589 secs using 3999% CPU
Optimizing NNI: done in 8.63082 secs using 3999% CPU
Optimizing NNI: done in 7.53457 secs using 3998% CPU
Estimate model parameters (epsilon = 0.100)
BETTER TREE FOUND at iteration 67: -168404.050
Optimizing NNI: done in 6.99078 secs using 3999% CPU
Optimizing NNI: done in 8.51136 secs using 3998% CPU
Optimizing NNI: done in 8.20916 secs using 3998% CPU
Iteration 70 / LogL: -168464.719 / Time: 0h:13m:16s (0h:18m:39s left)
Optimizing NNI: done in 7.73377 secs using 3998% CPU
Optimizing NNI: done in 7.85687 secs using 3998% CPU
Optimizing NNI: done in 7.80126 secs using 3998% CPU
Optimizing NNI: done in 9.27657 secs using 3999% CPU
Estimate model parameters (epsilon = 0.100)
BETTER TREE FOUND at iteration 74: -168403.760
Optimizing NNI: done in 8.31416 secs using 4000% CPU
Optimizing NNI: done in 7.19872 secs using 4000% CPU
Optimizing NNI: done in 8.56384 secs using 3999% CPU
Optimizing NNI: done in 8.75547 secs using 3998% CPU
Optimizing NNI: done in 8.25307 secs using 3998% CPU
Optimizing NNI: done in 8.84102 secs using 3998% CPU
Iteration 80 / LogL: -168416.673 / Time: 0h:14m:40s (0h:17m:26s left)
Optimizing NNI: done in 7.81915 secs using 3999% CPU
Estimate model parameters (epsilon = 0.100)
BETTER TREE FOUND at iteration 81: -168400.757
Optimizing NNI: done in 8.03477 secs using 3997% CPU
Optimizing NNI: done in 7.97319 secs using 3998% CPU
Optimizing NNI: done in 9.07998 secs using 3998% CPU
Optimizing NNI: done in 8.3019 secs using 3997% CPU
Optimizing NNI: done in 7.43365 secs using 3998% CPU
Optimizing NNI: done in 8.72676 secs using 3999% CPU
Optimizing NNI: done in 8.24536 secs using 3998% CPU
Estimate model parameters (epsilon = 0.100)
BETTER TREE FOUND at iteration 88: -168399.633
Optimizing NNI: done in 7.8854 secs using 4000% CPU
Optimizing NNI: done in 7.90041 secs using 3998% CPU
Iteration 90 / LogL: -168406.120 / Time: 0h:16m:3s (0h:17m:39s left)
Optimizing NNI: done in 8.79123 secs using 3999% CPU
Optimizing NNI: done in 8.34646 secs using 4000% CPU
Optimizing NNI: done in 9.66779 secs using 3998% CPU
Optimizing NNI: done in 9.47258 secs using 3999% CPU
Optimizing NNI: done in 7.07069 secs using 3958% CPU
Optimizing NNI: done in 8.19631 secs using 3981% CPU
Optimizing NNI: done in 8.0665 secs using 3994% CPU
Optimizing NNI: done in 8.27035 secs using 3997% CPU
Optimizing NNI: done in 7.50673 secs using 3966% CPU
Optimizing NNI: done in 7.73832 secs using 3999% CPU
Iteration 100 / LogL: -168413.903 / Time: 0h:17m:26s (0h:15m:29s left)
Optimizing NNI: done in 8.10467 secs using 3999% CPU
Optimizing NNI: done in 7.98429 secs using 3999% CPU
Optimizing NNI: done in 8.42774 secs using 3998% CPU
Optimizing NNI: done in 8.75235 secs using 3975% CPU
Optimizing NNI: done in 8.1287 secs using 3999% CPU
Optimizing NNI: done in 7.86077 secs using 3999% CPU
Optimizing NNI: done in 7.58634 secs using 4000% CPU
Optimizing NNI: done in 7.03804 secs using 3998% CPU
Optimizing NNI: done in 7.74294 secs using 3997% CPU
Optimizing NNI: done in 8.6548 secs using 3998% CPU
Iteration 110 / LogL: -168400.213 / Time: 0h:18m:47s (0h:13m:26s left)
Optimizing NNI: done in 7.74655 secs using 4000% CPU
Estimate model parameters (epsilon = 0.100)
BETTER TREE FOUND at iteration 111: -168397.478
Optimizing NNI: done in 8.62495 secs using 4000% CPU
Optimizing NNI: done in 8.65371 secs using 3998% CPU
Optimizing NNI: done in 8.87818 secs using 3992% CPU
Optimizing NNI: done in 8.203 secs using 3995% CPU
Optimizing NNI: done in 8.12621 secs using 4000% CPU
Optimizing NNI: done in 6.95101 secs using 3999% CPU
Optimizing NNI: done in 7.23087 secs using 4000% CPU
Optimizing NNI: done in 8.30184 secs using 3999% CPU
Optimizing NNI: done in 6.82955 secs using 4000% CPU
Estimate model parameters (epsilon = 0.100)
BETTER TREE FOUND at iteration 120: -168392.082
Iteration 120 / LogL: -168392.082 / Time: 0h:20m:8s (0h:16m:54s left)
Optimizing NNI: done in 7.28666 secs using 3999% CPU
Optimizing NNI: done in 8.69023 secs using 3999% CPU
Optimizing NNI: done in 8.1418 secs using 3997% CPU
Optimizing NNI: done in 6.64698 secs using 4000% CPU
Optimizing NNI: done in 9.38883 secs using 3999% CPU
Optimizing NNI: done in 8.11113 secs using 3999% CPU
Optimizing NNI: done in 7.87602 secs using 3999% CPU
Optimizing NNI: done in 7.89275 secs using 4000% CPU
Optimizing NNI: done in 6.86892 secs using 3998% CPU
Optimizing NNI: done in 8.68811 secs using 3998% CPU
Iteration 130 / LogL: -168417.719 / Time: 0h:21m:28s (0h:14m:58s left)
Optimizing NNI: done in 8.23837 secs using 4000% CPU
Optimizing NNI: done in 6.77657 secs using 3998% CPU
Estimate model parameters (epsilon = 0.100)
BETTER TREE FOUND at iteration 132: -168390.814
Optimizing NNI: done in 7.04999 secs using 3997% CPU
Optimizing NNI: done in 8.47279 secs using 3998% CPU
Optimizing NNI: done in 7.45988 secs using 3990% CPU
Optimizing NNI: done in 7.67328 secs using 3998% CPU
Optimizing NNI: done in 8.19819 secs using 4000% CPU
Optimizing NNI: done in 7.31196 secs using 3998% CPU
Optimizing NNI: done in 9.03783 secs using 3999% CPU
Optimizing NNI: done in 9.02908 secs using 4000% CPU
Iteration 140 / LogL: -168403.418 / Time: 0h:22m:48s (0h:15m:5s left)
Optimizing NNI: done in 7.58355 secs using 3997% CPU
Optimizing NNI: done in 6.45362 secs using 4000% CPU
Estimate model parameters (epsilon = 0.100)
BETTER TREE FOUND at iteration 142: -168390.343
Optimizing NNI: done in 7.84898 secs using 3998% CPU
Optimizing NNI: done in 8.7163 secs using 3998% CPU
Optimizing NNI: done in 8.00898 secs using 3998% CPU
Optimizing NNI: done in 7.15542 secs using 3999% CPU
Optimizing NNI: done in 7.02508 secs using 4001% CPU
Optimizing NNI: done in 9.67652 secs using 3999% CPU
Optimizing NNI: done in 7.99216 secs using 3999% CPU
Optimizing NNI: done in 7.9047 secs using 3998% CPU
Estimate model parameters (epsilon = 0.100)
BETTER TREE FOUND at iteration 150: -168389.425
Iteration 150 / LogL: -168389.425 / Time: 0h:24m:8s (0h:16m:11s left)
Optimizing NNI: done in 7.48451 secs using 4000% CPU
Optimizing NNI: done in 8.85193 secs using 3998% CPU
Optimizing NNI: done in 7.70506 secs using 3998% CPU
Optimizing NNI: done in 8.54371 secs using 3999% CPU
Optimizing NNI: done in 6.91468 secs using 3999% CPU
Optimizing NNI: done in 8.01682 secs using 3998% CPU
Optimizing NNI: done in 7.46501 secs using 3998% CPU
Estimate model parameters (epsilon = 0.100)
BETTER TREE FOUND at iteration 157: -168388.852
Optimizing NNI: done in 8.3754 secs using 3999% CPU
Estimate model parameters (epsilon = 0.100)
BETTER TREE FOUND at iteration 158: -168388.729
Optimizing NNI: done in 8.1258 secs using 3989% CPU
Optimizing NNI: done in 8.11914 secs using 3985% CPU
Iteration 160 / LogL: -168392.932 / Time: 0h:25m:29s (0h:15m:42s left)
Optimizing NNI: done in 8.41277 secs using 3998% CPU
Optimizing NNI: done in 7.76624 secs using 4000% CPU
Optimizing NNI: done in 8.65295 secs using 4000% CPU
Optimizing NNI: done in 9.64642 secs using 3999% CPU
Optimizing NNI: done in 7.81603 secs using 3999% CPU
Optimizing NNI: done in 7.85595 secs using 3998% CPU
Optimizing NNI: done in 8.30354 secs using 3997% CPU
Optimizing NNI: done in 8.40113 secs using 3998% CPU
Optimizing NNI: done in 7.42575 secs using 3997% CPU
Optimizing NNI: done in 8.09924 secs using 3999% CPU
Iteration 170 / LogL: -168398.229 / Time: 0h:26m:52s (0h:13m:59s left)
Optimizing NNI: done in 8.79466 secs using 3999% CPU
Optimizing NNI: done in 8.59401 secs using 3998% CPU
Optimizing NNI: done in 8.07371 secs using 3998% CPU
Optimizing NNI: done in 8.46154 secs using 3998% CPU
Optimizing NNI: done in 7.06179 secs using 3998% CPU
Optimizing NNI: done in 7.61419 secs using 4000% CPU
Optimizing NNI: done in 7.91489 secs using 3999% CPU
Optimizing NNI: done in 7.53122 secs using 3997% CPU
Optimizing NNI: done in 6.6781 secs using 3997% CPU
Optimizing NNI: done in 7.82084 secs using 3999% CPU
Iteration 180 / LogL: -168395.927 / Time: 0h:28m:11s (0h:12m:16s left)
Optimizing NNI: done in 7.0846 secs using 3999% CPU
Optimizing NNI: done in 6.60734 secs using 3997% CPU
Optimizing NNI: done in 8.23253 secs using 3999% CPU
Optimizing NNI: done in 7.88418 secs using 3999% CPU
Optimizing NNI: done in 6.68811 secs using 3998% CPU
Optimizing NNI: done in 8.28559 secs using 3998% CPU
Optimizing NNI: done in 8.15303 secs using 3998% CPU
Optimizing NNI: done in 7.13801 secs using 3999% CPU
Optimizing NNI: done in 8.83828 secs using 3997% CPU
Optimizing NNI: done in 7.89588 secs using 3999% CPU
Iteration 190 / LogL: -168395.699 / Time: 0h:29m:28s (0h:10m:36s left)
Optimizing NNI: done in 6.84215 secs using 4000% CPU
Estimate model parameters (epsilon = 0.100)
BETTER TREE FOUND at iteration 191: -168384.860
Optimizing NNI: done in 6.7981 secs using 3998% CPU
Optimizing NNI: done in 7.77536 secs using 3996% CPU
Optimizing NNI: done in 8.1032 secs using 3999% CPU
Optimizing NNI: done in 8.0646 secs using 4000% CPU
Optimizing NNI: done in 7.89143 secs using 3999% CPU
Optimizing NNI: done in 7.59537 secs using 3999% CPU
Optimizing NNI: done in 7.34409 secs using 3999% CPU
Optimizing NNI: done in 7.59363 secs using 4000% CPU
Optimizing NNI: done in 8.59098 secs using 3999% CPU
Iteration 200 / LogL: -168388.576 / Time: 0h:30m:46s (0h:14m:3s left)
Optimizing NNI: done in 7.6208 secs using 3999% CPU
Optimizing NNI: done in 6.65027 secs using 3997% CPU
Optimizing NNI: done in 7.27813 secs using 4000% CPU
Estimate model parameters (epsilon = 0.100)
BETTER TREE FOUND at iteration 203: -168384.591
Optimizing NNI: done in 6.63866 secs using 3999% CPU
Optimizing NNI: done in 8.23383 secs using 4000% CPU
Optimizing NNI: done in 7.67965 secs using 3999% CPU
Optimizing NNI: done in 8.01527 secs using 3997% CPU
Optimizing NNI: done in 8.04506 secs using 3998% CPU
Optimizing NNI: done in 7.72951 secs using 3998% CPU
Optimizing NNI: done in 7.29568 secs using 3999% CPU
Iteration 210 / LogL: -168387.442 / Time: 0h:32m:2s (0h:14m:15s left)
Optimizing NNI: done in 7.39057 secs using 3998% CPU
Optimizing NNI: done in 7.5515 secs using 3997% CPU
Optimizing NNI: done in 7.23564 secs using 3999% CPU
Optimizing NNI: done in 7.54698 secs using 3999% CPU
Optimizing NNI: done in 7.70236 secs using 3997% CPU
Optimizing NNI: done in 7.46741 secs using 3997% CPU
Estimate model parameters (epsilon = 0.100)
BETTER TREE FOUND at iteration 216: -168383.455
Optimizing NNI: done in 6.55641 secs using 3998% CPU
BETTER TREE FOUND at iteration 217: -168383.448
Optimizing NNI: done in 7.22499 secs using 3998% CPU
Optimizing NNI: done in 7.17029 secs using 3998% CPU
Optimizing NNI: done in 7.10852 secs using 4001% CPU
Iteration 220 / LogL: -168390.080 / Time: 0h:33m:16s (0h:14m:43s left)
Optimizing NNI: done in 6.74947 secs using 3997% CPU
Estimate model parameters (epsilon = 0.100)
BETTER TREE FOUND at iteration 221: -168379.289
Optimizing NNI: done in 7.51505 secs using 3999% CPU
Optimizing NNI: done in 7.30097 secs using 4000% CPU
Optimizing NNI: done in 7.21731 secs using 4000% CPU
Optimizing NNI: done in 7.92907 secs using 3998% CPU
Optimizing NNI: done in 7.30372 secs using 3999% CPU
Optimizing NNI: done in 7.54823 secs using 3999% CPU
Optimizing NNI: done in 7.24652 secs using 3997% CPU
Optimizing NNI: done in 7.21374 secs using 3998% CPU
Optimizing NNI: done in 8.04143 secs using 4000% CPU
Iteration 230 / LogL: -168385.374 / Time: 0h:34m:30s (0h:13m:42s left)
Optimizing NNI: done in 8.94328 secs using 3991% CPU
Estimate model parameters (epsilon = 0.100)
BETTER TREE FOUND at iteration 231: -168376.011
Optimizing NNI: done in 7.52984 secs using 4000% CPU
Optimizing NNI: done in 7.10082 secs using 3998% CPU
Optimizing NNI: done in 6.53525 secs using 3999% CPU
Optimizing NNI: done in 7.32345 secs using 3999% CPU
Optimizing NNI: done in 8.14761 secs using 3999% CPU
Optimizing NNI: done in 7.48879 secs using 3999% CPU
Optimizing NNI: done in 8.29761 secs using 4000% CPU
Optimizing NNI: done in 7.42524 secs using 3998% CPU
Optimizing NNI: done in 7.55019 secs using 3999% CPU
Iteration 240 / LogL: -168389.651 / Time: 0h:35m:48s (0h:13m:37s left)
Optimizing NNI: done in 7.541 secs using 4000% CPU
Optimizing NNI: done in 7.58048 secs using 3999% CPU
Optimizing NNI: done in 7.75892 secs using 3999% CPU
Optimizing NNI: done in 8.28804 secs using 3999% CPU
Optimizing NNI: done in 7.18675 secs using 4000% CPU
Optimizing NNI: done in 8.53114 secs using 3999% CPU
Optimizing NNI: done in 8.39393 secs using 3998% CPU
Optimizing NNI: done in 8.54708 secs using 3999% CPU
Optimizing NNI: done in 8.06317 secs using 3999% CPU
Optimizing NNI: done in 7.43011 secs using 4000% CPU
Iteration 250 / LogL: -168386.411 / Time: 0h:37m:7s (0h:12m:4s left)
Optimizing NNI: done in 7.47734 secs using 3998% CPU
Optimizing NNI: done in 7.54178 secs using 4000% CPU
Optimizing NNI: done in 7.97239 secs using 3998% CPU
Optimizing NNI: done in 8.09432 secs using 4000% CPU
Optimizing NNI: done in 8.62325 secs using 3999% CPU
Optimizing NNI: done in 7.37754 secs using 3998% CPU
Optimizing NNI: done in 8.66202 secs using 3998% CPU
Optimizing NNI: done in 8.28143 secs using 3998% CPU
Optimizing NNI: done in 8.30893 secs using 3998% CPU
Optimizing NNI: done in 7.0591 secs using 3999% CPU
Iteration 260 / LogL: -168394.580 / Time: 0h:38m:27s (0h:10m:32s left)
Optimizing NNI: done in 8.60096 secs using 4000% CPU
Optimizing NNI: done in 7.50858 secs using 3999% CPU
Optimizing NNI: done in 7.93476 secs using 3997% CPU
Optimizing NNI: done in 7.97682 secs using 3998% CPU
Optimizing NNI: done in 7.18554 secs using 3998% CPU
Optimizing NNI: done in 7.11537 secs using 3999% CPU
Optimizing NNI: done in 8.04087 secs using 3998% CPU
Optimizing NNI: done in 7.47969 secs using 3999% CPU
Optimizing NNI: done in 8.84088 secs using 3999% CPU
Optimizing NNI: done in 7.0077 secs using 3999% CPU
Iteration 270 / LogL: -168386.295 / Time: 0h:39m:45s (0h:9m:0s left)
Optimizing NNI: done in 8.07268 secs using 3998% CPU
Optimizing NNI: done in 8.20798 secs using 3999% CPU
Optimizing NNI: done in 8.41328 secs using 3998% CPU
Optimizing NNI: done in 7.16657 secs using 4000% CPU
Optimizing NNI: done in 8.48261 secs using 3999% CPU
Optimizing NNI: done in 8.3252 secs using 3998% CPU
Optimizing NNI: done in 8.36074 secs using 3998% CPU
Optimizing NNI: done in 7.95099 secs using 3998% CPU
Optimizing NNI: done in 8.12854 secs using 3998% CPU
Optimizing NNI: done in 7.43784 secs using 4000% CPU
Iteration 280 / LogL: -168388.927 / Time: 0h:41m:6s (0h:7m:30s left)
Optimizing NNI: done in 8.22588 secs using 3998% CPU
Optimizing NNI: done in 7.88329 secs using 3999% CPU
Optimizing NNI: done in 8.20832 secs using 3999% CPU
Optimizing NNI: done in 7.89852 secs using 4000% CPU
Optimizing NNI: done in 8.56209 secs using 4000% CPU
Optimizing NNI: done in 9.22047 secs using 3999% CPU
Estimate model parameters (epsilon = 0.100)
BETTER TREE FOUND at iteration 286: -168374.970
Optimizing NNI: done in 7.39297 secs using 3998% CPU
Optimizing NNI: done in 7.45571 secs using 3999% CPU
Optimizing NNI: done in 8.22431 secs using 3999% CPU
Optimizing NNI: done in 7.4477 secs using 3999% CPU
Iteration 290 / LogL: -168383.167 / Time: 0h:42m:27s (0h:14m:6s left)
Optimizing NNI: done in 8.12124 secs using 4000% CPU
Optimizing NNI: done in 6.89379 secs using 3998% CPU
Optimizing NNI: done in 7.35289 secs using 3998% CPU
Optimizing NNI: done in 7.66365 secs using 3997% CPU
Optimizing NNI: done in 7.20417 secs using 3999% CPU
Optimizing NNI: done in 7.86411 secs using 3999% CPU
Optimizing NNI: done in 8.78148 secs using 3998% CPU
Optimizing NNI: done in 7.06769 secs using 3999% CPU
Optimizing NNI: done in 7.81365 secs using 3998% CPU
Optimizing NNI: done in 7.56105 secs using 3998% CPU
Iteration 300 / LogL: -168382.085 / Time: 0h:43m:44s (0h:12m:34s left)
Optimizing NNI: done in 7.49018 secs using 3997% CPU
Optimizing NNI: done in 7.94449 secs using 3998% CPU
Optimizing NNI: done in 7.72298 secs using 3997% CPU
Optimizing NNI: done in 8.31518 secs using 3999% CPU
Optimizing NNI: done in 8.08311 secs using 3999% CPU
Optimizing NNI: done in 8.25469 secs using 4000% CPU
Optimizing NNI: done in 7.57667 secs using 3998% CPU
Optimizing NNI: done in 7.44162 secs using 3998% CPU
Optimizing NNI: done in 7.42786 secs using 3999% CPU
Optimizing NNI: done in 8.34483 secs using 3999% CPU
Iteration 310 / LogL: -168401.330 / Time: 0h:45m:3s (0h:11m:4s left)
Optimizing NNI: done in 8.01639 secs using 3999% CPU
Optimizing NNI: done in 8.61396 secs using 3998% CPU
Optimizing NNI: done in 7.71388 secs using 3998% CPU
Optimizing NNI: done in 8.3951 secs using 3999% CPU
Optimizing NNI: done in 8.56015 secs using 3999% CPU
Optimizing NNI: done in 8.27308 secs using 4000% CPU
Optimizing NNI: done in 7.86099 secs using 3998% CPU
Optimizing NNI: done in 7.8781 secs using 3998% CPU
Optimizing NNI: done in 6.90712 secs using 3997% CPU
Optimizing NNI: done in 8.00051 secs using 3999% CPU
Iteration 320 / LogL: -168377.684 / Time: 0h:46m:23s (0h:9m:35s left)
Optimizing NNI: done in 8.21589 secs using 3999% CPU
Optimizing NNI: done in 7.97373 secs using 3997% CPU
Optimizing NNI: done in 7.85184 secs using 3999% CPU
Optimizing NNI: done in 6.89433 secs using 4000% CPU
Optimizing NNI: done in 7.42667 secs using 3999% CPU
Optimizing NNI: done in 7.68122 secs using 3998% CPU
Optimizing NNI: done in 8.25657 secs using 3999% CPU
Optimizing NNI: done in 8.31068 secs using 3998% CPU
Estimate model parameters (epsilon = 0.100)
BETTER TREE FOUND at iteration 328: -168374.315
Optimizing NNI: done in 7.59802 secs using 4000% CPU
Optimizing NNI: done in 8.99975 secs using 3999% CPU
Iteration 330 / LogL: -168391.022 / Time: 0h:47m:43s (0h:14m:12s left)
Optimizing NNI: done in 6.62746 secs using 3999% CPU
Optimizing NNI: done in 8.45263 secs using 4000% CPU
Optimizing NNI: done in 7.91673 secs using 3999% CPU
Estimate model parameters (epsilon = 0.100)
BETTER TREE FOUND at iteration 333: -168374.169
Optimizing NNI: done in 8.40266 secs using 3999% CPU
Optimizing NNI: done in 8.72904 secs using 3999% CPU
Optimizing NNI: done in 8.57459 secs using 3988% CPU
Optimizing NNI: done in 7.92589 secs using 3998% CPU
Optimizing NNI: done in 9.05641 secs using 3998% CPU
Optimizing NNI: done in 6.93659 secs using 3998% CPU
Optimizing NNI: done in 7.69393 secs using 3997% CPU
Iteration 340 / LogL: -168385.944 / Time: 0h:49m:5s (0h:13m:27s left)
Optimizing NNI: done in 7.7131 secs using 3998% CPU
Optimizing NNI: done in 8.38282 secs using 3999% CPU
Optimizing NNI: done in 7.96125 secs using 4000% CPU
Optimizing NNI: done in 8.7884 secs using 3999% CPU
Optimizing NNI: done in 8.87303 secs using 3998% CPU
Optimizing NNI: done in 8.40283 secs using 3997% CPU
Optimizing NNI: done in 8.00258 secs using 3997% CPU
Optimizing NNI: done in 8.38107 secs using 4000% CPU
Optimizing NNI: done in 8.56159 secs using 3998% CPU
Optimizing NNI: done in 8.05408 secs using 3998% CPU
Iteration 350 / LogL: -168374.863 / Time: 0h:50m:28s (0h:12m:0s left)
Optimizing NNI: done in 7.57082 secs using 4000% CPU
Optimizing NNI: done in 7.48824 secs using 3998% CPU
Optimizing NNI: done in 6.56393 secs using 3999% CPU
Optimizing NNI: done in 9.1126 secs using 3998% CPU
Optimizing NNI: done in 6.9822 secs using 4000% CPU
Optimizing NNI: done in 8.06283 secs using 3999% CPU
Optimizing NNI: done in 6.85551 secs using 3999% CPU
Optimizing NNI: done in 7.83943 secs using 3999% CPU
Optimizing NNI: done in 7.57282 secs using 3998% CPU
Optimizing NNI: done in 9.08401 secs using 3999% CPU
Iteration 360 / LogL: -168396.869 / Time: 0h:51m:46s (0h:10m:31s left)
Optimizing NNI: done in 7.27343 secs using 3997% CPU
Optimizing NNI: done in 8.75983 secs using 3999% CPU
Optimizing NNI: done in 8.88081 secs using 3998% CPU
Optimizing NNI: done in 7.38149 secs using 3998% CPU
Optimizing NNI: done in 8.26614 secs using 4000% CPU
Optimizing NNI: done in 8.3718 secs using 3999% CPU
Optimizing NNI: done in 7.0204 secs using 3999% CPU
Optimizing NNI: done in 7.62171 secs using 3998% CPU
Optimizing NNI: done in 8.12622 secs using 4000% CPU
Optimizing NNI: done in 8.42316 secs using 3999% CPU
Iteration 370 / LogL: -168391.770 / Time: 0h:53m:6s (0h:9m:3s left)
Optimizing NNI: done in 7.86372 secs using 3999% CPU
Optimizing NNI: done in 7.69818 secs using 3999% CPU
Optimizing NNI: done in 8.36164 secs using 3998% CPU
Optimizing NNI: done in 8.59305 secs using 3998% CPU
Optimizing NNI: done in 8.58422 secs using 3998% CPU
Optimizing NNI: done in 8.45751 secs using 3998% CPU
Optimizing NNI: done in 8.16071 secs using 3999% CPU
Optimizing NNI: done in 6.95768 secs using 3998% CPU
Optimizing NNI: done in 8.29911 secs using 3999% CPU
Optimizing NNI: done in 8.53965 secs using 3999% CPU
Iteration 380 / LogL: -168378.668 / Time: 0h:54m:28s (0h:7m:36s left)
Optimizing NNI: done in 7.5682 secs using 3999% CPU
Optimizing NNI: done in 7.38482 secs using 3999% CPU
Optimizing NNI: done in 8.32462 secs using 3999% CPU
Optimizing NNI: done in 7.37436 secs using 3997% CPU
Optimizing NNI: done in 7.49434 secs using 3999% CPU
Optimizing NNI: done in 8.37792 secs using 4000% CPU
Optimizing NNI: done in 7.3946 secs using 4000% CPU
Optimizing NNI: done in 9.12281 secs using 3998% CPU
Optimizing NNI: done in 7.94952 secs using 3998% CPU
Optimizing NNI: done in 8.76968 secs using 3998% CPU
Iteration 390 / LogL: -168377.815 / Time: 0h:55m:48s (0h:6m:10s left)
Optimizing NNI: done in 8.68461 secs using 3998% CPU
Optimizing NNI: done in 7.99919 secs using 3997% CPU
Optimizing NNI: done in 8.77507 secs using 3999% CPU
Optimizing NNI: done in 8.09231 secs using 3998% CPU
Optimizing NNI: done in 7.40705 secs using 3997% CPU
Optimizing NNI: done in 7.84604 secs using 3998% CPU
Optimizing NNI: done in 8.45792 secs using 3997% CPU
Optimizing NNI: done in 7.70374 secs using 3999% CPU
Optimizing NNI: done in 7.87207 secs using 3999% CPU
Optimizing NNI: done in 7.82018 secs using 3999% CPU
Iteration 400 / LogL: -168393.600 / Time: 0h:57m:9s (0h:4m:43s left)
Optimizing NNI: done in 7.65113 secs using 3997% CPU
Optimizing NNI: done in 6.93374 secs using 3998% CPU
Optimizing NNI: done in 7.63237 secs using 3998% CPU
Optimizing NNI: done in 7.98638 secs using 3999% CPU
Optimizing NNI: done in 7.65553 secs using 3999% CPU
Optimizing NNI: done in 8.67091 secs using 3999% CPU
Optimizing NNI: done in 8.03432 secs using 3999% CPU
Optimizing NNI: done in 7.78433 secs using 3999% CPU
Optimizing NNI: done in 7.43872 secs using 3998% CPU
Optimizing NNI: done in 7.76946 secs using 3998% CPU
Iteration 410 / LogL: -168392.483 / Time: 0h:58m:27s (0h:3m:17s left)
Optimizing NNI: done in 8.62802 secs using 3999% CPU
Optimizing NNI: done in 8.94035 secs using 3998% CPU
Optimizing NNI: done in 7.6533 secs using 4000% CPU
Optimizing NNI: done in 8.02294 secs using 3999% CPU
Optimizing NNI: done in 6.44078 secs using 3998% CPU
Optimizing NNI: done in 8.13113 secs using 3999% CPU
Optimizing NNI: done in 6.59444 secs using 4000% CPU
Optimizing NNI: done in 8.01559 secs using 3999% CPU
Optimizing NNI: done in 7.82787 secs using 3999% CPU
Optimizing NNI: done in 8.63115 secs using 3999% CPU
Iteration 420 / LogL: -168375.493 / Time: 0h:59m:46s (0h:1m:51s left)
Optimizing NNI: done in 7.40695 secs using 3999% CPU
Optimizing NNI: done in 7.56985 secs using 3998% CPU
Optimizing NNI: done in 6.43343 secs using 4000% CPU
Optimizing NNI: done in 7.85735 secs using 3998% CPU
Optimizing NNI: done in 7.68913 secs using 3998% CPU
Optimizing NNI: done in 6.87535 secs using 3996% CPU
Optimizing NNI: done in 6.79108 secs using 3997% CPU
Optimizing NNI: done in 7.86268 secs using 3998% CPU
Optimizing NNI: done in 7.91009 secs using 3998% CPU
Optimizing NNI: done in 8.00052 secs using 3998% CPU
Iteration 430 / LogL: -168397.157 / Time: 1h:1m:1s (0h:0m:25s left)
Optimizing NNI: done in 9.19071 secs using 3999% CPU
Optimizing NNI: done in 7.83034 secs using 4000% CPU
Optimizing NNI: done in 6.91408 secs using 4000% CPU
Optimizing NNI: done in 7.57365 secs using 3998% CPU
TREE SEARCH COMPLETED AFTER 434 ITERATIONS / Time: 1h:1m:32s

--------------------------------------------------------------------
|                    FINALIZING TREE SEARCH                        |
--------------------------------------------------------------------
Performs final model parameters optimization
Estimate model parameters (epsilon = 0.010)
1. Initial log-likelihood: -168374.169
Optimal log-likelihood: -168374.168
Proportion of invariable sites: 0.002
Gamma shape alpha: 1.371
Parameters optimization took 1 rounds (0.461 sec)
BEST SCORE FOUND : -168374.168
Total tree length: 134.993

Total number of iterations: 434
CPU time used for tree search: 144431.722 sec (40h:7m:11s)
Wall-clock time used for tree search: 3667.162 sec (1h:1m:7s)
Total CPU time used: 145264.847 sec (40h:21m:4s)
Total wall-clock time used: 3693.431 sec (1h:1m:33s)

===> START BOOTSTRAP REPLICATE NUMBER 4

Creating bootstrap alignment (seed: 653145)...

Create initial parsimony tree by phylogenetic likelihood library (PLL)... 0.560 seconds

NOTE: 341 MB RAM (0 GB) is required!
Estimate model parameters (epsilon = 0.100)
1. Initial log-likelihood: -194841.404
2. Current log-likelihood: -168002.688
3. Current log-likelihood: -167605.287
4. Current log-likelihood: -167522.397
5. Current log-likelihood: -167483.029
6. Current log-likelihood: -167462.741
7. Current log-likelihood: -167453.628
8. Current log-likelihood: -167449.454
9. Current log-likelihood: -167447.485
10. Current log-likelihood: -167446.571
11. Current log-likelihood: -167446.170
12. Current log-likelihood: -167446.002
Optimal log-likelihood: -167445.930
Proportion of invariable sites: 0.003
Gamma shape alpha: 1.483
Parameters optimization took 12 rounds (8.234 sec)
Wrote distance file to... 
Computing ML distances based on estimated model parameters...
Calculating distance matrix: done in 0.478288 secs using 3965% CPU
Computing ML distances took 0.479098 sec (of wall-clock time) 18.963152 sec (of CPU time)
WARNING: Some pairwise ML distances are too long (saturated)
Setting up auxiliary I and S matrices: done in 0.0241759 secs using 2418% CPU
Constructing RapidNJ tree: done in 12.8438 secs using 2515% CPU
Computing RapidNJ tree took 12.868043 sec (of wall-clock time) 323.551366 sec (of CPU time)
Log-likelihood of RapidNJ tree: -170670.340
--------------------------------------------------------------------
|             INITIALIZING CANDIDATE TREE SET                      |
--------------------------------------------------------------------
Generating 98 parsimony trees... 55.004 second
Computing log-likelihood of 98 initial trees ... 43.474 seconds
Current best score: -167445.930

Do NNI search on 20 best initial trees
Optimizing NNI: done in 6.15306 secs using 3998% CPU
Estimate model parameters (epsilon = 0.100)
BETTER TREE FOUND at iteration 1: -166992.867
Optimizing NNI: done in 10.0021 secs using 3999% CPU
Estimate model parameters (epsilon = 0.100)
BETTER TREE FOUND at iteration 2: -166965.983
Optimizing NNI: done in 7.86321 secs using 3999% CPU
Optimizing NNI: done in 10.2591 secs using 3999% CPU
Optimizing NNI: done in 12.8239 secs using 3999% CPU
Optimizing NNI: done in 12.3238 secs using 3999% CPU
Optimizing NNI: done in 7.33967 secs using 3999% CPU
Optimizing NNI: done in 11.621 secs using 4000% CPU
Optimizing NNI: done in 10.6814 secs using 3999% CPU
Optimizing NNI: done in 10.9591 secs using 3999% CPU
Iteration 10 / LogL: -167057.908 / Time: 0h:3m:45s
Optimizing NNI: done in 11.2772 secs using 3998% CPU
Optimizing NNI: done in 11.3951 secs using 3997% CPU
Optimizing NNI: done in 9.77095 secs using 3999% CPU
Optimizing NNI: done in 8.99392 secs using 3998% CPU
Optimizing NNI: done in 12.2931 secs using 3998% CPU
Optimizing NNI: done in 9.09274 secs using 3998% CPU
Estimate model parameters (epsilon = 0.100)
BETTER TREE FOUND at iteration 16: -166963.211
Optimizing NNI: done in 12.2003 secs using 3998% CPU
Optimizing NNI: done in 9.92538 secs using 3999% CPU
Optimizing NNI: done in 10.1788 secs using 3999% CPU
Optimizing NNI: done in 11.7269 secs using 3999% CPU
Iteration 20 / LogL: -167044.294 / Time: 0h:5m:34s
Finish initializing candidate tree set (20)
Current best tree score: -166963.211 / CPU time: 309.081
Number of iterations: 20
--------------------------------------------------------------------
|               OPTIMIZING CANDIDATE TREE SET                      |
--------------------------------------------------------------------
Optimizing NNI: done in 8.21074 secs using 3999% CPU
Optimizing NNI: done in 7.4796 secs using 3999% CPU
Optimizing NNI: done in 7.01175 secs using 3926% CPU
Estimate model parameters (epsilon = 0.100)
BETTER TREE FOUND at iteration 23: -166958.984
Optimizing NNI: done in 7.80143 secs using 3988% CPU
Estimate model parameters (epsilon = 0.100)
BETTER TREE FOUND at iteration 24: -166950.427
Optimizing NNI: done in 8.59407 secs using 3986% CPU
Optimizing NNI: done in 8.50907 secs using 3991% CPU
Estimate model parameters (epsilon = 0.100)
BETTER TREE FOUND at iteration 26: -166940.479
Optimizing NNI: done in 7.32589 secs using 3998% CPU
Optimizing NNI: done in 8.21777 secs using 4000% CPU
Optimizing NNI: done in 7.32408 secs using 3999% CPU
Optimizing NNI: done in 7.27193 secs using 3981% CPU
Iteration 30 / LogL: -166974.580 / Time: 0h:6m:56s (0h:22m:55s left)
Optimizing NNI: done in 8.63202 secs using 3999% CPU
Optimizing NNI: done in 6.74043 secs using 3999% CPU
Optimizing NNI: done in 7.95439 secs using 4000% CPU
Optimizing NNI: done in 7.57324 secs using 3998% CPU
Optimizing NNI: done in 7.73495 secs using 3997% CPU
Estimate model parameters (epsilon = 0.100)
BETTER TREE FOUND at iteration 35: -166939.835
Optimizing NNI: done in 8.82671 secs using 3998% CPU
Estimate model parameters (epsilon = 0.100)
BETTER TREE FOUND at iteration 36: -166935.759
Optimizing NNI: done in 8.39235 secs using 3988% CPU
Optimizing NNI: done in 7.5406 secs using 3999% CPU
Optimizing NNI: done in 7.5789 secs using 3997% CPU
Optimizing NNI: done in 7.34273 secs using 4000% CPU
Estimate model parameters (epsilon = 0.100)
BETTER TREE FOUND at iteration 40: -166931.533
Iteration 40 / LogL: -166931.533 / Time: 0h:8m:17s (0h:21m:13s left)
Optimizing NNI: done in 7.85555 secs using 3999% CPU
Optimizing NNI: done in 8.3148 secs using 3999% CPU
Optimizing NNI: done in 7.50404 secs using 3999% CPU
Optimizing NNI: done in 7.0148 secs using 4000% CPU
Optimizing NNI: done in 7.53999 secs using 3999% CPU
Optimizing NNI: done in 7.17679 secs using 3998% CPU
Estimate model parameters (epsilon = 0.100)
BETTER TREE FOUND at iteration 46: -166921.865
Optimizing NNI: done in 7.82689 secs using 3997% CPU
Optimizing NNI: done in 7.9228 secs using 3999% CPU
Optimizing NNI: done in 6.59296 secs using 4001% CPU
Optimizing NNI: done in 6.87834 secs using 4000% CPU
Iteration 50 / LogL: -166932.886 / Time: 0h:9m:32s (0h:18m:41s left)
Optimizing NNI: done in 6.78912 secs using 3988% CPU
Optimizing NNI: done in 6.29303 secs using 3998% CPU
Optimizing NNI: done in 7.41447 secs using 4000% CPU
Estimate model parameters (epsilon = 0.100)
BETTER TREE FOUND at iteration 53: -166909.744
Optimizing NNI: done in 6.10503 secs using 4001% CPU
Optimizing NNI: done in 6.5257 secs using 4000% CPU
Optimizing NNI: done in 7.94599 secs using 3998% CPU
Optimizing NNI: done in 6.90722 secs using 3999% CPU
Estimate model parameters (epsilon = 0.100)
BETTER TREE FOUND at iteration 57: -166906.546
Optimizing NNI: done in 8.78023 secs using 3999% CPU
Optimizing NNI: done in 8.89076 secs using 3999% CPU
Optimizing NNI: done in 7.78124 secs using 3998% CPU
Iteration 60 / LogL: -166955.125 / Time: 0h:10m:48s (0h:17m:44s left)
Optimizing NNI: done in 8.7204 secs using 3999% CPU
Optimizing NNI: done in 7.60611 secs using 3999% CPU
Estimate model parameters (epsilon = 0.100)
BETTER TREE FOUND at iteration 62: -166904.805
Optimizing NNI: done in 7.18638 secs using 4000% CPU
Optimizing NNI: done in 6.87706 secs using 3998% CPU
Optimizing NNI: done in 7.73264 secs using 3998% CPU
Optimizing NNI: done in 7.98699 secs using 4000% CPU
Optimizing NNI: done in 6.65489 secs using 3999% CPU
Optimizing NNI: done in 7.16424 secs using 3998% CPU
Optimizing NNI: done in 6.76117 secs using 4000% CPU
Optimizing NNI: done in 7.49777 secs using 4000% CPU
Iteration 70 / LogL: -166909.910 / Time: 0h:12m:3s (0h:16m:4s left)
Optimizing NNI: done in 7.09129 secs using 4000% CPU
Estimate model parameters (epsilon = 0.100)
BETTER TREE FOUND at iteration 71: -166899.383
Optimizing NNI: done in 6.60502 secs using 3998% CPU
Optimizing NNI: done in 7.63239 secs using 3999% CPU
Optimizing NNI: done in 7.52481 secs using 3999% CPU
Optimizing NNI: done in 7.82155 secs using 4000% CPU
Optimizing NNI: done in 7.57583 secs using 3999% CPU
Optimizing NNI: done in 7.95226 secs using 3998% CPU
Optimizing NNI: done in 6.34392 secs using 3999% CPU
Optimizing NNI: done in 8.92449 secs using 3997% CPU
Optimizing NNI: done in 7.09973 secs using 3992% CPU
Iteration 80 / LogL: -167063.625 / Time: 0h:13m:19s (0h:15m:20s left)
Optimizing NNI: done in 6.86947 secs using 3998% CPU
Optimizing NNI: done in 8.23987 secs using 3999% CPU
Optimizing NNI: done in 6.98154 secs using 3998% CPU
Estimate model parameters (epsilon = 0.100)
BETTER TREE FOUND at iteration 83: -166897.777
Optimizing NNI: done in 8.10763 secs using 3999% CPU
Optimizing NNI: done in 8.01773 secs using 3999% CPU
Optimizing NNI: done in 6.71377 secs using 4000% CPU
Optimizing NNI: done in 6.43678 secs using 3998% CPU
Optimizing NNI: done in 7.93212 secs using 3999% CPU
Optimizing NNI: done in 7.87925 secs using 4000% CPU
Optimizing NNI: done in 7.71052 secs using 3999% CPU
Iteration 90 / LogL: -166900.903 / Time: 0h:14m:35s (0h:15m:14s left)
Optimizing NNI: done in 7.65174 secs using 3999% CPU
Optimizing NNI: done in 7.60226 secs using 4000% CPU
Optimizing NNI: done in 7.16364 secs using 3999% CPU
Optimizing NNI: done in 7.2226 secs using 3997% CPU
Optimizing NNI: done in 6.68021 secs using 3999% CPU
Optimizing NNI: done in 7.34276 secs using 4000% CPU
Optimizing NNI: done in 7.69248 secs using 4001% CPU
Optimizing NNI: done in 7.11868 secs using 3999% CPU
Optimizing NNI: done in 7.79205 secs using 3999% CPU
Optimizing NNI: done in 8.70982 secs using 3998% CPU
Iteration 100 / LogL: -166932.359 / Time: 0h:15m:50s (0h:13m:16s left)
Optimizing NNI: done in 7.5369 secs using 3998% CPU
Optimizing NNI: done in 9.16311 secs using 3999% CPU
Estimate model parameters (epsilon = 0.100)
BETTER TREE FOUND at iteration 102: -166893.180
Optimizing NNI: done in 7.51919 secs using 3999% CPU
Optimizing NNI: done in 7.55629 secs using 3999% CPU
Optimizing NNI: done in 7.05887 secs using 3997% CPU
Optimizing NNI: done in 7.06783 secs using 3999% CPU
Optimizing NNI: done in 6.70081 secs using 3998% CPU
Optimizing NNI: done in 7.47418 secs using 4000% CPU
Optimizing NNI: done in 6.81048 secs using 3999% CPU
Optimizing NNI: done in 8.32841 secs using 3999% CPU
Iteration 110 / LogL: -166895.029 / Time: 0h:17m:6s (0h:14m:26s left)
Optimizing NNI: done in 8.28264 secs using 3998% CPU
Optimizing NNI: done in 7.57087 secs using 3999% CPU
Optimizing NNI: done in 6.54667 secs using 4000% CPU
Optimizing NNI: done in 8.83641 secs using 3999% CPU
Optimizing NNI: done in 6.80639 secs using 3997% CPU
Optimizing NNI: done in 7.2084 secs using 3999% CPU
Optimizing NNI: done in 7.29407 secs using 3997% CPU
Optimizing NNI: done in 7.54161 secs using 3998% CPU
Optimizing NNI: done in 7.3358 secs using 3999% CPU
Optimizing NNI: done in 7.4146 secs using 4000% CPU
Iteration 120 / LogL: -166922.386 / Time: 0h:18m:22s (0h:12m:39s left)
Optimizing NNI: done in 7.74901 secs using 3999% CPU
Optimizing NNI: done in 6.99245 secs using 3999% CPU
Optimizing NNI: done in 7.31403 secs using 4000% CPU
Optimizing NNI: done in 7.85099 secs using 3999% CPU
Optimizing NNI: done in 8.95991 secs using 3999% CPU
Optimizing NNI: done in 7.57737 secs using 3998% CPU
Optimizing NNI: done in 7.88144 secs using 3998% CPU
Optimizing NNI: done in 6.42379 secs using 3999% CPU
Optimizing NNI: done in 6.88672 secs using 3998% CPU
Optimizing NNI: done in 7.75902 secs using 3999% CPU
Iteration 130 / LogL: -166899.223 / Time: 0h:19m:37s (0h:10m:57s left)
Optimizing NNI: done in 7.45388 secs using 3998% CPU
Optimizing NNI: done in 8.0067 secs using 3999% CPU
Optimizing NNI: done in 8.14015 secs using 3999% CPU
Optimizing NNI: done in 7.62213 secs using 3999% CPU
Optimizing NNI: done in 8.27503 secs using 3994% CPU
Optimizing NNI: done in 8.72511 secs using 3991% CPU
Optimizing NNI: done in 7.10747 secs using 3999% CPU
Estimate model parameters (epsilon = 0.100)
BETTER TREE FOUND at iteration 137: -166887.271
Optimizing NNI: done in 7.12958 secs using 3997% CPU
Optimizing NNI: done in 7.35256 secs using 3998% CPU
Optimizing NNI: done in 7.83151 secs using 3999% CPU
Iteration 140 / LogL: -166906.659 / Time: 0h:20m:56s (0h:14m:36s left)
Optimizing NNI: done in 7.28055 secs using 3995% CPU
Optimizing NNI: done in 7.64411 secs using 3988% CPU
Optimizing NNI: done in 8.26109 secs using 3999% CPU
Optimizing NNI: done in 7.09616 secs using 3999% CPU
Optimizing NNI: done in 7.2687 secs using 3998% CPU
Optimizing NNI: done in 7.54365 secs using 3999% CPU
Estimate model parameters (epsilon = 0.100)
BETTER TREE FOUND at iteration 146: -166882.077
Optimizing NNI: done in 7.72039 secs using 3998% CPU
Optimizing NNI: done in 6.34554 secs using 4000% CPU
Optimizing NNI: done in 6.94429 secs using 3999% CPU
Optimizing NNI: done in 7.42479 secs using 3998% CPU
Iteration 150 / LogL: -166894.440 / Time: 0h:22m:11s (0h:14m:17s left)
Optimizing NNI: done in 8.43901 secs using 3999% CPU
Optimizing NNI: done in 6.64463 secs using 3993% CPU
Optimizing NNI: done in 6.45088 secs using 3999% CPU
Estimate model parameters (epsilon = 0.100)
BETTER TREE FOUND at iteration 153: -166877.097
Optimizing NNI: done in 8.02695 secs using 3999% CPU
Optimizing NNI: done in 7.96626 secs using 3994% CPU
Optimizing NNI: done in 7.08399 secs using 3998% CPU
Optimizing NNI: done in 7.51346 secs using 4000% CPU
Optimizing NNI: done in 6.97766 secs using 3998% CPU
Optimizing NNI: done in 6.91136 secs using 3997% CPU
Estimate model parameters (epsilon = 0.100)
BETTER TREE FOUND at iteration 159: -166874.768
Optimizing NNI: done in 7.61878 secs using 3997% CPU
Iteration 160 / LogL: -166981.162 / Time: 0h:23m:28s (0h:14m:36s left)
Optimizing NNI: done in 8.27718 secs using 3998% CPU
Optimizing NNI: done in 7.47545 secs using 3999% CPU
Optimizing NNI: done in 6.9364 secs using 3999% CPU
Optimizing NNI: done in 7.29136 secs using 3999% CPU
Optimizing NNI: done in 6.99848 secs using 3997% CPU
Optimizing NNI: done in 8.08071 secs using 3998% CPU
Optimizing NNI: done in 7.04584 secs using 3998% CPU
Optimizing NNI: done in 6.6599 secs using 3999% CPU
Estimate model parameters (epsilon = 0.100)
BETTER TREE FOUND at iteration 168: -166873.134
Optimizing NNI: done in 7.22191 secs using 3998% CPU
Optimizing NNI: done in 7.32691 secs using 3997% CPU
Iteration 170 / LogL: -166884.095 / Time: 0h:24m:43s (0h:14m:19s left)
Optimizing NNI: done in 8.18023 secs using 3998% CPU
Optimizing NNI: done in 6.58748 secs using 3999% CPU
Optimizing NNI: done in 7.06653 secs using 3999% CPU
Optimizing NNI: done in 7.25618 secs using 3999% CPU
Optimizing NNI: done in 6.82812 secs using 3988% CPU
Optimizing NNI: done in 8.27379 secs using 3998% CPU
Optimizing NNI: done in 6.94534 secs using 4000% CPU
Optimizing NNI: done in 7.43978 secs using 3995% CPU
Optimizing NNI: done in 6.70944 secs using 3998% CPU
Optimizing NNI: done in 6.45346 secs using 4000% CPU
Iteration 180 / LogL: -166879.346 / Time: 0h:25m:55s (0h:12m:44s left)
Optimizing NNI: done in 7.52343 secs using 3999% CPU
Optimizing NNI: done in 7.35567 secs using 3999% CPU
Optimizing NNI: done in 6.73766 secs using 3997% CPU
Optimizing NNI: done in 7.50511 secs using 3998% CPU
Optimizing NNI: done in 6.45371 secs using 4000% CPU
Optimizing NNI: done in 6.94539 secs using 4000% CPU
Optimizing NNI: done in 7.59368 secs using 4000% CPU
Optimizing NNI: done in 7.21143 secs using 3999% CPU
Optimizing NNI: done in 6.96215 secs using 3994% CPU
Optimizing NNI: done in 7.38773 secs using 3999% CPU
Iteration 190 / LogL: -166877.904 / Time: 0h:27m:7s (0h:11m:11s left)
Optimizing NNI: done in 8.16209 secs using 3994% CPU
Optimizing NNI: done in 8.23091 secs using 3997% CPU
Optimizing NNI: done in 7.23129 secs using 3999% CPU
Optimizing NNI: done in 7.59506 secs using 3999% CPU
Optimizing NNI: done in 8.69826 secs using 3998% CPU
Optimizing NNI: done in 7.40144 secs using 3998% CPU
Optimizing NNI: done in 7.48484 secs using 3998% CPU
Optimizing NNI: done in 7.92939 secs using 3999% CPU
Optimizing NNI: done in 7.26911 secs using 3998% CPU
Optimizing NNI: done in 6.13474 secs using 4000% CPU
Iteration 200 / LogL: -166885.826 / Time: 0h:28m:23s (0h:9m:42s left)
Optimizing NNI: done in 6.03205 secs using 3999% CPU
Optimizing NNI: done in 7.14118 secs using 3999% CPU
Optimizing NNI: done in 7.1234 secs using 3999% CPU
Optimizing NNI: done in 6.61831 secs using 4000% CPU
Optimizing NNI: done in 6.69143 secs using 3999% CPU
Optimizing NNI: done in 7.1388 secs using 3999% CPU
Optimizing NNI: done in 7.26273 secs using 4000% CPU
Optimizing NNI: done in 7.877 secs using 3998% CPU
Optimizing NNI: done in 7.09356 secs using 3998% CPU
Optimizing NNI: done in 6.76773 secs using 3999% CPU
Iteration 210 / LogL: -166886.829 / Time: 0h:29m:34s (0h:8m:12s left)
Optimizing NNI: done in 7.53476 secs using 4000% CPU
Optimizing NNI: done in 8.12813 secs using 3999% CPU
Optimizing NNI: done in 7.32362 secs using 3999% CPU
Optimizing NNI: done in 7.48262 secs using 3999% CPU
Optimizing NNI: done in 7.33557 secs using 3999% CPU
Optimizing NNI: done in 7.6262 secs using 4000% CPU
Optimizing NNI: done in 7.63146 secs using 3999% CPU
Optimizing NNI: done in 6.95919 secs using 3999% CPU
Optimizing NNI: done in 6.70944 secs using 4000% CPU
Optimizing NNI: done in 7.04123 secs using 4000% CPU
Iteration 220 / LogL: -166909.032 / Time: 0h:30m:48s (0h:6m:44s left)
Optimizing NNI: done in 8.32483 secs using 3999% CPU
Optimizing NNI: done in 7.16615 secs using 4000% CPU
Optimizing NNI: done in 7.02828 secs using 3999% CPU
Optimizing NNI: done in 8.98576 secs using 3990% CPU
Optimizing NNI: done in 7.31529 secs using 3999% CPU
Optimizing NNI: done in 7.46495 secs using 3992% CPU
Optimizing NNI: done in 6.89609 secs using 3999% CPU
Optimizing NNI: done in 6.75784 secs using 3998% CPU
Optimizing NNI: done in 7.34819 secs using 3999% CPU
Optimizing NNI: done in 6.26791 secs using 3999% CPU
Iteration 230 / LogL: -166893.336 / Time: 0h:32m:2s (0h:5m:18s left)
Optimizing NNI: done in 6.67587 secs using 3999% CPU
Optimizing NNI: done in 7.07898 secs using 3999% CPU
Optimizing NNI: done in 7.28993 secs using 4000% CPU
Optimizing NNI: done in 7.42798 secs using 3998% CPU
Optimizing NNI: done in 8.23031 secs using 3997% CPU
Optimizing NNI: done in 8.36043 secs using 3999% CPU
Optimizing NNI: done in 6.10243 secs using 4000% CPU
Optimizing NNI: done in 8.06005 secs using 3999% CPU
Optimizing NNI: done in 7.6173 secs using 4000% CPU
Optimizing NNI: done in 7.197 secs using 3999% CPU
Iteration 240 / LogL: -166886.420 / Time: 0h:33m:16s (0h:3m:53s left)
Optimizing NNI: done in 8.07015 secs using 4000% CPU
Optimizing NNI: done in 6.81786 secs using 3997% CPU
Optimizing NNI: done in 7.14963 secs using 3998% CPU
Optimizing NNI: done in 6.84012 secs using 3999% CPU
Optimizing NNI: done in 7.8735 secs using 3998% CPU
Optimizing NNI: done in 6.45872 secs using 4000% CPU
Optimizing NNI: done in 7.16506 secs using 3998% CPU
Optimizing NNI: done in 7.27909 secs using 3999% CPU
Optimizing NNI: done in 6.82337 secs using 3997% CPU
Optimizing NNI: done in 6.22844 secs using 3999% CPU
Iteration 250 / LogL: -166903.201 / Time: 0h:34m:27s (0h:2m:29s left)
Optimizing NNI: done in 6.27549 secs using 3997% CPU
Optimizing NNI: done in 6.45264 secs using 3999% CPU
Optimizing NNI: done in 8.0811 secs using 4000% CPU
Optimizing NNI: done in 7.94603 secs using 4000% CPU
Optimizing NNI: done in 7.02533 secs using 4001% CPU
Optimizing NNI: done in 6.55408 secs using 4000% CPU
Optimizing NNI: done in 8.19388 secs using 3998% CPU
Optimizing NNI: done in 6.88254 secs using 4000% CPU
Optimizing NNI: done in 6.53085 secs using 3999% CPU
Optimizing NNI: done in 7.69117 secs using 3997% CPU
Iteration 260 / LogL: -166892.837 / Time: 0h:35m:39s (0h:1m:6s left)
Optimizing NNI: done in 7.05869 secs using 3997% CPU
Optimizing NNI: done in 7.95824 secs using 3998% CPU
Optimizing NNI: done in 7.59952 secs using 3999% CPU
Optimizing NNI: done in 7.6841 secs using 3999% CPU
Optimizing NNI: done in 7.38494 secs using 3999% CPU
Optimizing NNI: done in 7.57282 secs using 4000% CPU
Optimizing NNI: done in 7.89198 secs using 3999% CPU
Optimizing NNI: done in 7.08992 secs using 4000% CPU
Optimizing NNI: done in 6.8624 secs using 3999% CPU
TREE SEARCH COMPLETED AFTER 269 ITERATIONS / Time: 0h:36m:46s

--------------------------------------------------------------------
|                    FINALIZING TREE SEARCH                        |
--------------------------------------------------------------------
Performs final model parameters optimization
Estimate model parameters (epsilon = 0.010)
1. Initial log-likelihood: -166873.134
Optimal log-likelihood: -166873.129
Proportion of invariable sites: 0.002
Gamma shape alpha: 1.402
Parameters optimization took 1 rounds (0.504 sec)
BEST SCORE FOUND : -166873.129
Total tree length: 130.192

Total number of iterations: 269
CPU time used for tree search: 85083.695 sec (23h:38m:3s)
Wall-clock time used for tree search: 2181.797 sec (0h:36m:21s)
Total CPU time used: 85888.751 sec (23h:51m:28s)
Total wall-clock time used: 2207.355 sec (0h:36m:47s)

===> START BOOTSTRAP REPLICATE NUMBER 5

Creating bootstrap alignment (seed: 653146)...

Create initial parsimony tree by phylogenetic likelihood library (PLL)... 0.610 seconds

NOTE: 346 MB RAM (0 GB) is required!
Estimate model parameters (epsilon = 0.100)
1. Initial log-likelihood: -204226.355
2. Current log-likelihood: -177349.318
3. Current log-likelihood: -176929.541
4. Current log-likelihood: -176842.511
5. Current log-likelihood: -176800.638
6. Current log-likelihood: -176781.661
7. Current log-likelihood: -176770.611
8. Current log-likelihood: -176765.828
9. Current log-likelihood: -176763.970
10. Current log-likelihood: -176763.104
11. Current log-likelihood: -176762.718
12. Current log-likelihood: -176762.552
Optimal log-likelihood: -176762.482
Proportion of invariable sites: 0.004
Gamma shape alpha: 1.525
Parameters optimization took 12 rounds (8.633 sec)
Wrote distance file to... 
Computing ML distances based on estimated model parameters...
Calculating distance matrix: done in 0.491414 secs using 3960% CPU
Computing ML distances took 0.492203 sec (of wall-clock time) 19.459798 sec (of CPU time)
WARNING: Some pairwise ML distances are too long (saturated)
Setting up auxiliary I and S matrices: done in 0.0239852 secs using 2344% CPU
Constructing RapidNJ tree: done in 12.7999 secs using 2489% CPU
Computing RapidNJ tree took 12.824001 sec (of wall-clock time) 319.123776 sec (of CPU time)
Log-likelihood of RapidNJ tree: -179352.060
--------------------------------------------------------------------
|             INITIALIZING CANDIDATE TREE SET                      |
--------------------------------------------------------------------
Generating 98 parsimony trees... 53.918 second
Computing log-likelihood of 98 initial trees ... 42.421 seconds
Current best score: -176762.482

Do NNI search on 20 best initial trees
Optimizing NNI: done in 6.56677 secs using 4000% CPU
Estimate model parameters (epsilon = 0.100)
BETTER TREE FOUND at iteration 1: -176355.826
Optimizing NNI: done in 9.9473 secs using 3997% CPU
Estimate model parameters (epsilon = 0.100)
BETTER TREE FOUND at iteration 2: -176277.523
Optimizing NNI: done in 9.93534 secs using 3999% CPU
Estimate model parameters (epsilon = 0.100)
BETTER TREE FOUND at iteration 3: -176215.054
Optimizing NNI: done in 10.9281 secs using 3999% CPU
Optimizing NNI: done in 10.7949 secs using 3998% CPU
Optimizing NNI: done in 10.5368 secs using 3959% CPU
Optimizing NNI: done in 12.6481 secs using 3987% CPU
Optimizing NNI: done in 11.0591 secs using 3993% CPU
Optimizing NNI: done in 8.45922 secs using 3999% CPU
Optimizing NNI: done in 9.82645 secs using 3998% CPU
Iteration 10 / LogL: -176257.549 / Time: 0h:3m:48s
Optimizing NNI: done in 9.09017 secs using 3987% CPU
Optimizing NNI: done in 10.7832 secs using 3998% CPU
Estimate model parameters (epsilon = 0.100)
BETTER TREE FOUND at iteration 12: -176171.157
Optimizing NNI: done in 7.59552 secs using 3999% CPU
Optimizing NNI: done in 8.98941 secs using 3998% CPU
Optimizing NNI: done in 10.6533 secs using 3998% CPU
Optimizing NNI: done in 10.1603 secs using 3999% CPU
Optimizing NNI: done in 9.32307 secs using 3999% CPU
Optimizing NNI: done in 8.73431 secs using 3992% CPU
Optimizing NNI: done in 10.74 secs using 3999% CPU
Optimizing NNI: done in 11.3166 secs using 3998% CPU
Iteration 20 / LogL: -176250.661 / Time: 0h:5m:27s
Finish initializing candidate tree set (20)
Current best tree score: -176171.157 / CPU time: 298.529
Number of iterations: 20
--------------------------------------------------------------------
|               OPTIMIZING CANDIDATE TREE SET                      |
--------------------------------------------------------------------
Optimizing NNI: done in 7.02322 secs using 3999% CPU
Optimizing NNI: done in 8.70905 secs using 4000% CPU
Estimate model parameters (epsilon = 0.100)
BETTER TREE FOUND at iteration 22: -176156.015
Optimizing NNI: done in 8.47279 secs using 3999% CPU
Optimizing NNI: done in 8.94765 secs using 3999% CPU
Optimizing NNI: done in 7.82732 secs using 3999% CPU
Optimizing NNI: done in 7.24279 secs using 3999% CPU
Estimate model parameters (epsilon = 0.100)
BETTER TREE FOUND at iteration 26: -176148.719
Optimizing NNI: done in 7.30408 secs using 3999% CPU
Estimate model parameters (epsilon = 0.100)
BETTER TREE FOUND at iteration 27: -176141.617
Optimizing NNI: done in 8.42739 secs using 3999% CPU
Estimate model parameters (epsilon = 0.100)
BETTER TREE FOUND at iteration 28: -176138.801
Optimizing NNI: done in 7.85586 secs using 3999% CPU
Optimizing NNI: done in 8.42878 secs using 4000% CPU
Iteration 30 / LogL: -176152.180 / Time: 0h:6m:51s (0h:23m:6s left)
Optimizing NNI: done in 8.5846 secs using 3998% CPU
Optimizing NNI: done in 7.33238 secs using 3978% CPU
Optimizing NNI: done in 8.78433 secs using 3999% CPU
Optimizing NNI: done in 8.10255 secs using 3998% CPU
Estimate model parameters (epsilon = 0.100)
BETTER TREE FOUND at iteration 34: -176135.591
Optimizing NNI: done in 8.8755 secs using 3999% CPU
Optimizing NNI: done in 8.07497 secs using 3999% CPU
Estimate model parameters (epsilon = 0.100)
BETTER TREE FOUND at iteration 36: -176123.020
Optimizing NNI: done in 8.35641 secs using 3997% CPU
Optimizing NNI: done in 7.78329 secs using 3999% CPU
Optimizing NNI: done in 8.09115 secs using 3999% CPU
Optimizing NNI: done in 7.39961 secs using 3999% CPU
Iteration 40 / LogL: -176157.242 / Time: 0h:8m:14s (0h:20m:14s left)
Optimizing NNI: done in 8.64567 secs using 3998% CPU
Estimate model parameters (epsilon = 0.100)
BETTER TREE FOUND at iteration 41: -176120.177
Optimizing NNI: done in 8.68007 secs using 3999% CPU
Optimizing NNI: done in 8.41171 secs using 3999% CPU
Optimizing NNI: done in 7.90133 secs using 4000% CPU
Optimizing NNI: done in 7.66234 secs using 3985% CPU
Optimizing NNI: done in 8.03213 secs using 3989% CPU
Optimizing NNI: done in 7.64533 secs using 3998% CPU
Optimizing NNI: done in 6.9059 secs using 4000% CPU
Optimizing NNI: done in 7.6964 secs using 3999% CPU
Optimizing NNI: done in 7.29487 secs using 3999% CPU
Iteration 50 / LogL: -176130.133 / Time: 0h:9m:33s (0h:17m:44s left)
Optimizing NNI: done in 8.9357 secs using 3999% CPU
Optimizing NNI: done in 8.36882 secs using 3998% CPU
Optimizing NNI: done in 7.64209 secs using 3997% CPU
Optimizing NNI: done in 8.99489 secs using 3997% CPU
Optimizing NNI: done in 7.99773 secs using 3998% CPU
Optimizing NNI: done in 9.0659 secs using 4000% CPU
Optimizing NNI: done in 6.87319 secs using 4001% CPU
Optimizing NNI: done in 8.03198 secs using 3999% CPU
Optimizing NNI: done in 7.22535 secs using 3998% CPU
Optimizing NNI: done in 8.03763 secs using 4000% CPU
Iteration 60 / LogL: -176207.145 / Time: 0h:10m:55s (0h:14m:58s left)
Optimizing NNI: done in 8.01807 secs using 3998% CPU
Optimizing NNI: done in 8.54538 secs using 3998% CPU
Optimizing NNI: done in 6.62274 secs using 3998% CPU
Optimizing NNI: done in 8.08966 secs using 3998% CPU
Optimizing NNI: done in 7.61749 secs using 3998% CPU
Optimizing NNI: done in 8.88706 secs using 3999% CPU
Optimizing NNI: done in 8.25698 secs using 3998% CPU
Optimizing NNI: done in 6.78877 secs using 3999% CPU
Optimizing NNI: done in 8.78963 secs using 4000% CPU
Estimate model parameters (epsilon = 0.100)
BETTER TREE FOUND at iteration 69: -176119.518
Optimizing NNI: done in 7.23737 secs using 3998% CPU
Iteration 70 / LogL: -176127.284 / Time: 0h:12m:15s (0h:17m:33s left)
Optimizing NNI: done in 7.75655 secs using 3999% CPU
Optimizing NNI: done in 7.39354 secs using 4001% CPU
Optimizing NNI: done in 7.35326 secs using 3998% CPU
Optimizing NNI: done in 8.70165 secs using 3998% CPU
Optimizing NNI: done in 8.56143 secs using 4000% CPU
Optimizing NNI: done in 9.52493 secs using 3998% CPU
Optimizing NNI: done in 7.88893 secs using 3998% CPU
Optimizing NNI: done in 7.42645 secs using 3997% CPU
Optimizing NNI: done in 7.86533 secs using 3998% CPU
Optimizing NNI: done in 6.99684 secs using 3998% CPU
Iteration 80 / LogL: -176170.926 / Time: 0h:13m:34s (0h:15m:17s left)
Optimizing NNI: done in 7.96725 secs using 3997% CPU
Optimizing NNI: done in 7.49209 secs using 3998% CPU
Optimizing NNI: done in 7.56895 secs using 4000% CPU
Optimizing NNI: done in 7.79508 secs using 3999% CPU
Optimizing NNI: done in 8.74414 secs using 3999% CPU
Optimizing NNI: done in 7.28036 secs using 3999% CPU
Estimate model parameters (epsilon = 0.100)
BETTER TREE FOUND at iteration 86: -176118.175
Optimizing NNI: done in 8.16242 secs using 3999% CPU
Optimizing NNI: done in 8.30338 secs using 3999% CPU
Estimate model parameters (epsilon = 0.100)
BETTER TREE FOUND at iteration 88: -176117.556
Optimizing NNI: done in 7.17024 secs using 4000% CPU
Optimizing NNI: done in 8.41344 secs using 3998% CPU
Iteration 90 / LogL: -176149.048 / Time: 0h:14m:55s (0h:16m:25s left)
Optimizing NNI: done in 7.84215 secs using 3999% CPU
Optimizing NNI: done in 8.43491 secs using 3999% CPU
Optimizing NNI: done in 8.60587 secs using 3998% CPU
Optimizing NNI: done in 7.98855 secs using 3998% CPU
Optimizing NNI: done in 7.78242 secs using 4000% CPU
Optimizing NNI: done in 7.60063 secs using 3998% CPU
Optimizing NNI: done in 7.92171 secs using 4000% CPU
Optimizing NNI: done in 8.74974 secs using 3999% CPU
Estimate model parameters (epsilon = 0.100)
BETTER TREE FOUND at iteration 98: -176116.901
Optimizing NNI: done in 7.70155 secs using 3998% CPU
Optimizing NNI: done in 9.26699 secs using 3997% CPU
Iteration 100 / LogL: -176153.416 / Time: 0h:16m:18s (0h:16m:8s left)
Optimizing NNI: done in 7.32889 secs using 4000% CPU
Optimizing NNI: done in 8.67269 secs using 3998% CPU
Optimizing NNI: done in 8.19533 secs using 3999% CPU
Optimizing NNI: done in 7.94468 secs using 3998% CPU
Optimizing NNI: done in 8.02338 secs using 3999% CPU
Optimizing NNI: done in 8.51132 secs using 3997% CPU
Optimizing NNI: done in 8.63574 secs using 3999% CPU
Estimate model parameters (epsilon = 0.100)
BETTER TREE FOUND at iteration 107: -176112.736
Optimizing NNI: done in 8.61655 secs using 4000% CPU
Optimizing NNI: done in 8.3387 secs using 4000% CPU
Optimizing NNI: done in 7.5051 secs using 4000% CPU
Iteration 110 / LogL: -176116.601 / Time: 0h:17m:41s (0h:15m:43s left)
Optimizing NNI: done in 7.49569 secs using 3999% CPU
Optimizing NNI: done in 9.33807 secs using 3998% CPU
Optimizing NNI: done in 7.91561 secs using 3999% CPU
Optimizing NNI: done in 8.28831 secs using 4001% CPU
Optimizing NNI: done in 6.97066 secs using 3997% CPU
Optimizing NNI: done in 9.55067 secs using 3999% CPU
Optimizing NNI: done in 7.19772 secs using 3998% CPU
Estimate model parameters (epsilon = 0.100)
BETTER TREE FOUND at iteration 117: -176109.294
Optimizing NNI: done in 7.35436 secs using 4000% CPU
Optimizing NNI: done in 7.56335 secs using 3999% CPU
Optimizing NNI: done in 8.13301 secs using 3998% CPU
Iteration 120 / LogL: -176119.419 / Time: 0h:19m:2s (0h:15m:30s left)
Optimizing NNI: done in 6.80344 secs using 3999% CPU
Optimizing NNI: done in 7.93331 secs using 3998% CPU
Optimizing NNI: done in 7.71661 secs using 3999% CPU
Optimizing NNI: done in 8.6767 secs using 3998% CPU
Optimizing NNI: done in 8.01328 secs using 3998% CPU
Optimizing NNI: done in 8.89513 secs using 3997% CPU
Optimizing NNI: done in 8.21061 secs using 3997% CPU
Optimizing NNI: done in 8.54474 secs using 3998% CPU
Optimizing NNI: done in 7.69976 secs using 3999% CPU
Optimizing NNI: done in 7.73214 secs using 3998% CPU
Iteration 130 / LogL: -176115.850 / Time: 0h:20m:22s (0h:13m:44s left)
Optimizing NNI: done in 8.18178 secs using 3997% CPU
Optimizing NNI: done in 8.24376 secs using 3999% CPU
Optimizing NNI: done in 9.01627 secs using 3999% CPU
Optimizing NNI: done in 9.13079 secs using 3999% CPU
Optimizing NNI: done in 9.45758 secs using 3998% CPU
Estimate model parameters (epsilon = 0.100)
BETTER TREE FOUND at iteration 135: -176109.264
Optimizing NNI: done in 9.08137 secs using 4000% CPU
Optimizing NNI: done in 7.67043 secs using 4000% CPU
Optimizing NNI: done in 8.088 secs using 3999% CPU
Optimizing NNI: done in 8.62563 secs using 3998% CPU
Optimizing NNI: done in 8.5957 secs using 3999% CPU
Iteration 140 / LogL: -176114.372 / Time: 0h:21m:49s (0h:14m:54s left)
Optimizing NNI: done in 9.23684 secs using 3999% CPU
Optimizing NNI: done in 10.0951 secs using 3999% CPU
Optimizing NNI: done in 8.31716 secs using 4000% CPU
Optimizing NNI: done in 6.76097 secs using 4001% CPU
Optimizing NNI: done in 7.59537 secs using 3999% CPU
Optimizing NNI: done in 8.59707 secs using 4000% CPU
Optimizing NNI: done in 8.27857 secs using 3997% CPU
Optimizing NNI: done in 8.40283 secs using 3999% CPU
Optimizing NNI: done in 6.86932 secs using 4000% CPU
Optimizing NNI: done in 8.55225 secs using 3998% CPU
Iteration 150 / LogL: -176129.791 / Time: 0h:23m:12s (0h:13m:14s left)
Optimizing NNI: done in 7.64042 secs using 4000% CPU
Optimizing NNI: done in 6.73257 secs using 3998% CPU
Optimizing NNI: done in 8.85936 secs using 3999% CPU
Optimizing NNI: done in 7.91059 secs using 4000% CPU
Optimizing NNI: done in 7.26072 secs using 3999% CPU
Optimizing NNI: done in 7.17986 secs using 3999% CPU
Optimizing NNI: done in 7.59419 secs using 3998% CPU
Optimizing NNI: done in 8.26067 secs using 3999% CPU
Optimizing NNI: done in 7.78873 secs using 4001% CPU
Optimizing NNI: done in 8.75995 secs using 3999% CPU
Iteration 160 / LogL: -176112.020 / Time: 0h:24m:31s (0h:11m:33s left)
Optimizing NNI: done in 7.32923 secs using 4000% CPU
Estimate model parameters (epsilon = 0.100)
BETTER TREE FOUND at iteration 161: -176108.724
Optimizing NNI: done in 8.63846 secs using 3999% CPU
Optimizing NNI: done in 7.4521 secs using 3999% CPU
Optimizing NNI: done in 7.35962 secs using 3999% CPU
Optimizing NNI: done in 7.60417 secs using 3999% CPU
Optimizing NNI: done in 8.03318 secs using 3998% CPU
Optimizing NNI: done in 6.37539 secs using 3999% CPU
Optimizing NNI: done in 8.30073 secs using 3998% CPU
Optimizing NNI: done in 8.77064 secs using 3981% CPU
Optimizing NNI: done in 8.88418 secs using 3999% CPU
Iteration 170 / LogL: -176138.918 / Time: 0h:25m:50s (0h:13m:54s left)
Optimizing NNI: done in 8.49424 secs using 4000% CPU
Estimate model parameters (epsilon = 0.100)
BETTER TREE FOUND at iteration 171: -176108.492
Optimizing NNI: done in 6.54684 secs using 3999% CPU
Optimizing NNI: done in 8.00047 secs using 3999% CPU
Optimizing NNI: done in 8.39613 secs using 3999% CPU
Optimizing NNI: done in 8.24717 secs using 3999% CPU
Optimizing NNI: done in 8.98319 secs using 3999% CPU
Optimizing NNI: done in 8.52598 secs using 4000% CPU
Optimizing NNI: done in 8.0429 secs using 3995% CPU
Optimizing NNI: done in 8.8564 secs using 4000% CPU
Optimizing NNI: done in 7.47868 secs using 3999% CPU
Iteration 180 / LogL: -176142.780 / Time: 0h:27m:13s (0h:13m:49s left)
Optimizing NNI: done in 8.5002 secs using 3998% CPU
Optimizing NNI: done in 7.91584 secs using 3998% CPU
Optimizing NNI: done in 7.40926 secs using 3993% CPU
Optimizing NNI: done in 7.91783 secs using 3998% CPU
Optimizing NNI: done in 8.62597 secs using 3998% CPU
Optimizing NNI: done in 9.37503 secs using 3999% CPU
Optimizing NNI: done in 8.91424 secs using 3995% CPU
Optimizing NNI: done in 8.35541 secs using 3999% CPU
Optimizing NNI: done in 7.07789 secs using 4000% CPU
Optimizing NNI: done in 8.11298 secs using 3998% CPU
Iteration 190 / LogL: -176127.649 / Time: 0h:28m:35s (0h:12m:15s left)
Optimizing NNI: done in 8.70282 secs using 3999% CPU
Optimizing NNI: done in 7.53692 secs using 4000% CPU
Optimizing NNI: done in 8.02291 secs using 3999% CPU
Optimizing NNI: done in 8.6697 secs using 4000% CPU
Optimizing NNI: done in 9.01022 secs using 3998% CPU
Optimizing NNI: done in 8.33116 secs using 3999% CPU
Optimizing NNI: done in 7.40944 secs using 4000% CPU
Optimizing NNI: done in 8.2611 secs using 4000% CPU
Optimizing NNI: done in 8.44515 secs using 3998% CPU
Optimizing NNI: done in 6.88332 secs using 3996% CPU
Iteration 200 / LogL: -176176.932 / Time: 0h:29m:57s (0h:10m:41s left)
Optimizing NNI: done in 7.09903 secs using 3999% CPU
Optimizing NNI: done in 7.92448 secs using 3998% CPU
Optimizing NNI: done in 6.76443 secs using 3998% CPU
Optimizing NNI: done in 7.8378 secs using 4000% CPU
Optimizing NNI: done in 8.24677 secs using 3999% CPU
Optimizing NNI: done in 8.47985 secs using 3998% CPU
Optimizing NNI: done in 6.96934 secs using 4000% CPU
Optimizing NNI: done in 8.60323 secs using 3999% CPU
Optimizing NNI: done in 8.31881 secs using 3997% CPU
Optimizing NNI: done in 8.28358 secs using 3999% CPU
Iteration 210 / LogL: -176132.967 / Time: 0h:31m:16s (0h:9m:7s left)
Optimizing NNI: done in 8.54814 secs using 3999% CPU
Optimizing NNI: done in 7.56447 secs using 3998% CPU
Optimizing NNI: done in 8.91812 secs using 3999% CPU
Optimizing NNI: done in 8.52169 secs using 4000% CPU
Optimizing NNI: done in 7.71837 secs using 4000% CPU
Optimizing NNI: done in 8.05728 secs using 3998% CPU
Optimizing NNI: done in 7.08324 secs using 3999% CPU
Optimizing NNI: done in 8.35362 secs using 4000% CPU
BETTER TREE FOUND at iteration 218: -176108.492
Optimizing NNI: done in 8.47109 secs using 3999% CPU
Optimizing NNI: done in 6.30135 secs using 3998% CPU
Iteration 220 / LogL: -176146.183 / Time: 0h:32m:36s (0h:14m:35s left)
Optimizing NNI: done in 6.5957 secs using 3998% CPU
Optimizing NNI: done in 7.4477 secs using 3999% CPU
Optimizing NNI: done in 7.51858 secs using 3997% CPU
Optimizing NNI: done in 7.87562 secs using 3999% CPU
Optimizing NNI: done in 8.89376 secs using 3998% CPU
Optimizing NNI: done in 8.55489 secs using 3999% CPU
Optimizing NNI: done in 7.59945 secs using 3999% CPU
Optimizing NNI: done in 8.16677 secs using 3999% CPU
Optimizing NNI: done in 8.19806 secs using 4000% CPU
Optimizing NNI: done in 8.37412 secs using 3998% CPU
Iteration 230 / LogL: -176155.519 / Time: 0h:33m:55s (0h:13m:2s left)
Optimizing NNI: done in 8.19725 secs using 3998% CPU
Optimizing NNI: done in 8.05603 secs using 3999% CPU
Optimizing NNI: done in 6.97138 secs using 4000% CPU
Optimizing NNI: done in 7.10343 secs using 3999% CPU
Optimizing NNI: done in 8.08184 secs using 3999% CPU
Optimizing NNI: done in 7.99972 secs using 3997% CPU
Estimate model parameters (epsilon = 0.100)
BETTER TREE FOUND at iteration 236: -176108.344
Optimizing NNI: done in 8.45916 secs using 4000% CPU
Optimizing NNI: done in 7.22759 secs using 3999% CPU
Optimizing NNI: done in 7.98953 secs using 3998% CPU
Optimizing NNI: done in 6.90174 secs using 4000% CPU
Iteration 240 / LogL: -176549.334 / Time: 0h:35m:13s (0h:14m:8s left)
Optimizing NNI: done in 7.50743 secs using 3999% CPU
Optimizing NNI: done in 8.27048 secs using 3999% CPU
Optimizing NNI: done in 8.38226 secs using 3997% CPU
Optimizing NNI: done in 7.83131 secs using 3999% CPU
Optimizing NNI: done in 8.84228 secs using 3999% CPU
Optimizing NNI: done in 8.04589 secs using 3998% CPU
Optimizing NNI: done in 7.81232 secs using 4000% CPU
Optimizing NNI: done in 8.40148 secs using 4000% CPU
Optimizing NNI: done in 7.36688 secs using 3999% CPU
Optimizing NNI: done in 8.79856 secs using 3999% CPU
Iteration 250 / LogL: -176121.172 / Time: 0h:36m:35s (0h:12m:37s left)
Optimizing NNI: done in 8.01769 secs using 3999% CPU
Optimizing NNI: done in 7.02398 secs using 3999% CPU
Optimizing NNI: done in 8.00743 secs using 3999% CPU
Optimizing NNI: done in 8.65522 secs using 3999% CPU
Optimizing NNI: done in 7.91112 secs using 3999% CPU
Optimizing NNI: done in 7.41845 secs using 3997% CPU
Optimizing NNI: done in 8.14035 secs using 3998% CPU
Optimizing NNI: done in 9.1703 secs using 3998% CPU
Optimizing NNI: done in 9.01817 secs using 3998% CPU
Optimizing NNI: done in 7.98391 secs using 3999% CPU
Iteration 260 / LogL: -176114.556 / Time: 0h:37m:56s (0h:11m:7s left)
Optimizing NNI: done in 7.65243 secs using 3998% CPU
Optimizing NNI: done in 8.39161 secs using 3999% CPU
Optimizing NNI: done in 8.53089 secs using 3971% CPU
Optimizing NNI: done in 8.02445 secs using 3999% CPU
Optimizing NNI: done in 8.81729 secs using 3998% CPU
Optimizing NNI: done in 7.95249 secs using 3998% CPU
Estimate model parameters (epsilon = 0.100)
BETTER TREE FOUND at iteration 266: -176107.988
Optimizing NNI: done in 6.8752 secs using 3997% CPU
Optimizing NNI: done in 9.34039 secs using 3998% CPU
Optimizing NNI: done in 8.11521 secs using 3971% CPU
Optimizing NNI: done in 7.82554 secs using 4000% CPU
Iteration 270 / LogL: -176108.194 / Time: 0h:39m:19s (0h:14m:1s left)
Optimizing NNI: done in 7.62191 secs using 3998% CPU
Optimizing NNI: done in 8.59158 secs using 3999% CPU
Optimizing NNI: done in 8.95269 secs using 3999% CPU
Optimizing NNI: done in 8.63455 secs using 3999% CPU
Optimizing NNI: done in 8.86099 secs using 3999% CPU
Optimizing NNI: done in 7.78743 secs using 3999% CPU
Optimizing NNI: done in 7.23842 secs using 3999% CPU
Optimizing NNI: done in 7.76015 secs using 3999% CPU
Optimizing NNI: done in 7.3304 secs using 3999% CPU
Optimizing NNI: done in 9.25976 secs using 3999% CPU
Iteration 280 / LogL: -176139.384 / Time: 0h:40m:41s (0h:12m:32s left)
Optimizing NNI: done in 8.37481 secs using 3999% CPU
Optimizing NNI: done in 8.04083 secs using 3998% CPU
Optimizing NNI: done in 8.06842 secs using 3999% CPU
Optimizing NNI: done in 7.98177 secs using 4000% CPU
Optimizing NNI: done in 9.09741 secs using 3998% CPU
Optimizing NNI: done in 7.96706 secs using 3997% CPU
Optimizing NNI: done in 6.92069 secs using 3998% CPU
Optimizing NNI: done in 8.44081 secs using 3998% CPU
Optimizing NNI: done in 7.59003 secs using 3999% CPU
Optimizing NNI: done in 9.14936 secs using 4000% CPU
Iteration 290 / LogL: -176112.067 / Time: 0h:42m:3s (0h:11m:3s left)
Optimizing NNI: done in 7.36106 secs using 4000% CPU
Optimizing NNI: done in 7.89465 secs using 4000% CPU
Optimizing NNI: done in 7.63693 secs using 3969% CPU
Optimizing NNI: done in 7.93796 secs using 3997% CPU
Optimizing NNI: done in 7.27855 secs using 4000% CPU
Optimizing NNI: done in 6.84714 secs using 3999% CPU
Optimizing NNI: done in 8.7272 secs using 3999% CPU
Optimizing NNI: done in 7.81303 secs using 3998% CPU
Optimizing NNI: done in 6.92974 secs using 3999% CPU
Optimizing NNI: done in 8.88072 secs using 3998% CPU
Iteration 300 / LogL: -176177.058 / Time: 0h:43m:21s (0h:9m:34s left)
Optimizing NNI: done in 7.93202 secs using 3998% CPU
Optimizing NNI: done in 7.40669 secs using 3999% CPU
Optimizing NNI: done in 7.73841 secs using 3999% CPU
Optimizing NNI: done in 6.58954 secs using 4000% CPU
Optimizing NNI: done in 7.40311 secs using 3999% CPU
Optimizing NNI: done in 9.15714 secs using 3998% CPU
Optimizing NNI: done in 7.98218 secs using 3998% CPU
Optimizing NNI: done in 7.6883 secs using 3998% CPU
Optimizing NNI: done in 8.82586 secs using 3998% CPU
Optimizing NNI: done in 8.85559 secs using 3997% CPU
Iteration 310 / LogL: -176126.780 / Time: 0h:44m:41s (0h:8m:5s left)
Optimizing NNI: done in 8.12153 secs using 3997% CPU
Optimizing NNI: done in 8.56765 secs using 3999% CPU
Optimizing NNI: done in 8.05018 secs using 3997% CPU
Optimizing NNI: done in 8.51956 secs using 3997% CPU
Optimizing NNI: done in 7.52642 secs using 3997% CPU
Optimizing NNI: done in 7.92695 secs using 3999% CPU
Optimizing NNI: done in 7.27137 secs using 3999% CPU
Optimizing NNI: done in 7.67606 secs using 3998% CPU
Optimizing NNI: done in 7.4482 secs using 3999% CPU
Optimizing NNI: done in 7.30021 secs using 3998% CPU
Estimate model parameters (epsilon = 0.100)
BETTER TREE FOUND at iteration 320: -176107.645
Iteration 320 / LogL: -176107.645 / Time: 0h:46m:0s (0h:14m:25s left)
Optimizing NNI: done in 7.44973 secs using 3998% CPU
Optimizing NNI: done in 8.56432 secs using 4000% CPU
Optimizing NNI: done in 8.23988 secs using 3998% CPU
Optimizing NNI: done in 7.77457 secs using 4000% CPU
Optimizing NNI: done in 7.31996 secs using 3999% CPU
Optimizing NNI: done in 7.6017 secs using 3997% CPU
Optimizing NNI: done in 7.74328 secs using 3998% CPU
Optimizing NNI: done in 7.36682 secs using 3999% CPU
Optimizing NNI: done in 8.47731 secs using 4000% CPU
Optimizing NNI: done in 7.87199 secs using 3999% CPU
Iteration 330 / LogL: -176119.455 / Time: 0h:47m:19s (0h:12m:56s left)
Optimizing NNI: done in 7.7294 secs using 3998% CPU
Estimate model parameters (epsilon = 0.100)
BETTER TREE FOUND at iteration 331: -176107.524
Optimizing NNI: done in 8.73531 secs using 3999% CPU
Optimizing NNI: done in 7.4018 secs using 3998% CPU
Optimizing NNI: done in 7.05508 secs using 4000% CPU
Optimizing NNI: done in 6.80765 secs using 3999% CPU
Optimizing NNI: done in 7.68211 secs using 3997% CPU
Optimizing NNI: done in 8.28069 secs using 3998% CPU
Optimizing NNI: done in 7.31897 secs using 3997% CPU
Optimizing NNI: done in 8.00427 secs using 3999% CPU
Optimizing NNI: done in 9.59857 secs using 3997% CPU
Iteration 340 / LogL: -176117.931 / Time: 0h:48m:38s (0h:13m:3s left)
Optimizing NNI: done in 7.55711 secs using 3991% CPU
Optimizing NNI: done in 8.65768 secs using 3991% CPU
Optimizing NNI: done in 7.64583 secs using 3997% CPU
Optimizing NNI: done in 7.39402 secs using 3999% CPU
Optimizing NNI: done in 7.84434 secs using 3998% CPU
Optimizing NNI: done in 8.37649 secs using 3998% CPU
Optimizing NNI: done in 8.63535 secs using 3999% CPU
Optimizing NNI: done in 8.137 secs using 3998% CPU
Optimizing NNI: done in 7.85802 secs using 3998% CPU
Optimizing NNI: done in 6.88663 secs using 3999% CPU
Iteration 350 / LogL: -176155.241 / Time: 0h:49m:57s (0h:11m:35s left)
Optimizing NNI: done in 7.58564 secs using 4000% CPU
Estimate model parameters (epsilon = 0.100)
BETTER TREE FOUND at iteration 351: -176107.437
Optimizing NNI: done in 7.66067 secs using 3998% CPU
Optimizing NNI: done in 7.43303 secs using 4000% CPU
Optimizing NNI: done in 7.77704 secs using 3998% CPU
Optimizing NNI: done in 8.54353 secs using 3997% CPU
Optimizing NNI: done in 8.11455 secs using 3999% CPU
Optimizing NNI: done in 7.9679 secs using 3999% CPU
Optimizing NNI: done in 7.96788 secs using 3999% CPU
Optimizing NNI: done in 7.09308 secs using 3998% CPU
Optimizing NNI: done in 8.61313 secs using 3998% CPU
Iteration 360 / LogL: -176117.429 / Time: 0h:51m:17s (0h:12m:59s left)
Optimizing NNI: done in 7.05979 secs using 3998% CPU
Optimizing NNI: done in 7.90175 secs using 3998% CPU
Optimizing NNI: done in 9.07198 secs using 3998% CPU
Optimizing NNI: done in 7.35343 secs using 3998% CPU
Optimizing NNI: done in 7.78408 secs using 3998% CPU
Optimizing NNI: done in 8.14148 secs using 3998% CPU
Optimizing NNI: done in 8.4229 secs using 3999% CPU
Optimizing NNI: done in 7.78894 secs using 3998% CPU
Optimizing NNI: done in 7.50023 secs using 3999% CPU
Optimizing NNI: done in 8.32106 secs using 4000% CPU
Iteration 370 / LogL: -176114.630 / Time: 0h:52m:37s (0h:11m:32s left)
Optimizing NNI: done in 8.58999 secs using 3999% CPU
Optimizing NNI: done in 8.11326 secs using 4000% CPU
Optimizing NNI: done in 8.63123 secs using 3999% CPU
Optimizing NNI: done in 8.65939 secs using 3999% CPU
Optimizing NNI: done in 9.05011 secs using 3999% CPU
Optimizing NNI: done in 7.2738 secs using 3997% CPU
Optimizing NNI: done in 8.9667 secs using 3999% CPU
Optimizing NNI: done in 8.70057 secs using 3998% CPU
Optimizing NNI: done in 8.32907 secs using 3998% CPU
Optimizing NNI: done in 8.2324 secs using 3998% CPU
Iteration 380 / LogL: -176108.203 / Time: 0h:54m:2s (0h:10m:7s left)
Optimizing NNI: done in 8.40884 secs using 3998% CPU
Optimizing NNI: done in 11.0732 secs using 3999% CPU
Optimizing NNI: done in 9.48574 secs using 3998% CPU
Optimizing NNI: done in 7.44533 secs using 4000% CPU
Optimizing NNI: done in 8.53217 secs using 3999% CPU
Optimizing NNI: done in 8.07098 secs using 3999% CPU
Optimizing NNI: done in 8.26982 secs using 4000% CPU
Optimizing NNI: done in 7.9498 secs using 4000% CPU
Optimizing NNI: done in 9.06352 secs using 3997% CPU
Optimizing NNI: done in 7.93971 secs using 3998% CPU
Iteration 390 / LogL: -176111.491 / Time: 0h:55m:28s (0h:8m:41s left)
Optimizing NNI: done in 7.74537 secs using 4000% CPU
Optimizing NNI: done in 8.64995 secs using 3998% CPU
Optimizing NNI: done in 9.14105 secs using 3998% CPU
Optimizing NNI: done in 8.20032 secs using 3999% CPU
Optimizing NNI: done in 8.12191 secs using 3998% CPU
Optimizing NNI: done in 8.77875 secs using 3999% CPU
Optimizing NNI: done in 7.983 secs using 3999% CPU
Optimizing NNI: done in 10.0012 secs using 3998% CPU
Optimizing NNI: done in 7.73631 secs using 3998% CPU
Optimizing NNI: done in 8.67057 secs using 3999% CPU
Iteration 400 / LogL: -176114.600 / Time: 0h:56m:54s (0h:7m:16s left)
Optimizing NNI: done in 8.83965 secs using 3999% CPU
Optimizing NNI: done in 7.809 secs using 3998% CPU
Optimizing NNI: done in 8.93996 secs using 3999% CPU
Optimizing NNI: done in 7.93116 secs using 3999% CPU
Optimizing NNI: done in 7.07097 secs using 3997% CPU
Optimizing NNI: done in 8.23584 secs using 3998% CPU
Optimizing NNI: done in 8.76918 secs using 3998% CPU
Optimizing NNI: done in 8.13806 secs using 3998% CPU
Optimizing NNI: done in 8.84573 secs using 3998% CPU
Optimizing NNI: done in 7.80714 secs using 3999% CPU
Iteration 410 / LogL: -176116.072 / Time: 0h:58m:16s (0h:5m:50s left)
Optimizing NNI: done in 8.4636 secs using 3999% CPU
Optimizing NNI: done in 7.99301 secs using 3999% CPU
Optimizing NNI: done in 8.31802 secs using 3999% CPU
Optimizing NNI: done in 7.61884 secs using 3997% CPU
Optimizing NNI: done in 9.13393 secs using 3998% CPU
Optimizing NNI: done in 8.54745 secs using 3999% CPU
Optimizing NNI: done in 9.59802 secs using 3997% CPU
Optimizing NNI: done in 8.70082 secs using 3998% CPU
Optimizing NNI: done in 8.66718 secs using 3999% CPU
Optimizing NNI: done in 7.64884 secs using 4000% CPU
Iteration 420 / LogL: -176115.475 / Time: 0h:59m:41s (0h:4m:24s left)
Optimizing NNI: done in 8.39364 secs using 3998% CPU
Optimizing NNI: done in 8.93736 secs using 3998% CPU
Optimizing NNI: done in 8.51276 secs using 3998% CPU
Optimizing NNI: done in 8.75856 secs using 3999% CPU
Optimizing NNI: done in 7.46952 secs using 4000% CPU
Optimizing NNI: done in 7.75717 secs using 3998% CPU
Optimizing NNI: done in 8.2025 secs using 3999% CPU
Optimizing NNI: done in 7.92026 secs using 3998% CPU
Optimizing NNI: done in 7.69377 secs using 3998% CPU
Optimizing NNI: done in 9.47229 secs using 3998% CPU
Iteration 430 / LogL: -176118.935 / Time: 1h:1m:5s (0h:2m:59s left)
Optimizing NNI: done in 8.02602 secs using 3999% CPU
Optimizing NNI: done in 9.41633 secs using 3998% CPU
Optimizing NNI: done in 8.81828 secs using 4000% CPU
Optimizing NNI: done in 7.47183 secs using 3998% CPU
Optimizing NNI: done in 8.84711 secs using 3997% CPU
Optimizing NNI: done in 10.1499 secs using 3998% CPU
Optimizing NNI: done in 8.20288 secs using 3999% CPU
Optimizing NNI: done in 7.7509 secs using 3999% CPU
Optimizing NNI: done in 8.86794 secs using 3999% CPU
Optimizing NNI: done in 8.08534 secs using 4000% CPU
Iteration 440 / LogL: -176110.415 / Time: 1h:2m:31s (0h:1m:33s left)
Optimizing NNI: done in 9.41622 secs using 3999% CPU
Optimizing NNI: done in 8.84189 secs using 3999% CPU
Optimizing NNI: done in 9.15375 secs using 3998% CPU
Optimizing NNI: done in 8.70164 secs using 3998% CPU
Optimizing NNI: done in 8.39596 secs using 3999% CPU
Optimizing NNI: done in 9.44032 secs using 3998% CPU
Optimizing NNI: done in 9.76397 secs using 3999% CPU
Optimizing NNI: done in 7.3875 secs using 3999% CPU
Optimizing NNI: done in 9.70858 secs using 3998% CPU
Optimizing NNI: done in 8.64777 secs using 3999% CPU
Iteration 450 / LogL: -176109.832 / Time: 1h:4m:1s (0h:0m:8s left)
Optimizing NNI: done in 8.48992 secs using 4000% CPU
Optimizing NNI: done in 8.04649 secs using 3999% CPU
TREE SEARCH COMPLETED AFTER 452 ITERATIONS / Time: 1h:4m:17s

--------------------------------------------------------------------
|                    FINALIZING TREE SEARCH                        |
--------------------------------------------------------------------
Performs final model parameters optimization
Estimate model parameters (epsilon = 0.010)
1. Initial log-likelihood: -176107.437
Optimal log-likelihood: -176107.436
Proportion of invariable sites: 0.004
Gamma shape alpha: 1.544
Parameters optimization took 1 rounds (0.563 sec)
BEST SCORE FOUND : -176107.436
Total tree length: 136.059

Total number of iterations: 452
CPU time used for tree search: 150899.871 sec (41h:54m:59s)
Wall-clock time used for tree search: 3828.740 sec (1h:3m:48s)
Total CPU time used: 151867.210 sec (42h:11m:7s)
Total wall-clock time used: 3858.466 sec (1h:4m:18s)

===> START BOOTSTRAP REPLICATE NUMBER 6

Creating bootstrap alignment (seed: 653147)...

Create initial parsimony tree by phylogenetic likelihood library (PLL)... 0.475 seconds

NOTE: 351 MB RAM (0 GB) is required!
Estimate model parameters (epsilon = 0.100)
1. Initial log-likelihood: -194798.297
2. Current log-likelihood: -167872.673
3. Current log-likelihood: -167440.296
4. Current log-likelihood: -167360.591
5. Current log-likelihood: -167320.173
6. Current log-likelihood: -167299.174
7. Current log-likelihood: -167290.708
8. Current log-likelihood: -167286.778
9. Current log-likelihood: -167284.890
10. Current log-likelihood: -167284.035
11. Current log-likelihood: -167283.671
12. Current log-likelihood: -167283.525
Optimal log-likelihood: -167283.469
Proportion of invariable sites: 0.003
Gamma shape alpha: 1.356
Parameters optimization took 12 rounds (8.467 sec)
Wrote distance file to... 
Computing ML distances based on estimated model parameters...
Calculating distance matrix: done in 0.635145 secs using 3962% CPU
Computing ML distances took 0.635935 sec (of wall-clock time) 25.163490 sec (of CPU time)
WARNING: Some pairwise ML distances are too long (saturated)
Setting up auxiliary I and S matrices: done in 0.0237937 secs using 2638% CPU
Constructing RapidNJ tree: done in 13.548 secs using 2420% CPU
Computing RapidNJ tree took 13.571854 sec (of wall-clock time) 328.530827 sec (of CPU time)
Log-likelihood of RapidNJ tree: -170191.603
--------------------------------------------------------------------
|             INITIALIZING CANDIDATE TREE SET                      |
--------------------------------------------------------------------
Generating 98 parsimony trees... 63.810 second
Computing log-likelihood of 98 initial trees ... 47.303 seconds
Current best score: -167283.469

Do NNI search on 20 best initial trees
Optimizing NNI: done in 7.73252 secs using 3998% CPU
Estimate model parameters (epsilon = 0.100)
BETTER TREE FOUND at iteration 1: -166904.967
Optimizing NNI: done in 11.051 secs using 3998% CPU
Optimizing NNI: done in 9.87542 secs using 3975% CPU
Estimate model parameters (epsilon = 0.100)
BETTER TREE FOUND at iteration 3: -166827.803
Optimizing NNI: done in 9.88101 secs using 3997% CPU
Optimizing NNI: done in 11.992 secs using 3998% CPU
Optimizing NNI: done in 11.5739 secs using 3975% CPU
Estimate model parameters (epsilon = 0.100)
BETTER TREE FOUND at iteration 6: -166781.402
Optimizing NNI: done in 8.47235 secs using 3991% CPU
Optimizing NNI: done in 9.99428 secs using 3998% CPU
Optimizing NNI: done in 11.0199 secs using 3999% CPU
Optimizing NNI: done in 10.7936 secs using 3996% CPU
Iteration 10 / LogL: -166852.798 / Time: 0h:4m:4s
Optimizing NNI: done in 10.3409 secs using 3985% CPU
Optimizing NNI: done in 11.6702 secs using 3997% CPU
Optimizing NNI: done in 12.3184 secs using 3999% CPU
Optimizing NNI: done in 8.50423 secs using 3977% CPU
Optimizing NNI: done in 10.307 secs using 3999% CPU
Optimizing NNI: done in 11.9775 secs using 3998% CPU
Optimizing NNI: done in 12.1116 secs using 3988% CPU
Optimizing NNI: done in 10.2669 secs using 3998% CPU
Optimizing NNI: done in 11.2888 secs using 3991% CPU
Optimizing NNI: done in 13.4544 secs using 3999% CPU
Iteration 20 / LogL: -166796.005 / Time: 0h:5m:56s
Finish initializing candidate tree set (20)
Current best tree score: -166781.402 / CPU time: 328.000
Number of iterations: 20
--------------------------------------------------------------------
|               OPTIMIZING CANDIDATE TREE SET                      |
--------------------------------------------------------------------
Optimizing NNI: done in 7.9188 secs using 3998% CPU
Optimizing NNI: done in 8.42985 secs using 3998% CPU
Optimizing NNI: done in 9.43658 secs using 3994% CPU
Estimate model parameters (epsilon = 0.100)
BETTER TREE FOUND at iteration 23: -166777.953
Optimizing NNI: done in 9.29882 secs using 3999% CPU
Estimate model parameters (epsilon = 0.100)
BETTER TREE FOUND at iteration 24: -166777.689
Optimizing NNI: done in 9.39613 secs using 3998% CPU
Optimizing NNI: done in 8.42288 secs using 3999% CPU
Optimizing NNI: done in 8.86168 secs using 3998% CPU
Optimizing NNI: done in 10.7075 secs using 3997% CPU
Optimizing NNI: done in 9.88268 secs using 3998% CPU
Optimizing NNI: done in 11.3482 secs using 3998% CPU
Estimate model parameters (epsilon = 0.100)
BETTER TREE FOUND at iteration 30: -166740.654
Iteration 30 / LogL: -166740.654 / Time: 0h:7m:33s (0h:26m:0s left)
Optimizing NNI: done in 10.2523 secs using 3999% CPU
Optimizing NNI: done in 9.77368 secs using 3998% CPU
Estimate model parameters (epsilon = 0.100)
BETTER TREE FOUND at iteration 32: -166737.164
Optimizing NNI: done in 9.2414 secs using 3998% CPU
Optimizing NNI: done in 9.12304 secs using 3998% CPU
Optimizing NNI: done in 8.77392 secs using 3998% CPU
Optimizing NNI: done in 10.0404 secs using 3999% CPU
Optimizing NNI: done in 9.79112 secs using 3993% CPU
Estimate model parameters (epsilon = 0.100)
BETTER TREE FOUND at iteration 37: -166727.986
Optimizing NNI: done in 9.15882 secs using 3998% CPU
Optimizing NNI: done in 7.56694 secs using 3994% CPU
Optimizing NNI: done in 7.25882 secs using 3999% CPU
Estimate model parameters (epsilon = 0.100)
BETTER TREE FOUND at iteration 40: -166720.447
Iteration 40 / LogL: -166720.447 / Time: 0h:9m:7s (0h:23m:22s left)
Optimizing NNI: done in 8.80883 secs using 3999% CPU
Optimizing NNI: done in 8.48484 secs using 3999% CPU
Optimizing NNI: done in 9.93233 secs using 3991% CPU
Optimizing NNI: done in 8.00513 secs using 3998% CPU
Optimizing NNI: done in 8.40252 secs using 3997% CPU
Optimizing NNI: done in 8.42006 secs using 3998% CPU
Optimizing NNI: done in 8.15185 secs using 3998% CPU
Optimizing NNI: done in 7.51968 secs using 3997% CPU
Optimizing NNI: done in 7.73049 secs using 3997% CPU
Optimizing NNI: done in 8.88322 secs using 3999% CPU
Iteration 50 / LogL: -166722.630 / Time: 0h:10m:32s (0h:19m:20s left)
Optimizing NNI: done in 7.9947 secs using 3999% CPU
Optimizing NNI: done in 7.89641 secs using 3999% CPU
Optimizing NNI: done in 9.6851 secs using 3958% CPU
Optimizing NNI: done in 7.86804 secs using 3998% CPU
Optimizing NNI: done in 7.57173 secs using 3998% CPU
Optimizing NNI: done in 9.36586 secs using 3999% CPU
Estimate model parameters (epsilon = 0.100)
BETTER TREE FOUND at iteration 56: -166718.136
Optimizing NNI: done in 8.68786 secs using 3998% CPU
Optimizing NNI: done in 9.20979 secs using 3998% CPU
Optimizing NNI: done in 7.52553 secs using 3998% CPU
Optimizing NNI: done in 8.77113 secs using 3997% CPU
Iteration 60 / LogL: -166838.871 / Time: 0h:11m:58s (0h:19m:27s left)
Optimizing NNI: done in 9.27259 secs using 4000% CPU
Optimizing NNI: done in 7.80014 secs using 3999% CPU
Optimizing NNI: done in 8.83304 secs using 4000% CPU
Optimizing NNI: done in 8.51852 secs using 3998% CPU
Optimizing NNI: done in 7.66354 secs using 3992% CPU
Optimizing NNI: done in 8.92161 secs using 3999% CPU
Optimizing NNI: done in 8.37662 secs using 3999% CPU
Optimizing NNI: done in 10.1435 secs using 3999% CPU
Estimate model parameters (epsilon = 0.100)
BETTER TREE FOUND at iteration 68: -166715.025
Optimizing NNI: done in 8.18414 secs using 3996% CPU
Optimizing NNI: done in 8.33576 secs using 3998% CPU
Iteration 70 / LogL: -166759.342 / Time: 0h:13m:25s (0h:19m:3s left)
Optimizing NNI: done in 7.96124 secs using 3999% CPU
Optimizing NNI: done in 7.69301 secs using 3996% CPU
Optimizing NNI: done in 8.72394 secs using 3999% CPU
Optimizing NNI: done in 8.8436 secs using 3998% CPU
Optimizing NNI: done in 9.09253 secs using 3998% CPU
Optimizing NNI: done in 9.38797 secs using 3992% CPU
Optimizing NNI: done in 8.08524 secs using 3999% CPU
Optimizing NNI: done in 10.0675 secs using 3996% CPU
Optimizing NNI: done in 9.47137 secs using 3999% CPU
Optimizing NNI: done in 8.66967 secs using 4000% CPU
Iteration 80 / LogL: -166739.885 / Time: 0h:14m:53s (0h:16m:35s left)
Optimizing NNI: done in 8.99041 secs using 4000% CPU
Optimizing NNI: done in 9.36307 secs using 3978% CPU
Optimizing NNI: done in 7.77058 secs using 3998% CPU
Optimizing NNI: done in 8.27154 secs using 3993% CPU
Optimizing NNI: done in 7.67795 secs using 3999% CPU
Optimizing NNI: done in 7.47696 secs using 3997% CPU
Optimizing NNI: done in 8.36505 secs using 3998% CPU
Optimizing NNI: done in 7.66266 secs using 3999% CPU
Optimizing NNI: done in 8.95773 secs using 3997% CPU
Optimizing NNI: done in 7.76242 secs using 3997% CPU
Iteration 90 / LogL: -166733.644 / Time: 0h:16m:16s (0h:14m:15s left)
Optimizing NNI: done in 8.84916 secs using 3998% CPU
Optimizing NNI: done in 9.32895 secs using 3998% CPU
Optimizing NNI: done in 8.30894 secs using 3998% CPU
Optimizing NNI: done in 8.10485 secs using 3997% CPU
Optimizing NNI: done in 8.2866 secs using 3999% CPU
Optimizing NNI: done in 7.54599 secs using 3997% CPU
Optimizing NNI: done in 8.24371 secs using 3998% CPU
Optimizing NNI: done in 7.81655 secs using 3997% CPU
Optimizing NNI: done in 7.39963 secs using 3997% CPU
Optimizing NNI: done in 8.70439 secs using 3998% CPU
Iteration 100 / LogL: -166731.510 / Time: 0h:17m:39s (0h:12m:7s left)
Optimizing NNI: done in 8.87395 secs using 3998% CPU
Optimizing NNI: done in 8.71456 secs using 3999% CPU
Optimizing NNI: done in 8.53494 secs using 3997% CPU
Optimizing NNI: done in 8.3542 secs using 3998% CPU
Optimizing NNI: done in 7.62605 secs using 3994% CPU
Optimizing NNI: done in 7.96311 secs using 3997% CPU
Optimizing NNI: done in 7.90014 secs using 3999% CPU
Optimizing NNI: done in 8.3091 secs using 3998% CPU
Optimizing NNI: done in 7.71697 secs using 3998% CPU
Optimizing NNI: done in 8.69539 secs using 3999% CPU
Iteration 110 / LogL: -166722.683 / Time: 0h:19m:2s (0h:10m:7s left)
Optimizing NNI: done in 8.14232 secs using 3999% CPU
Optimizing NNI: done in 8.01383 secs using 3999% CPU
Optimizing NNI: done in 7.81395 secs using 3999% CPU
Optimizing NNI: done in 7.79069 secs using 3997% CPU
Optimizing NNI: done in 7.89421 secs using 3997% CPU
Optimizing NNI: done in 7.07332 secs using 3999% CPU
Optimizing NNI: done in 8.56581 secs using 3998% CPU
Optimizing NNI: done in 9.22428 secs using 3999% CPU
Optimizing NNI: done in 6.3506 secs using 3997% CPU
Optimizing NNI: done in 7.07033 secs using 3997% CPU
Iteration 120 / LogL: -166753.305 / Time: 0h:20m:21s (0h:8m:12s left)
Optimizing NNI: done in 7.95412 secs using 3998% CPU
Optimizing NNI: done in 9.53313 secs using 3999% CPU
Optimizing NNI: done in 10.2191 secs using 3998% CPU
Estimate model parameters (epsilon = 0.100)
BETTER TREE FOUND at iteration 123: -166714.129
Optimizing NNI: done in 8.8473 secs using 3998% CPU
Optimizing NNI: done in 8.56957 secs using 3998% CPU
Optimizing NNI: done in 7.95753 secs using 4000% CPU
Optimizing NNI: done in 8.08553 secs using 3998% CPU
Optimizing NNI: done in 7.93606 secs using 3999% CPU
Optimizing NNI: done in 7.37303 secs using 3997% CPU
Optimizing NNI: done in 8.51711 secs using 3998% CPU
Iteration 130 / LogL: -166721.560 / Time: 0h:21m:47s (0h:15m:42s left)
Optimizing NNI: done in 7.50476 secs using 3998% CPU
Optimizing NNI: done in 8.31403 secs using 3998% CPU
Optimizing NNI: done in 8.47914 secs using 3999% CPU
Optimizing NNI: done in 7.52988 secs using 3998% CPU
Optimizing NNI: done in 8.94941 secs using 3998% CPU
Optimizing NNI: done in 9.07229 secs using 3998% CPU
Optimizing NNI: done in 8.12123 secs using 3998% CPU
Optimizing NNI: done in 8.48115 secs using 3999% CPU
Optimizing NNI: done in 8.32405 secs using 3998% CPU
Optimizing NNI: done in 7.83722 secs using 3998% CPU
Iteration 140 / LogL: -166734.013 / Time: 0h:23m:10s (0h:13m:50s left)
Optimizing NNI: done in 7.8884 secs using 3983% CPU
Optimizing NNI: done in 8.03201 secs using 3999% CPU
Optimizing NNI: done in 8.17009 secs using 3998% CPU
Optimizing NNI: done in 7.84724 secs using 3999% CPU
Optimizing NNI: done in 8.02494 secs using 3999% CPU
Optimizing NNI: done in 8.35259 secs using 3994% CPU
Optimizing NNI: done in 8.23798 secs using 3998% CPU
Optimizing NNI: done in 8.08975 secs using 3998% CPU
Optimizing NNI: done in 9.15951 secs using 3997% CPU
Optimizing NNI: done in 6.52406 secs using 3998% CPU
Iteration 150 / LogL: -166721.333 / Time: 0h:24m:31s (0h:12m:0s left)
Optimizing NNI: done in 8.03655 secs using 3998% CPU
Optimizing NNI: done in 9.06251 secs using 3998% CPU
Optimizing NNI: done in 7.45628 secs using 3999% CPU
Optimizing NNI: done in 8.02913 secs using 3998% CPU
Optimizing NNI: done in 7.34157 secs using 3998% CPU
Optimizing NNI: done in 7.20155 secs using 4000% CPU
Optimizing NNI: done in 8.44592 secs using 3998% CPU
Optimizing NNI: done in 6.77528 secs using 3999% CPU
Estimate model parameters (epsilon = 0.100)
BETTER TREE FOUND at iteration 158: -166712.453
Optimizing NNI: done in 7.48807 secs using 3998% CPU
Optimizing NNI: done in 8.26401 secs using 3999% CPU
Iteration 160 / LogL: -166737.180 / Time: 0h:25m:51s (0h:15m:55s left)
Optimizing NNI: done in 8.06219 secs using 3999% CPU
Optimizing NNI: done in 7.53426 secs using 3997% CPU
Optimizing NNI: done in 8.00602 secs using 3999% CPU
Optimizing NNI: done in 7.49076 secs using 4000% CPU
Optimizing NNI: done in 7.92066 secs using 3974% CPU
Optimizing NNI: done in 6.80185 secs using 3997% CPU
Optimizing NNI: done in 9.04215 secs using 3998% CPU
Optimizing NNI: done in 8.07911 secs using 3999% CPU
Optimizing NNI: done in 7.83054 secs using 3997% CPU
Optimizing NNI: done in 7.42144 secs using 3998% CPU
Iteration 170 / LogL: -166719.048 / Time: 0h:27m:9s (0h:14m:8s left)
Optimizing NNI: done in 8.07266 secs using 3998% CPU
Optimizing NNI: done in 9.2305 secs using 3999% CPU
Optimizing NNI: done in 7.13348 secs using 3998% CPU
Optimizing NNI: done in 7.8299 secs using 3998% CPU
Optimizing NNI: done in 7.23974 secs using 3973% CPU
Optimizing NNI: done in 7.50058 secs using 3997% CPU
Optimizing NNI: done in 8.85845 secs using 3999% CPU
Optimizing NNI: done in 8.7953 secs using 3998% CPU
Optimizing NNI: done in 8.13182 secs using 3999% CPU
Optimizing NNI: done in 7.89493 secs using 3998% CPU
Iteration 180 / LogL: -166729.251 / Time: 0h:28m:31s (0h:12m:25s left)
Optimizing NNI: done in 8.01627 secs using 3998% CPU
Optimizing NNI: done in 8.4318 secs using 3996% CPU
Optimizing NNI: done in 7.5262 secs using 4000% CPU
Optimizing NNI: done in 7.69142 secs using 3999% CPU
Optimizing NNI: done in 7.92394 secs using 3999% CPU
Optimizing NNI: done in 7.73135 secs using 3999% CPU
Optimizing NNI: done in 8.96759 secs using 3998% CPU
Optimizing NNI: done in 8.7889 secs using 3998% CPU
Optimizing NNI: done in 8.41005 secs using 3997% CPU
Optimizing NNI: done in 7.46811 secs using 3998% CPU
Iteration 190 / LogL: -166719.620 / Time: 0h:29m:52s (0h:10m:44s left)
Optimizing NNI: done in 7.73083 secs using 3997% CPU
Optimizing NNI: done in 7.99694 secs using 3998% CPU
Optimizing NNI: done in 8.76277 secs using 3988% CPU
Optimizing NNI: done in 7.13786 secs using 3997% CPU
Optimizing NNI: done in 8.52816 secs using 3999% CPU
Optimizing NNI: done in 8.5533 secs using 3998% CPU
Optimizing NNI: done in 9.02513 secs using 3998% CPU
Optimizing NNI: done in 7.98597 secs using 4000% CPU
Optimizing NNI: done in 7.91888 secs using 3999% CPU
Optimizing NNI: done in 8.28552 secs using 3999% CPU
Iteration 200 / LogL: -166813.744 / Time: 0h:31m:14s (0h:9m:6s left)
Optimizing NNI: done in 7.10825 secs using 3999% CPU
Optimizing NNI: done in 7.38862 secs using 4001% CPU
Optimizing NNI: done in 7.81956 secs using 3999% CPU
Optimizing NNI: done in 7.44524 secs using 4000% CPU
Optimizing NNI: done in 7.58907 secs using 3998% CPU
Optimizing NNI: done in 7.92742 secs using 3999% CPU
Optimizing NNI: done in 8.13375 secs using 3997% CPU
Optimizing NNI: done in 8.23192 secs using 3998% CPU
Optimizing NNI: done in 8.49186 secs using 3998% CPU
Optimizing NNI: done in 8.23176 secs using 3998% CPU
Iteration 210 / LogL: -166713.795 / Time: 0h:32m:33s (0h:7m:28s left)
Optimizing NNI: done in 8.79711 secs using 3998% CPU
Optimizing NNI: done in 6.25216 secs using 3990% CPU
Optimizing NNI: done in 8.66611 secs using 3998% CPU
Optimizing NNI: done in 7.81462 secs using 3997% CPU
Optimizing NNI: done in 7.32329 secs using 3997% CPU
Optimizing NNI: done in 7.60889 secs using 4000% CPU
Optimizing NNI: done in 7.78139 secs using 3999% CPU
Optimizing NNI: done in 8.65981 secs using 3998% CPU
Optimizing NNI: done in 7.27117 secs using 3999% CPU
Optimizing NNI: done in 7.88191 secs using 3998% CPU
Iteration 220 / LogL: -166728.316 / Time: 0h:33m:51s (0h:5m:52s left)
Optimizing NNI: done in 7.88078 secs using 3998% CPU
Optimizing NNI: done in 7.97374 secs using 3999% CPU
Optimizing NNI: done in 7.47762 secs using 3997% CPU
Optimizing NNI: done in 7.51432 secs using 3999% CPU
Optimizing NNI: done in 8.09872 secs using 3999% CPU
Optimizing NNI: done in 7.31748 secs using 3945% CPU
Optimizing NNI: done in 8.44043 secs using 4000% CPU
Optimizing NNI: done in 8.12532 secs using 3975% CPU
Optimizing NNI: done in 7.78387 secs using 3998% CPU
Optimizing NNI: done in 8.00855 secs using 3998% CPU
Iteration 230 / LogL: -166725.796 / Time: 0h:35m:10s (0h:4m:18s left)
Optimizing NNI: done in 7.96496 secs using 3991% CPU
Optimizing NNI: done in 7.04636 secs using 4000% CPU
Optimizing NNI: done in 8.65805 secs using 3999% CPU
Optimizing NNI: done in 8.31988 secs using 3995% CPU
Optimizing NNI: done in 7.24416 secs using 3998% CPU
Optimizing NNI: done in 8.24017 secs using 3998% CPU
Optimizing NNI: done in 8.08991 secs using 4000% CPU
Optimizing NNI: done in 7.69765 secs using 4000% CPU
Optimizing NNI: done in 7.55126 secs using 3997% CPU
Optimizing NNI: done in 8.61902 secs using 3999% CPU
Iteration 240 / LogL: -166716.671 / Time: 0h:36m:30s (0h:2m:44s left)
Optimizing NNI: done in 7.7157 secs using 3998% CPU
Optimizing NNI: done in 8.67041 secs using 3997% CPU
Optimizing NNI: done in 8.06057 secs using 3998% CPU
Optimizing NNI: done in 8.17098 secs using 4000% CPU
Optimizing NNI: done in 7.54169 secs using 3998% CPU
Optimizing NNI: done in 6.96155 secs using 3998% CPU
Optimizing NNI: done in 7.36014 secs using 3998% CPU
Optimizing NNI: done in 7.0526 secs using 3999% CPU
Optimizing NNI: done in 7.82526 secs using 3998% CPU
Optimizing NNI: done in 7.34848 secs using 3998% CPU
Iteration 250 / LogL: -166718.893 / Time: 0h:37m:47s (0h:1m:12s left)
Optimizing NNI: done in 7.76953 secs using 3998% CPU
Optimizing NNI: done in 7.01492 secs using 3997% CPU
Optimizing NNI: done in 7.83511 secs using 3999% CPU
Optimizing NNI: done in 9.17333 secs using 3997% CPU
Optimizing NNI: done in 7.51153 secs using 3997% CPU
Optimizing NNI: done in 7.3944 secs using 3999% CPU
Optimizing NNI: done in 8.3414 secs using 3998% CPU
Optimizing NNI: done in 7.43668 secs using 3998% CPU
Optimizing NNI: done in 7.7274 secs using 3999% CPU
TREE SEARCH COMPLETED AFTER 259 ITERATIONS / Time: 0h:38m:58s

--------------------------------------------------------------------
|                    FINALIZING TREE SEARCH                        |
--------------------------------------------------------------------
Performs final model parameters optimization
Estimate model parameters (epsilon = 0.010)
1. Initial log-likelihood: -166712.453
Optimal log-likelihood: -166712.449
Proportion of invariable sites: 0.002
Gamma shape alpha: 1.352
Parameters optimization took 1 rounds (0.550 sec)
BEST SCORE FOUND : -166712.449
Total tree length: 134.870

Total number of iterations: 259
CPU time used for tree search: 89842.650 sec (24h:57m:22s)
Wall-clock time used for tree search: 2309.713 sec (0h:38m:29s)
Total CPU time used: 90777.678 sec (25h:12m:57s)
Total wall-clock time used: 2339.051 sec (0h:38m:59s)

===> START BOOTSTRAP REPLICATE NUMBER 7

Creating bootstrap alignment (seed: 653148)...

Create initial parsimony tree by phylogenetic likelihood library (PLL)... 0.486 seconds

NOTE: 339 MB RAM (0 GB) is required!
Estimate model parameters (epsilon = 0.100)
1. Initial log-likelihood: -195997.848
2. Current log-likelihood: -170122.162
3. Current log-likelihood: -169657.820
4. Current log-likelihood: -169549.998
5. Current log-likelihood: -169512.748
6. Current log-likelihood: -169492.858
7. Current log-likelihood: -169482.637
8. Current log-likelihood: -169478.217
9. Current log-likelihood: -169476.227
10. Current log-likelihood: -169475.281
11. Current log-likelihood: -169474.853
12. Current log-likelihood: -169474.667
Optimal log-likelihood: -169474.589
Proportion of invariable sites: 0.004
Gamma shape alpha: 1.371
Parameters optimization took 12 rounds (9.010 sec)
Wrote distance file to... 
Computing ML distances based on estimated model parameters...
Calculating distance matrix: done in 0.638589 secs using 3977% CPU
Computing ML distances took 0.639576 sec (of wall-clock time) 25.398428 sec (of CPU time)
WARNING: Some pairwise ML distances are too long (saturated)
Setting up auxiliary I and S matrices: done in 0.0238879 secs using 2455% CPU
Constructing RapidNJ tree: done in 12.984 secs using 2470% CPU
Computing RapidNJ tree took 13.007977 sec (of wall-clock time) 321.310653 sec (of CPU time)
Log-likelihood of RapidNJ tree: -172098.185
--------------------------------------------------------------------
|             INITIALIZING CANDIDATE TREE SET                      |
--------------------------------------------------------------------
Generating 98 parsimony trees... 56.660 second
Computing log-likelihood of 98 initial trees ... 41.366 seconds
Current best score: -169474.589

Do NNI search on 20 best initial trees
Optimizing NNI: done in 7.64435 secs using 3985% CPU
Estimate model parameters (epsilon = 0.100)
BETTER TREE FOUND at iteration 1: -168899.646
Optimizing NNI: done in 9.27392 secs using 4000% CPU
Estimate model parameters (epsilon = 0.100)
BETTER TREE FOUND at iteration 2: -168770.805
Optimizing NNI: done in 9.97154 secs using 3998% CPU
Estimate model parameters (epsilon = 0.100)
BETTER TREE FOUND at iteration 3: -168758.068
Optimizing NNI: done in 8.93963 secs using 3991% CPU
Optimizing NNI: done in 10.0706 secs using 3993% CPU
Optimizing NNI: done in 9.48799 secs using 3999% CPU
Optimizing NNI: done in 10.9393 secs using 3999% CPU
Optimizing NNI: done in 8.57665 secs using 3998% CPU
Optimizing NNI: done in 9.76501 secs using 3999% CPU
Optimizing NNI: done in 10.4434 secs using 3999% CPU
Iteration 10 / LogL: -168845.918 / Time: 0h:3m:44s
Optimizing NNI: done in 8.83432 secs using 3988% CPU
Optimizing NNI: done in 8.14827 secs using 3999% CPU
Optimizing NNI: done in 9.51436 secs using 4000% CPU
Optimizing NNI: done in 9.27531 secs using 3997% CPU
Optimizing NNI: done in 9.05027 secs using 3998% CPU
Optimizing NNI: done in 9.82574 secs using 3998% CPU
Optimizing NNI: done in 10.4847 secs using 3999% CPU
Optimizing NNI: done in 10.2046 secs using 3998% CPU
Optimizing NNI: done in 8.21793 secs using 4000% CPU
Estimate model parameters (epsilon = 0.100)
BETTER TREE FOUND at iteration 19: -168751.947
Optimizing NNI: done in 9.42118 secs using 4000% CPU
Iteration 20 / LogL: -168839.900 / Time: 0h:5m:19s
Finish initializing candidate tree set (20)
Current best tree score: -168751.947 / CPU time: 290.465
Number of iterations: 20
--------------------------------------------------------------------
|               OPTIMIZING CANDIDATE TREE SET                      |
--------------------------------------------------------------------
Optimizing NNI: done in 9.57307 secs using 3999% CPU
Optimizing NNI: done in 7.87306 secs using 4000% CPU
Estimate model parameters (epsilon = 0.100)
BETTER TREE FOUND at iteration 22: -168751.383
Optimizing NNI: done in 9.15527 secs using 3999% CPU
Estimate model parameters (epsilon = 0.100)
BETTER TREE FOUND at iteration 23: -168741.480
Optimizing NNI: done in 7.01722 secs using 3998% CPU
Estimate model parameters (epsilon = 0.100)
BETTER TREE FOUND at iteration 24: -168739.956
Optimizing NNI: done in 8.29544 secs using 3999% CPU
Optimizing NNI: done in 8.54044 secs using 3999% CPU
Optimizing NNI: done in 7.67809 secs using 3997% CPU
Optimizing NNI: done in 8.33462 secs using 3998% CPU
Optimizing NNI: done in 8.68977 secs using 3998% CPU
Estimate model parameters (epsilon = 0.100)
BETTER TREE FOUND at iteration 29: -168737.553
Optimizing NNI: done in 8.24606 secs using 4000% CPU
Iteration 30 / LogL: -168751.372 / Time: 0h:6m:45s (0h:23m:3s left)
Optimizing NNI: done in 8.36954 secs using 4000% CPU
Estimate model parameters (epsilon = 0.100)
BETTER TREE FOUND at iteration 31: -168704.893
Optimizing NNI: done in 8.06724 secs using 3999% CPU
Optimizing NNI: done in 6.61054 secs using 3999% CPU
Optimizing NNI: done in 8.61485 secs using 4000% CPU
Optimizing NNI: done in 8.88452 secs using 3999% CPU
Optimizing NNI: done in 8.59345 secs using 3992% CPU
Optimizing NNI: done in 8.09116 secs using 3999% CPU
Optimizing NNI: done in 8.39429 secs using 3981% CPU
Optimizing NNI: done in 8.90209 secs using 4000% CPU
Optimizing NNI: done in 7.0726 secs using 3999% CPU
Iteration 40 / LogL: -168738.744 / Time: 0h:8m:8s (0h:18m:59s left)
Optimizing NNI: done in 8.01014 secs using 4000% CPU
Optimizing NNI: done in 8.4271 secs using 3990% CPU
Optimizing NNI: done in 8.36863 secs using 3999% CPU
Optimizing NNI: done in 9.31629 secs using 3999% CPU
Optimizing NNI: done in 8.4004 secs using 3993% CPU
Optimizing NNI: done in 8.88168 secs using 3998% CPU
Optimizing NNI: done in 9.86354 secs using 3998% CPU
Optimizing NNI: done in 7.75285 secs using 3997% CPU
Optimizing NNI: done in 8.05354 secs using 4000% CPU
Optimizing NNI: done in 9.64494 secs using 3998% CPU
Estimate model parameters (epsilon = 0.100)
BETTER TREE FOUND at iteration 50: -168697.889
Iteration 50 / LogL: -168697.889 / Time: 0h:9m:36s (0h:19m:35s left)
Optimizing NNI: done in 7.6772 secs using 4000% CPU
Optimizing NNI: done in 7.65788 secs using 3997% CPU
Optimizing NNI: done in 8.71661 secs using 3998% CPU
Optimizing NNI: done in 8.47199 secs using 3992% CPU
Optimizing NNI: done in 8.62662 secs using 3999% CPU
Optimizing NNI: done in 8.70539 secs using 3998% CPU
Optimizing NNI: done in 8.02609 secs using 3999% CPU
Optimizing NNI: done in 8.90309 secs using 3999% CPU
Optimizing NNI: done in 8.89288 secs using 4000% CPU
Optimizing NNI: done in 9.89182 secs using 3998% CPU
Iteration 60 / LogL: -168707.008 / Time: 0h:11m:2s (0h:16m:49s left)
Optimizing NNI: done in 8.54425 secs using 3999% CPU
Optimizing NNI: done in 8.27122 secs using 3998% CPU
Optimizing NNI: done in 9.1591 secs using 3999% CPU
Optimizing NNI: done in 7.3376 secs using 3998% CPU
Estimate model parameters (epsilon = 0.100)
BETTER TREE FOUND at iteration 64: -168697.295
Optimizing NNI: done in 7.72417 secs using 3998% CPU
Optimizing NNI: done in 9.18703 secs using 3998% CPU
Optimizing NNI: done in 9.52341 secs using 3998% CPU
Optimizing NNI: done in 6.56208 secs using 3997% CPU
Optimizing NNI: done in 9.05716 secs using 3998% CPU
Optimizing NNI: done in 8.30131 secs using 3998% CPU
Iteration 70 / LogL: -168718.117 / Time: 0h:12m:27s (0h:16m:57s left)
Optimizing NNI: done in 9.75117 secs using 3987% CPU
Optimizing NNI: done in 8.70854 secs using 3999% CPU
Optimizing NNI: done in 8.91125 secs using 3999% CPU
Optimizing NNI: done in 9.06908 secs using 3999% CPU
Optimizing NNI: done in 8.14354 secs using 3998% CPU
Estimate model parameters (epsilon = 0.100)
BETTER TREE FOUND at iteration 75: -168692.698
Optimizing NNI: done in 8.22695 secs using 3996% CPU
Optimizing NNI: done in 8.31051 secs using 3999% CPU
Optimizing NNI: done in 7.47413 secs using 3997% CPU
Optimizing NNI: done in 9.91512 secs using 3999% CPU
Optimizing NNI: done in 7.95741 secs using 3997% CPU
Iteration 80 / LogL: -168703.445 / Time: 0h:13m:54s (0h:16m:43s left)
Optimizing NNI: done in 7.42129 secs using 3997% CPU
Optimizing NNI: done in 9.54516 secs using 3998% CPU
Optimizing NNI: done in 7.78749 secs using 3999% CPU
Optimizing NNI: done in 9.93489 secs using 3997% CPU
Optimizing NNI: done in 8.17033 secs using 3999% CPU
Optimizing NNI: done in 9.64161 secs using 3998% CPU
Optimizing NNI: done in 9.27167 secs using 3999% CPU
Optimizing NNI: done in 9.28386 secs using 3998% CPU
Optimizing NNI: done in 9.43009 secs using 3998% CPU
Optimizing NNI: done in 9.15062 secs using 3999% CPU
Iteration 90 / LogL: -168742.469 / Time: 0h:15m:24s (0h:14m:42s left)
Optimizing NNI: done in 8.06476 secs using 3998% CPU
Optimizing NNI: done in 8.92538 secs using 3998% CPU
Optimizing NNI: done in 7.56973 secs using 3998% CPU
Optimizing NNI: done in 8.84769 secs using 3999% CPU
Optimizing NNI: done in 9.00627 secs using 4000% CPU
Optimizing NNI: done in 8.38717 secs using 3999% CPU
Optimizing NNI: done in 7.93173 secs using 3998% CPU
Optimizing NNI: done in 7.42417 secs using 3999% CPU
Optimizing NNI: done in 8.12354 secs using 3999% CPU
Optimizing NNI: done in 7.97451 secs using 3999% CPU
Iteration 100 / LogL: -168695.869 / Time: 0h:16m:47s (0h:12m:42s left)
Optimizing NNI: done in 8.16452 secs using 3998% CPU
Optimizing NNI: done in 9.80548 secs using 3999% CPU
Optimizing NNI: done in 9.47393 secs using 3998% CPU
Optimizing NNI: done in 8.31378 secs using 3998% CPU
Optimizing NNI: done in 8.66372 secs using 3989% CPU
Optimizing NNI: done in 9.02565 secs using 3999% CPU
Optimizing NNI: done in 8.43322 secs using 3998% CPU
Optimizing NNI: done in 8.18326 secs using 3999% CPU
Optimizing NNI: done in 8.60281 secs using 3998% CPU
Optimizing NNI: done in 8.70317 secs using 3999% CPU
Iteration 110 / LogL: -168711.864 / Time: 0h:18m:15s (0h:10m:52s left)
Optimizing NNI: done in 8.58452 secs using 3999% CPU
Optimizing NNI: done in 9.48244 secs using 3997% CPU
Optimizing NNI: done in 9.3571 secs using 3999% CPU
Optimizing NNI: done in 9.52074 secs using 3984% CPU
Optimizing NNI: done in 7.87193 secs using 3985% CPU
Optimizing NNI: done in 8.5708 secs using 3999% CPU
Optimizing NNI: done in 7.93397 secs using 4000% CPU
Optimizing NNI: done in 8.92202 secs using 3997% CPU
Optimizing NNI: done in 7.92368 secs using 3999% CPU
Optimizing NNI: done in 9.54497 secs using 4000% CPU
Iteration 120 / LogL: -168700.975 / Time: 0h:19m:43s (0h:9m:6s left)
Optimizing NNI: done in 8.14594 secs using 3999% CPU
Optimizing NNI: done in 7.85757 secs using 4000% CPU
Optimizing NNI: done in 8.98525 secs using 3999% CPU
Optimizing NNI: done in 8.51132 secs using 3999% CPU
Optimizing NNI: done in 8.628 secs using 3998% CPU
Estimate model parameters (epsilon = 0.100)
BETTER TREE FOUND at iteration 125: -168690.659
Optimizing NNI: done in 9.6384 secs using 3998% CPU
Optimizing NNI: done in 7.21582 secs using 3999% CPU
Optimizing NNI: done in 8.36939 secs using 3998% CPU
Optimizing NNI: done in 8.25683 secs using 3998% CPU
Optimizing NNI: done in 8.66131 secs using 4000% CPU
Iteration 130 / LogL: -168706.172 / Time: 0h:21m:8s (0h:15m:34s left)
Optimizing NNI: done in 8.40825 secs using 3999% CPU
Optimizing NNI: done in 10.1504 secs using 3998% CPU
Optimizing NNI: done in 9.43323 secs using 3999% CPU
Optimizing NNI: done in 10.0938 secs using 3998% CPU
Optimizing NNI: done in 8.13937 secs using 3997% CPU
Optimizing NNI: done in 8.74509 secs using 3999% CPU
Optimizing NNI: done in 8.16263 secs using 3997% CPU
Estimate model parameters (epsilon = 0.100)
BETTER TREE FOUND at iteration 137: -168690.117
Optimizing NNI: done in 8.39356 secs using 3998% CPU
Optimizing NNI: done in 8.09486 secs using 3998% CPU
Optimizing NNI: done in 8.65314 secs using 3998% CPU
Iteration 140 / LogL: -168722.002 / Time: 0h:22m:38s (0h:15m:47s left)
Optimizing NNI: done in 8.43259 secs using 3998% CPU
Optimizing NNI: done in 8.96428 secs using 4000% CPU
Optimizing NNI: done in 9.05699 secs using 4000% CPU
Optimizing NNI: done in 8.80703 secs using 3999% CPU
Optimizing NNI: done in 7.46252 secs using 3999% CPU
Optimizing NNI: done in 7.67222 secs using 3998% CPU
Optimizing NNI: done in 8.9741 secs using 3998% CPU
Optimizing NNI: done in 7.96934 secs using 4000% CPU
Optimizing NNI: done in 8.56626 secs using 3999% CPU
Optimizing NNI: done in 8.67246 secs using 3998% CPU
Iteration 150 / LogL: -168701.042 / Time: 0h:24m:3s (0h:14m:2s left)
Optimizing NNI: done in 8.86647 secs using 3997% CPU
Optimizing NNI: done in 7.6345 secs using 3999% CPU
Optimizing NNI: done in 9.15249 secs using 3998% CPU
Optimizing NNI: done in 8.09988 secs using 3998% CPU
Optimizing NNI: done in 8.91189 secs using 3998% CPU
Optimizing NNI: done in 8.5348 secs using 3999% CPU
Optimizing NNI: done in 7.98173 secs using 3998% CPU
Optimizing NNI: done in 7.72915 secs using 3998% CPU
Optimizing NNI: done in 9.06814 secs using 3999% CPU
Optimizing NNI: done in 8.3746 secs using 3998% CPU
Iteration 160 / LogL: -168736.414 / Time: 0h:25m:28s (0h:12m:19s left)
Optimizing NNI: done in 8.70242 secs using 3999% CPU
Optimizing NNI: done in 7.79766 secs using 3998% CPU
Optimizing NNI: done in 7.49588 secs using 3998% CPU
Optimizing NNI: done in 8.8407 secs using 3998% CPU
Optimizing NNI: done in 8.69853 secs using 3998% CPU
Optimizing NNI: done in 7.41598 secs using 3999% CPU
Optimizing NNI: done in 8.21451 secs using 3998% CPU
Optimizing NNI: done in 8.6023 secs using 4000% CPU
Optimizing NNI: done in 8.5417 secs using 3997% CPU
Optimizing NNI: done in 9.08566 secs using 3999% CPU
Iteration 170 / LogL: -168703.276 / Time: 0h:26m:52s (0h:10m:38s left)
Optimizing NNI: done in 7.96382 secs using 3999% CPU
Optimizing NNI: done in 9.56105 secs using 3999% CPU
Optimizing NNI: done in 7.71833 secs using 4000% CPU
Optimizing NNI: done in 8.0269 secs using 3997% CPU
Optimizing NNI: done in 7.74527 secs using 4000% CPU
Optimizing NNI: done in 8.12147 secs using 3998% CPU
Optimizing NNI: done in 9.7191 secs using 3999% CPU
Optimizing NNI: done in 8.44759 secs using 3999% CPU
Optimizing NNI: done in 7.8661 secs using 3997% CPU
Optimizing NNI: done in 8.47355 secs using 3998% CPU
Iteration 180 / LogL: -168716.075 / Time: 0h:28m:16s (0h:8m:59s left)
Optimizing NNI: done in 7.63898 secs using 3999% CPU
Optimizing NNI: done in 8.04742 secs using 3998% CPU
Optimizing NNI: done in 7.69219 secs using 3998% CPU
Optimizing NNI: done in 8.73374 secs using 3998% CPU
Optimizing NNI: done in 8.17395 secs using 3998% CPU
Optimizing NNI: done in 7.89906 secs using 3998% CPU
Optimizing NNI: done in 8.3127 secs using 3999% CPU
Optimizing NNI: done in 7.75516 secs using 3999% CPU
Estimate model parameters (epsilon = 0.100)
BETTER TREE FOUND at iteration 188: -168689.843
Optimizing NNI: done in 8.82389 secs using 3998% CPU
Optimizing NNI: done in 8.63161 secs using 3999% CPU
Iteration 190 / LogL: -168724.610 / Time: 0h:29m:38s (0h:15m:22s left)
Optimizing NNI: done in 7.46625 secs using 3996% CPU
Optimizing NNI: done in 9.44645 secs using 3999% CPU
Optimizing NNI: done in 7.74475 secs using 3998% CPU
Optimizing NNI: done in 7.75689 secs using 3999% CPU
Optimizing NNI: done in 8.19569 secs using 3998% CPU
Optimizing NNI: done in 7.71187 secs using 3999% CPU
Optimizing NNI: done in 9.57727 secs using 3998% CPU
Optimizing NNI: done in 8.42385 secs using 3998% CPU
Optimizing NNI: done in 8.93059 secs using 3998% CPU
Estimate model parameters (epsilon = 0.100)
BETTER TREE FOUND at iteration 199: -168686.578
Optimizing NNI: done in 9.31346 secs using 3999% CPU
Iteration 200 / LogL: -168723.417 / Time: 0h:31m:4s (0h:15m:27s left)
Optimizing NNI: done in 9.14473 secs using 3999% CPU
Optimizing NNI: done in 8.17164 secs using 3998% CPU
Optimizing NNI: done in 8.14558 secs using 4000% CPU
Optimizing NNI: done in 6.87505 secs using 3999% CPU
Optimizing NNI: done in 8.96481 secs using 3998% CPU
Optimizing NNI: done in 7.80836 secs using 3999% CPU
Optimizing NNI: done in 8.63885 secs using 3998% CPU
Optimizing NNI: done in 8.18192 secs using 4000% CPU
Optimizing NNI: done in 7.84362 secs using 3999% CPU
Optimizing NNI: done in 7.98187 secs using 4000% CPU
Iteration 210 / LogL: -168697.509 / Time: 0h:32m:26s (0h:13m:48s left)
Optimizing NNI: done in 8.20431 secs using 3998% CPU
Optimizing NNI: done in 8.18334 secs using 3999% CPU
Optimizing NNI: done in 7.59329 secs using 3998% CPU
Optimizing NNI: done in 8.12885 secs using 3998% CPU
Optimizing NNI: done in 9.12461 secs using 3998% CPU
Optimizing NNI: done in 8.84697 secs using 3998% CPU
Optimizing NNI: done in 8.66669 secs using 3999% CPU
Optimizing NNI: done in 8.4585 secs using 3998% CPU
Optimizing NNI: done in 8.96859 secs using 3998% CPU
Optimizing NNI: done in 9.7357 secs using 3998% CPU
Iteration 220 / LogL: -168692.340 / Time: 0h:33m:53s (0h:12m:13s left)
Optimizing NNI: done in 8.59534 secs using 3998% CPU
Optimizing NNI: done in 8.33463 secs using 3999% CPU
Optimizing NNI: done in 8.82799 secs using 3999% CPU
Optimizing NNI: done in 9.03152 secs using 3999% CPU
Optimizing NNI: done in 9.91593 secs using 3998% CPU
Optimizing NNI: done in 7.81109 secs using 3999% CPU
Optimizing NNI: done in 7.73126 secs using 3999% CPU
Optimizing NNI: done in 8.58081 secs using 3998% CPU
Optimizing NNI: done in 7.62281 secs using 4000% CPU
Optimizing NNI: done in 7.95955 secs using 3999% CPU
Iteration 230 / LogL: -168711.720 / Time: 0h:35m:18s (0h:10m:38s left)
Optimizing NNI: done in 9.39924 secs using 3999% CPU
Optimizing NNI: done in 9.19584 secs using 3999% CPU
Optimizing NNI: done in 7.82505 secs using 3997% CPU
Optimizing NNI: done in 7.74202 secs using 3997% CPU
Optimizing NNI: done in 7.49247 secs using 3999% CPU
Optimizing NNI: done in 9.32104 secs using 4000% CPU
Optimizing NNI: done in 9.79947 secs using 3999% CPU
Optimizing NNI: done in 7.76995 secs using 4000% CPU
Optimizing NNI: done in 7.97176 secs using 3999% CPU
Optimizing NNI: done in 8.16478 secs using 3998% CPU
Iteration 240 / LogL: -168699.855 / Time: 0h:36m:43s (0h:9m:3s left)
Optimizing NNI: done in 8.84639 secs using 3998% CPU
Optimizing NNI: done in 7.23115 secs using 3999% CPU
Optimizing NNI: done in 7.73494 secs using 3997% CPU
Optimizing NNI: done in 7.9014 secs using 4000% CPU
Optimizing NNI: done in 8.46081 secs using 3998% CPU
Optimizing NNI: done in 8.15111 secs using 3999% CPU
Optimizing NNI: done in 7.79132 secs using 3987% CPU
Optimizing NNI: done in 8.39679 secs using 3991% CPU
Optimizing NNI: done in 9.56352 secs using 3998% CPU
Optimizing NNI: done in 8.89477 secs using 3999% CPU
Iteration 250 / LogL: -168724.717 / Time: 0h:38m:6s (0h:7m:29s left)
Optimizing NNI: done in 8.33565 secs using 3998% CPU
Optimizing NNI: done in 8.00792 secs using 3998% CPU
Optimizing NNI: done in 9.16317 secs using 3999% CPU
Optimizing NNI: done in 8.9635 secs using 3999% CPU
Optimizing NNI: done in 9.66531 secs using 3999% CPU
Optimizing NNI: done in 9.38699 secs using 3993% CPU
Optimizing NNI: done in 7.8384 secs using 3998% CPU
Optimizing NNI: done in 7.77258 secs using 3998% CPU
Optimizing NNI: done in 8.29428 secs using 3993% CPU
Optimizing NNI: done in 8.50475 secs using 4000% CPU
Iteration 260 / LogL: -168705.641 / Time: 0h:39m:32s (0h:5m:57s left)
Optimizing NNI: done in 7.77641 secs using 3998% CPU
Optimizing NNI: done in 7.50315 secs using 3997% CPU
Optimizing NNI: done in 8.32905 secs using 3998% CPU
Optimizing NNI: done in 7.54822 secs using 3999% CPU
Optimizing NNI: done in 8.37174 secs using 3997% CPU
Optimizing NNI: done in 8.35256 secs using 3999% CPU
Optimizing NNI: done in 9.18838 secs using 4001% CPU
Optimizing NNI: done in 8.28992 secs using 3999% CPU
Optimizing NNI: done in 7.32577 secs using 3998% CPU
Optimizing NNI: done in 8.9039 secs using 3999% CPU
Iteration 270 / LogL: -168709.604 / Time: 0h:40m:55s (0h:4m:24s left)
Optimizing NNI: done in 8.04263 secs using 3998% CPU
Optimizing NNI: done in 8.22294 secs using 3998% CPU
Optimizing NNI: done in 9.28851 secs using 3998% CPU
Optimizing NNI: done in 8.22479 secs using 3998% CPU
Optimizing NNI: done in 8.85601 secs using 3999% CPU
Optimizing NNI: done in 8.34446 secs using 3999% CPU
Optimizing NNI: done in 8.20075 secs using 3998% CPU
Optimizing NNI: done in 8.00605 secs using 3998% CPU
Optimizing NNI: done in 8.39759 secs using 3998% CPU
Optimizing NNI: done in 8.1088 secs using 4000% CPU
Iteration 280 / LogL: -168704.872 / Time: 0h:42m:19s (0h:2m:52s left)
Optimizing NNI: done in 7.58469 secs using 3999% CPU
Optimizing NNI: done in 8.01968 secs using 3998% CPU
Optimizing NNI: done in 8.67982 secs using 3999% CPU
Optimizing NNI: done in 7.60201 secs using 4000% CPU
Optimizing NNI: done in 7.10025 secs using 3999% CPU
Optimizing NNI: done in 8.37942 secs using 3998% CPU
Optimizing NNI: done in 7.79106 secs using 3999% CPU
Optimizing NNI: done in 8.91517 secs using 3999% CPU
Optimizing NNI: done in 9.14812 secs using 3998% CPU
Optimizing NNI: done in 8.23139 secs using 3999% CPU
Iteration 290 / LogL: -168703.589 / Time: 0h:43m:41s (0h:1m:21s left)
Optimizing NNI: done in 9.03549 secs using 3999% CPU
Optimizing NNI: done in 9.11323 secs using 3998% CPU
Optimizing NNI: done in 8.78869 secs using 3999% CPU
Optimizing NNI: done in 7.7401 secs using 3998% CPU
Optimizing NNI: done in 8.27009 secs using 3999% CPU
Optimizing NNI: done in 6.64485 secs using 3998% CPU
Optimizing NNI: done in 8.5445 secs using 3998% CPU
Optimizing NNI: done in 8.82692 secs using 3997% CPU
Optimizing NNI: done in 8.1787 secs using 3998% CPU
Optimizing NNI: done in 8.27059 secs using 4000% CPU
Iteration 300 / LogL: -168694.174 / Time: 0h:45m:4s (0h:0m:-10s left)
TREE SEARCH COMPLETED AFTER 300 ITERATIONS / Time: 0h:45m:4s

--------------------------------------------------------------------
|                    FINALIZING TREE SEARCH                        |
--------------------------------------------------------------------
Performs final model parameters optimization
Estimate model parameters (epsilon = 0.010)
1. Initial log-likelihood: -168686.578
Optimal log-likelihood: -168686.574
Proportion of invariable sites: 0.003
Gamma shape alpha: 1.316
Parameters optimization took 1 rounds (0.667 sec)
BEST SCORE FOUND : -168686.574
Total tree length: 129.769

Total number of iterations: 300
CPU time used for tree search: 104768.149 sec (29h:6m:8s)
Wall-clock time used for tree search: 2676.096 sec (0h:44m:36s)
Total CPU time used: 105726.526 sec (29h:22m:6s)
Total wall-clock time used: 2705.685 sec (0h:45m:5s)

===> START BOOTSTRAP REPLICATE NUMBER 8

Creating bootstrap alignment (seed: 653149)...

Create initial parsimony tree by phylogenetic likelihood library (PLL)... 0.443 seconds

NOTE: 342 MB RAM (0 GB) is required!
Estimate model parameters (epsilon = 0.100)
1. Initial log-likelihood: -194368.867
2. Current log-likelihood: -168228.004
3. Current log-likelihood: -167804.387
4. Current log-likelihood: -167716.168
5. Current log-likelihood: -167680.374
6. Current log-likelihood: -167660.764
7. Current log-likelihood: -167638.071
8. Current log-likelihood: -167627.071
9. Current log-likelihood: -167624.730
10. Current log-likelihood: -167623.888
11. Current log-likelihood: -167623.528
12. Current log-likelihood: -167623.381
Optimal log-likelihood: -167623.323
Proportion of invariable sites: 0.004
Gamma shape alpha: 1.368
Parameters optimization took 12 rounds (8.861 sec)
Wrote distance file to... 
Computing ML distances based on estimated model parameters...
Calculating distance matrix: done in 0.827497 secs using 3962% CPU
Computing ML distances took 0.828257 sec (of wall-clock time) 32.788901 sec (of CPU time)
WARNING: Some pairwise ML distances are too long (saturated)
Setting up auxiliary I and S matrices: done in 0.0239668 secs using 2489% CPU
Constructing RapidNJ tree: done in 12.4358 secs using 2587% CPU
Computing RapidNJ tree took 12.459809 sec (of wall-clock time) 322.357268 sec (of CPU time)
Log-likelihood of RapidNJ tree: -170155.171
--------------------------------------------------------------------
|             INITIALIZING CANDIDATE TREE SET                      |
--------------------------------------------------------------------
Generating 98 parsimony trees... 58.394 second
Computing log-likelihood of 98 initial trees ... 44.832 seconds
Current best score: -167623.323

Do NNI search on 20 best initial trees
Optimizing NNI: done in 5.88359 secs using 3999% CPU
Estimate model parameters (epsilon = 0.100)
BETTER TREE FOUND at iteration 1: -167175.585
Optimizing NNI: done in 13.9831 secs using 3999% CPU
Estimate model parameters (epsilon = 0.100)
BETTER TREE FOUND at iteration 2: -167069.074
Optimizing NNI: done in 12.1712 secs using 3999% CPU
Estimate model parameters (epsilon = 0.100)
BETTER TREE FOUND at iteration 3: -167057.620
Optimizing NNI: done in 7.23349 secs using 4000% CPU
Optimizing NNI: done in 14.6038 secs using 3998% CPU
Estimate model parameters (epsilon = 0.100)
BETTER TREE FOUND at iteration 5: -167040.853
Optimizing NNI: done in 8.60533 secs using 3998% CPU
Optimizing NNI: done in 14.3281 secs using 3998% CPU
Optimizing NNI: done in 12.8848 secs using 3998% CPU
Optimizing NNI: done in 14.2498 secs using 3999% CPU
Optimizing NNI: done in 9.55536 secs using 3999% CPU
Iteration 10 / LogL: -167154.924 / Time: 0h:4m:11s
Optimizing NNI: done in 8.1147 secs using 3999% CPU
Optimizing NNI: done in 13.8089 secs using 3998% CPU
Optimizing NNI: done in 9.60755 secs using 3998% CPU
Optimizing NNI: done in 12.0117 secs using 3997% CPU
Optimizing NNI: done in 10.8411 secs using 3998% CPU
Optimizing NNI: done in 10.4724 secs using 3998% CPU
Optimizing NNI: done in 7.1795 secs using 3999% CPU
Optimizing NNI: done in 9.04018 secs using 3999% CPU
Optimizing NNI: done in 8.33483 secs using 3997% CPU
Optimizing NNI: done in 11.6268 secs using 3999% CPU
Iteration 20 / LogL: -167138.257 / Time: 0h:5m:53s
Finish initializing candidate tree set (20)
Current best tree score: -167040.853 / CPU time: 321.587
Number of iterations: 20
--------------------------------------------------------------------
|               OPTIMIZING CANDIDATE TREE SET                      |
--------------------------------------------------------------------
Optimizing NNI: done in 7.45311 secs using 4000% CPU
Estimate model parameters (epsilon = 0.100)
BETTER TREE FOUND at iteration 21: -167004.934
Optimizing NNI: done in 9.02237 secs using 3999% CPU
Optimizing NNI: done in 7.26695 secs using 3999% CPU
Optimizing NNI: done in 8.15212 secs using 3998% CPU
Optimizing NNI: done in 8.73483 secs using 3999% CPU
Optimizing NNI: done in 8.10648 secs using 3999% CPU
Optimizing NNI: done in 8.08839 secs using 3998% CPU
Optimizing NNI: done in 7.88287 secs using 3999% CPU
Optimizing NNI: done in 8.20219 secs using 3997% CPU
Optimizing NNI: done in 7.83873 secs using 3997% CPU
Iteration 30 / LogL: -167012.486 / Time: 0h:7m:15s (0h:22m:44s left)
Optimizing NNI: done in 7.32329 secs using 3999% CPU
Estimate model parameters (epsilon = 0.100)
BETTER TREE FOUND at iteration 31: -167000.404
Optimizing NNI: done in 7.65435 secs using 3997% CPU
Optimizing NNI: done in 8.76791 secs using 3998% CPU
Optimizing NNI: done in 7.25929 secs using 3999% CPU
Estimate model parameters (epsilon = 0.100)
BETTER TREE FOUND at iteration 34: -166993.992
Optimizing NNI: done in 7.33377 secs using 3997% CPU
Optimizing NNI: done in 7.7036 secs using 3999% CPU
Optimizing NNI: done in 7.83753 secs using 3997% CPU
Optimizing NNI: done in 7.67578 secs using 3999% CPU
Optimizing NNI: done in 8.31509 secs using 3999% CPU
Optimizing NNI: done in 8.09991 secs using 3998% CPU
Iteration 40 / LogL: -166998.838 / Time: 0h:8m:35s (0h:20m:42s left)
Optimizing NNI: done in 7.70634 secs using 3999% CPU
Optimizing NNI: done in 7.90394 secs using 3998% CPU
Optimizing NNI: done in 7.56732 secs using 3999% CPU
Optimizing NNI: done in 7.54731 secs using 3999% CPU
Optimizing NNI: done in 7.83785 secs using 3997% CPU
Estimate model parameters (epsilon = 0.100)
BETTER TREE FOUND at iteration 45: -166992.626
Optimizing NNI: done in 8.30155 secs using 3999% CPU
Optimizing NNI: done in 7.69908 secs using 3999% CPU
Optimizing NNI: done in 6.88405 secs using 3998% CPU
Optimizing NNI: done in 7.10136 secs using 3998% CPU
Optimizing NNI: done in 7.51223 secs using 3999% CPU
Iteration 50 / LogL: -166997.559 / Time: 0h:9m:53s (0h:19m:9s left)
Optimizing NNI: done in 7.04141 secs using 3998% CPU
Estimate model parameters (epsilon = 0.100)
BETTER TREE FOUND at iteration 51: -166991.036
Optimizing NNI: done in 6.83485 secs using 3999% CPU
Optimizing NNI: done in 7.66465 secs using 3998% CPU
Optimizing NNI: done in 7.39176 secs using 3999% CPU
Optimizing NNI: done in 8.00797 secs using 3999% CPU
Optimizing NNI: done in 7.5681 secs using 3999% CPU
Optimizing NNI: done in 8.68489 secs using 3998% CPU
Optimizing NNI: done in 8.53505 secs using 3999% CPU
Optimizing NNI: done in 7.34461 secs using 3999% CPU
Optimizing NNI: done in 7.77898 secs using 3997% CPU
Iteration 60 / LogL: -167006.315 / Time: 0h:11m:11s (0h:17m:14s left)
Optimizing NNI: done in 7.47588 secs using 3999% CPU
Optimizing NNI: done in 7.55255 secs using 3998% CPU
Optimizing NNI: done in 8.50053 secs using 3998% CPU
Optimizing NNI: done in 7.49521 secs using 3999% CPU
Optimizing NNI: done in 7.6632 secs using 3999% CPU
Optimizing NNI: done in 7.59468 secs using 3997% CPU
Optimizing NNI: done in 7.63394 secs using 3999% CPU
Optimizing NNI: done in 7.60323 secs using 3999% CPU
Optimizing NNI: done in 7.96222 secs using 3998% CPU
Optimizing NNI: done in 8.36867 secs using 4000% CPU
Iteration 70 / LogL: -167018.770 / Time: 0h:12m:29s (0h:14m:39s left)
Optimizing NNI: done in 8.05451 secs using 3997% CPU
Optimizing NNI: done in 7.38003 secs using 3998% CPU
Optimizing NNI: done in 7.2467 secs using 3999% CPU
Optimizing NNI: done in 7.22966 secs using 3972% CPU
Estimate model parameters (epsilon = 0.100)
BETTER TREE FOUND at iteration 74: -166987.026
Optimizing NNI: done in 8.21903 secs using 3985% CPU
Optimizing NNI: done in 7.3831 secs using 3999% CPU
Optimizing NNI: done in 7.68256 secs using 3987% CPU
Optimizing NNI: done in 9.16217 secs using 3998% CPU
Optimizing NNI: done in 7.38274 secs using 3990% CPU
Optimizing NNI: done in 7.17187 secs using 3999% CPU
Iteration 80 / LogL: -167024.466 / Time: 0h:13m:47s (0h:16m:24s left)
Optimizing NNI: done in 8.57581 secs using 3999% CPU
Optimizing NNI: done in 7.83942 secs using 3995% CPU
Optimizing NNI: done in 7.97033 secs using 3997% CPU
Optimizing NNI: done in 7.97165 secs using 3999% CPU
Optimizing NNI: done in 8.66578 secs using 3998% CPU
Optimizing NNI: done in 8.07737 secs using 3997% CPU
Optimizing NNI: done in 7.67799 secs using 3999% CPU
Optimizing NNI: done in 8.05478 secs using 3999% CPU
Optimizing NNI: done in 7.91994 secs using 3999% CPU
Optimizing NNI: done in 7.65122 secs using 3997% CPU
Iteration 90 / LogL: -167001.477 / Time: 0h:15m:8s (0h:14m:17s left)
Optimizing NNI: done in 7.83456 secs using 3998% CPU
Optimizing NNI: done in 8.42185 secs using 4000% CPU
Optimizing NNI: done in 7.88678 secs using 4000% CPU
Optimizing NNI: done in 7.52452 secs using 3998% CPU
Optimizing NNI: done in 7.85471 secs using 3993% CPU
Optimizing NNI: done in 7.41278 secs using 3998% CPU
Optimizing NNI: done in 6.80246 secs using 4000% CPU
Optimizing NNI: done in 7.56767 secs using 3999% CPU
Optimizing NNI: done in 8.19733 secs using 3998% CPU
Optimizing NNI: done in 7.05291 secs using 3997% CPU
Iteration 100 / LogL: -167036.039 / Time: 0h:16m:25s (0h:12m:16s left)
Optimizing NNI: done in 8.48921 secs using 4000% CPU
Optimizing NNI: done in 7.52884 secs using 4000% CPU
Optimizing NNI: done in 7.31479 secs using 3997% CPU
Optimizing NNI: done in 6.89374 secs using 3994% CPU
Optimizing NNI: done in 7.43445 secs using 4000% CPU
Optimizing NNI: done in 7.4437 secs using 3999% CPU
Optimizing NNI: done in 7.94494 secs using 3998% CPU
Optimizing NNI: done in 8.52174 secs using 3998% CPU
Optimizing NNI: done in 7.09883 secs using 3997% CPU
Optimizing NNI: done in 8.32574 secs using 3996% CPU
Iteration 110 / LogL: -167005.266 / Time: 0h:17m:42s (0h:10m:23s left)
Optimizing NNI: done in 7.8165 secs using 4000% CPU
Optimizing NNI: done in 7.13599 secs using 3998% CPU
Optimizing NNI: done in 7.31393 secs using 3998% CPU
Optimizing NNI: done in 8.51223 secs using 3996% CPU
Optimizing NNI: done in 8.53579 secs using 3999% CPU
Optimizing NNI: done in 8.34676 secs using 3997% CPU
Optimizing NNI: done in 7.83286 secs using 3998% CPU
Optimizing NNI: done in 7.70602 secs using 3992% CPU
Optimizing NNI: done in 7.15688 secs using 3998% CPU
Optimizing NNI: done in 6.95773 secs using 3999% CPU
Iteration 120 / LogL: -167005.733 / Time: 0h:19m:0s (0h:8m:37s left)
Optimizing NNI: done in 6.6862 secs using 3999% CPU
Optimizing NNI: done in 8.43338 secs using 3993% CPU
Optimizing NNI: done in 7.93793 secs using 3998% CPU
Optimizing NNI: done in 6.87563 secs using 3999% CPU
Optimizing NNI: done in 8.37425 secs using 3997% CPU
Optimizing NNI: done in 6.69646 secs using 3999% CPU
Optimizing NNI: done in 7.3991 secs using 3999% CPU
Optimizing NNI: done in 7.89599 secs using 3998% CPU
Optimizing NNI: done in 6.63954 secs using 3998% CPU
Optimizing NNI: done in 7.83277 secs using 3998% CPU
Iteration 130 / LogL: -167027.641 / Time: 0h:20m:15s (0h:6m:54s left)
Optimizing NNI: done in 6.47057 secs using 3999% CPU
Optimizing NNI: done in 6.80233 secs using 3999% CPU
Estimate model parameters (epsilon = 0.100)
BETTER TREE FOUND at iteration 132: -166985.507
Optimizing NNI: done in 7.2372 secs using 4000% CPU
Optimizing NNI: done in 7.11055 secs using 3999% CPU
Optimizing NNI: done in 7.50106 secs using 3998% CPU
Optimizing NNI: done in 6.73025 secs using 3999% CPU
Optimizing NNI: done in 7.02672 secs using 3999% CPU
Optimizing NNI: done in 6.75199 secs using 3998% CPU
Estimate model parameters (epsilon = 0.100)
BETTER TREE FOUND at iteration 138: -166984.435
Optimizing NNI: done in 8.06224 secs using 3997% CPU
Optimizing NNI: done in 7.44879 secs using 3998% CPU
Iteration 140 / LogL: -166988.808 / Time: 0h:21m:29s (0h:15m:8s left)
Optimizing NNI: done in 7.46649 secs using 3999% CPU
Optimizing NNI: done in 6.85171 secs using 3999% CPU
Optimizing NNI: done in 7.86013 secs using 3998% CPU
Optimizing NNI: done in 7.08576 secs using 3998% CPU
Optimizing NNI: done in 8.00097 secs using 3998% CPU
Optimizing NNI: done in 7.40223 secs using 3997% CPU
Optimizing NNI: done in 8.28361 secs using 3999% CPU
Optimizing NNI: done in 6.7226 secs using 3997% CPU
Optimizing NNI: done in 7.40906 secs using 3998% CPU
Optimizing NNI: done in 6.89309 secs using 3998% CPU
Iteration 150 / LogL: -166992.257 / Time: 0h:22m:43s (0h:13m:25s left)
Optimizing NNI: done in 7.30486 secs using 4000% CPU
Optimizing NNI: done in 8.86845 secs using 3998% CPU
Optimizing NNI: done in 8.35801 secs using 4000% CPU
Optimizing NNI: done in 6.90859 secs using 3999% CPU
Optimizing NNI: done in 7.59528 secs using 3999% CPU
Optimizing NNI: done in 7.76314 secs using 3997% CPU
Optimizing NNI: done in 7.78275 secs using 3999% CPU
Estimate model parameters (epsilon = 0.100)
BETTER TREE FOUND at iteration 157: -166983.499
Optimizing NNI: done in 6.96425 secs using 3999% CPU
Optimizing NNI: done in 6.75841 secs using 4000% CPU
Optimizing NNI: done in 7.66911 secs using 3998% CPU
Iteration 160 / LogL: -167016.466 / Time: 0h:24m:0s (0h:14m:38s left)
Optimizing NNI: done in 6.64684 secs using 3997% CPU
Optimizing NNI: done in 7.47502 secs using 3999% CPU
Estimate model parameters (epsilon = 0.100)
BETTER TREE FOUND at iteration 162: -166975.639
Optimizing NNI: done in 9.0448 secs using 4000% CPU
Optimizing NNI: done in 6.90556 secs using 4000% CPU
Optimizing NNI: done in 6.72949 secs using 3998% CPU
Optimizing NNI: done in 8.05813 secs using 4000% CPU
Optimizing NNI: done in 7.07308 secs using 4000% CPU
Optimizing NNI: done in 7.17323 secs using 3997% CPU
Optimizing NNI: done in 6.28155 secs using 4000% CPU
Optimizing NNI: done in 8.50068 secs using 4000% CPU
Iteration 170 / LogL: -166986.961 / Time: 0h:25m:15s (0h:13m:44s left)
Optimizing NNI: done in 7.1642 secs using 3998% CPU
Optimizing NNI: done in 6.75239 secs using 4000% CPU
Optimizing NNI: done in 7.82823 secs using 3998% CPU
Optimizing NNI: done in 8.24307 secs using 3998% CPU
Optimizing NNI: done in 7.73115 secs using 3998% CPU
Optimizing NNI: done in 6.84501 secs using 3998% CPU
Optimizing NNI: done in 6.67512 secs using 3999% CPU
Optimizing NNI: done in 6.15632 secs using 3998% CPU
Optimizing NNI: done in 8.68141 secs using 3997% CPU
Optimizing NNI: done in 6.95336 secs using 3997% CPU
Iteration 180 / LogL: -166992.725 / Time: 0h:26m:28s (0h:12m:7s left)
Optimizing NNI: done in 7.04999 secs using 3997% CPU
Optimizing NNI: done in 7.77858 secs using 3999% CPU
Optimizing NNI: done in 7.64142 secs using 4000% CPU
Optimizing NNI: done in 6.79125 secs using 3999% CPU
Optimizing NNI: done in 7.30403 secs using 3998% CPU
Optimizing NNI: done in 8.615 secs using 3999% CPU
Optimizing NNI: done in 7.97273 secs using 3998% CPU
Optimizing NNI: done in 7.41867 secs using 3999% CPU
Optimizing NNI: done in 7.61661 secs using 3998% CPU
Optimizing NNI: done in 7.97569 secs using 3998% CPU
Iteration 190 / LogL: -166997.868 / Time: 0h:27m:45s (0h:10m:34s left)
Optimizing NNI: done in 7.43526 secs using 3999% CPU
Optimizing NNI: done in 6.60201 secs using 4000% CPU
Optimizing NNI: done in 7.336 secs using 3998% CPU
Optimizing NNI: done in 7.59115 secs using 3999% CPU
Optimizing NNI: done in 6.87685 secs using 3995% CPU
Optimizing NNI: done in 7.66114 secs using 3998% CPU
Optimizing NNI: done in 7.53189 secs using 3999% CPU
Optimizing NNI: done in 6.68635 secs using 3999% CPU
Optimizing NNI: done in 7.35514 secs using 3999% CPU
Optimizing NNI: done in 7.92104 secs using 3988% CPU
Iteration 200 / LogL: -167005.949 / Time: 0h:28m:58s (0h:9m:1s left)
Optimizing NNI: done in 6.91601 secs using 3998% CPU
Optimizing NNI: done in 7.67739 secs using 3998% CPU
Optimizing NNI: done in 7.38918 secs using 3998% CPU
Optimizing NNI: done in 7.99221 secs using 3998% CPU
Optimizing NNI: done in 7.89243 secs using 3993% CPU
Optimizing NNI: done in 7.57685 secs using 3999% CPU
Optimizing NNI: done in 7.81036 secs using 3997% CPU
Optimizing NNI: done in 7.93855 secs using 3993% CPU
Optimizing NNI: done in 7.83797 secs using 3999% CPU
Optimizing NNI: done in 8.09023 secs using 3999% CPU
Iteration 210 / LogL: -166993.879 / Time: 0h:30m:16s (0h:7m:31s left)
Optimizing NNI: done in 8.85373 secs using 4000% CPU
Optimizing NNI: done in 8.04961 secs using 3995% CPU
Optimizing NNI: done in 7.34653 secs using 3998% CPU
Optimizing NNI: done in 7.5719 secs using 3998% CPU
Optimizing NNI: done in 7.81981 secs using 3993% CPU
Optimizing NNI: done in 6.67027 secs using 3997% CPU
Optimizing NNI: done in 7.85422 secs using 3999% CPU
Optimizing NNI: done in 7.51656 secs using 3998% CPU
Optimizing NNI: done in 7.87989 secs using 3998% CPU
Optimizing NNI: done in 7.12815 secs using 3998% CPU
Iteration 220 / LogL: -166977.032 / Time: 0h:31m:33s (0h:6m:3s left)
Optimizing NNI: done in 7.63219 secs using 3998% CPU
Optimizing NNI: done in 7.42013 secs using 3998% CPU
Optimizing NNI: done in 6.26974 secs using 4000% CPU
Optimizing NNI: done in 6.66246 secs using 3997% CPU
Optimizing NNI: done in 7.56894 secs using 3991% CPU
Optimizing NNI: done in 8.27757 secs using 3998% CPU
Optimizing NNI: done in 8.00184 secs using 3992% CPU
Optimizing NNI: done in 8.18474 secs using 3998% CPU
Optimizing NNI: done in 7.23394 secs using 3998% CPU
Estimate model parameters (epsilon = 0.100)
BETTER TREE FOUND at iteration 229: -166975.355
Optimizing NNI: done in 6.86259 secs using 4000% CPU
Iteration 230 / LogL: -167007.254 / Time: 0h:32m:48s (0h:14m:10s left)
Optimizing NNI: done in 6.99331 secs using 4000% CPU
Optimizing NNI: done in 8.74809 secs using 3999% CPU
Optimizing NNI: done in 7.56262 secs using 3985% CPU
Optimizing NNI: done in 7.04831 secs using 3998% CPU
Optimizing NNI: done in 7.17189 secs using 3999% CPU
Optimizing NNI: done in 7.09363 secs using 3998% CPU
Optimizing NNI: done in 8.1238 secs using 3999% CPU
Optimizing NNI: done in 7.74115 secs using 3982% CPU
Optimizing NNI: done in 7.3947 secs using 3997% CPU
Optimizing NNI: done in 6.79729 secs using 4000% CPU
Iteration 240 / LogL: -166995.315 / Time: 0h:34m:3s (0h:12m:40s left)
Optimizing NNI: done in 7.51584 secs using 3999% CPU
Optimizing NNI: done in 7.83541 secs using 3999% CPU
Optimizing NNI: done in 7.56017 secs using 3999% CPU
Optimizing NNI: done in 7.16572 secs using 4000% CPU
Optimizing NNI: done in 7.98847 secs using 4000% CPU
Optimizing NNI: done in 8.52255 secs using 3997% CPU
Optimizing NNI: done in 6.64671 secs using 3999% CPU
Optimizing NNI: done in 7.65067 secs using 3978% CPU
Optimizing NNI: done in 7.67892 secs using 3998% CPU
Optimizing NNI: done in 7.98106 secs using 3997% CPU
Iteration 250 / LogL: -166980.926 / Time: 0h:35m:20s (0h:11m:12s left)
Optimizing NNI: done in 8.46581 secs using 3998% CPU
Optimizing NNI: done in 7.32047 secs using 3998% CPU
Optimizing NNI: done in 7.53803 secs using 3998% CPU
Optimizing NNI: done in 7.5812 secs using 4000% CPU
Optimizing NNI: done in 8.30106 secs using 4000% CPU
Optimizing NNI: done in 8.51495 secs using 3997% CPU
Optimizing NNI: done in 7.28504 secs using 4000% CPU
Optimizing NNI: done in 7.78222 secs using 3995% CPU
Estimate model parameters (epsilon = 0.100)
BETTER TREE FOUND at iteration 258: -166973.083
Optimizing NNI: done in 8.58911 secs using 4000% CPU
Optimizing NNI: done in 7.38096 secs using 3998% CPU
Iteration 260 / LogL: -166975.525 / Time: 0h:36m:41s (0h:13m:52s left)
Optimizing NNI: done in 7.14508 secs using 3999% CPU
Optimizing NNI: done in 8.00736 secs using 3999% CPU
Optimizing NNI: done in 7.84552 secs using 4000% CPU
Optimizing NNI: done in 7.61832 secs using 3998% CPU
Optimizing NNI: done in 8.4688 secs using 4000% CPU
Optimizing NNI: done in 8.12883 secs using 3999% CPU
Optimizing NNI: done in 7.79348 secs using 3990% CPU
Optimizing NNI: done in 7.27053 secs using 3997% CPU
Optimizing NNI: done in 7.92895 secs using 3998% CPU
Optimizing NNI: done in 7.78906 secs using 3994% CPU
Iteration 270 / LogL: -167004.096 / Time: 0h:37m:59s (0h:12m:25s left)
Optimizing NNI: done in 7.34929 secs using 4000% CPU
Optimizing NNI: done in 8.0394 secs using 3998% CPU
Optimizing NNI: done in 8.66315 secs using 3999% CPU
Optimizing NNI: done in 7.45493 secs using 3997% CPU
Estimate model parameters (epsilon = 0.100)
BETTER TREE FOUND at iteration 274: -166972.296
Optimizing NNI: done in 8.02179 secs using 3998% CPU
Optimizing NNI: done in 8.36613 secs using 3999% CPU
Optimizing NNI: done in 9.06368 secs using 3999% CPU
Optimizing NNI: done in 7.77038 secs using 3997% CPU
Optimizing NNI: done in 7.62052 secs using 3992% CPU
Optimizing NNI: done in 8.83592 secs using 3999% CPU
Iteration 280 / LogL: -166975.233 / Time: 0h:39m:22s (0h:13m:15s left)
Optimizing NNI: done in 7.66812 secs using 3999% CPU
Optimizing NNI: done in 8.43531 secs using 3997% CPU
Optimizing NNI: done in 6.89941 secs using 3997% CPU
Optimizing NNI: done in 6.86701 secs using 3997% CPU
Optimizing NNI: done in 8.05816 secs using 3999% CPU
Optimizing NNI: done in 8.08146 secs using 3998% CPU
Optimizing NNI: done in 8.1157 secs using 3999% CPU
Optimizing NNI: done in 7.30519 secs using 4000% CPU
Optimizing NNI: done in 8.42447 secs using 3998% CPU
Optimizing NNI: done in 8.05064 secs using 3998% CPU
Iteration 290 / LogL: -167008.311 / Time: 0h:40m:40s (0h:11m:49s left)
Optimizing NNI: done in 7.31677 secs using 3998% CPU
Optimizing NNI: done in 7.12729 secs using 3999% CPU
Optimizing NNI: done in 8.39502 secs using 3997% CPU
Optimizing NNI: done in 7.94109 secs using 4000% CPU
Optimizing NNI: done in 7.01374 secs using 3998% CPU
Optimizing NNI: done in 8.36806 secs using 3999% CPU
Optimizing NNI: done in 7.74347 secs using 3945% CPU
Optimizing NNI: done in 7.71563 secs using 3999% CPU
Optimizing NNI: done in 8.44098 secs using 3998% CPU
Optimizing NNI: done in 6.74413 secs using 3998% CPU
Iteration 300 / LogL: -166974.451 / Time: 0h:41m:58s (0h:10m:23s left)
Optimizing NNI: done in 9.06607 secs using 3998% CPU
Optimizing NNI: done in 8.45164 secs using 3972% CPU
Optimizing NNI: done in 7.30958 secs using 3991% CPU
Optimizing NNI: done in 7.1746 secs using 3997% CPU
Optimizing NNI: done in 7.39761 secs using 3994% CPU
Optimizing NNI: done in 7.62693 secs using 3997% CPU
Optimizing NNI: done in 7.87274 secs using 3998% CPU
Optimizing NNI: done in 7.14267 secs using 4000% CPU
Optimizing NNI: done in 7.43453 secs using 3999% CPU
Optimizing NNI: done in 7.59124 secs using 3985% CPU
Iteration 310 / LogL: -166977.657 / Time: 0h:43m:15s (0h:8m:57s left)
Optimizing NNI: done in 7.87811 secs using 4000% CPU
Optimizing NNI: done in 7.20953 secs using 3998% CPU
Optimizing NNI: done in 7.43044 secs using 3985% CPU
Optimizing NNI: done in 6.96327 secs using 3998% CPU
Optimizing NNI: done in 7.75029 secs using 3998% CPU
Optimizing NNI: done in 6.24389 secs using 3999% CPU
Optimizing NNI: done in 6.97488 secs using 3998% CPU
Optimizing NNI: done in 8.39351 secs using 3999% CPU
Optimizing NNI: done in 6.51183 secs using 3998% CPU
Optimizing NNI: done in 6.47973 secs using 3998% CPU
Iteration 320 / LogL: -166975.731 / Time: 0h:44m:27s (0h:7m:31s left)
Optimizing NNI: done in 6.21958 secs using 3999% CPU
Optimizing NNI: done in 6.95123 secs using 3998% CPU
Optimizing NNI: done in 7.13227 secs using 3998% CPU
Optimizing NNI: done in 6.92567 secs using 3994% CPU
Optimizing NNI: done in 7.38998 secs using 3997% CPU
Optimizing NNI: done in 6.64079 secs using 3997% CPU
Optimizing NNI: done in 7.06661 secs using 3997% CPU
Optimizing NNI: done in 7.45566 secs using 3996% CPU
Optimizing NNI: done in 6.96 secs using 3998% CPU
Optimizing NNI: done in 6.54999 secs using 3997% CPU
Iteration 330 / LogL: -166980.170 / Time: 0h:45m:37s (0h:6m:6s left)
Optimizing NNI: done in 7.31984 secs using 3998% CPU
Optimizing NNI: done in 6.85582 secs using 3999% CPU
Optimizing NNI: done in 6.12991 secs using 3997% CPU
Optimizing NNI: done in 6.77419 secs using 3991% CPU
Optimizing NNI: done in 6.83562 secs using 3998% CPU
Optimizing NNI: done in 6.96227 secs using 3997% CPU
Optimizing NNI: done in 6.63326 secs using 3999% CPU
Optimizing NNI: done in 5.66652 secs using 4000% CPU
Optimizing NNI: done in 6.47304 secs using 4001% CPU
Estimate model parameters (epsilon = 0.100)
BETTER TREE FOUND at iteration 339: -166971.742
Optimizing NNI: done in 7.50471 secs using 3998% CPU
Iteration 340 / LogL: -166985.727 / Time: 0h:46m:46s (0h:13m:39s left)
Optimizing NNI: done in 6.16512 secs using 3998% CPU
Optimizing NNI: done in 6.60912 secs using 3998% CPU
Optimizing NNI: done in 7.12006 secs using 3998% CPU
Optimizing NNI: done in 6.58933 secs using 3998% CPU
Optimizing NNI: done in 7.18956 secs using 3997% CPU
Optimizing NNI: done in 6.49115 secs using 3981% CPU
Optimizing NNI: done in 6.00654 secs using 3997% CPU
Optimizing NNI: done in 7.6034 secs using 3997% CPU
Optimizing NNI: done in 6.13651 secs using 3988% CPU
Optimizing NNI: done in 6.21583 secs using 3999% CPU
Iteration 350 / LogL: -166972.758 / Time: 0h:47m:52s (0h:12m:12s left)
Optimizing NNI: done in 6.14802 secs using 3998% CPU
Optimizing NNI: done in 6.64094 secs using 4000% CPU
Optimizing NNI: done in 6.79082 secs using 3999% CPU
Optimizing NNI: done in 6.08861 secs using 3998% CPU
Optimizing NNI: done in 7.41488 secs using 3990% CPU
Optimizing NNI: done in 7.30392 secs using 3999% CPU
Optimizing NNI: done in 7.17819 secs using 3999% CPU
Optimizing NNI: done in 7.60117 secs using 3998% CPU
Optimizing NNI: done in 6.63317 secs using 4000% CPU
Optimizing NNI: done in 7.21878 secs using 3895% CPU
Iteration 360 / LogL: -166994.875 / Time: 0h:49m:2s (0h:10m:47s left)
Optimizing NNI: done in 8.14116 secs using 3998% CPU
Optimizing NNI: done in 6.66408 secs using 3998% CPU
Optimizing NNI: done in 6.42091 secs using 3998% CPU
Optimizing NNI: done in 7.01409 secs using 3997% CPU
Optimizing NNI: done in 7.00773 secs using 3990% CPU
Optimizing NNI: done in 7.06274 secs using 3999% CPU
Optimizing NNI: done in 5.74488 secs using 3998% CPU
Estimate model parameters (epsilon = 0.100)
BETTER TREE FOUND at iteration 367: -166970.933
Optimizing NNI: done in 6.69898 secs using 3985% CPU
Optimizing NNI: done in 7.22971 secs using 3999% CPU
Optimizing NNI: done in 6.76294 secs using 3996% CPU
Iteration 370 / LogL: -167004.571 / Time: 0h:50m:11s (0h:13m:11s left)
Optimizing NNI: done in 7.84512 secs using 3999% CPU
Optimizing NNI: done in 6.44337 secs using 3999% CPU
Optimizing NNI: done in 7.09107 secs using 3997% CPU
Estimate model parameters (epsilon = 0.100)
BETTER TREE FOUND at iteration 373: -166968.851
Optimizing NNI: done in 8.16101 secs using 4000% CPU
Optimizing NNI: done in 6.85855 secs using 3997% CPU
Optimizing NNI: done in 6.89968 secs using 3996% CPU
Optimizing NNI: done in 6.37418 secs using 3999% CPU
Optimizing NNI: done in 7.39365 secs using 3997% CPU
Optimizing NNI: done in 6.01077 secs using 3999% CPU
Optimizing NNI: done in 7.80735 secs using 3927% CPU
Iteration 380 / LogL: -166988.006 / Time: 0h:51m:24s (0h:12m:36s left)
Optimizing NNI: done in 6.17602 secs using 3998% CPU
Optimizing NNI: done in 7.3106 secs using 3999% CPU
Optimizing NNI: done in 7.39696 secs using 3998% CPU
Optimizing NNI: done in 7.42257 secs using 3997% CPU
Optimizing NNI: done in 8.85007 secs using 3999% CPU
Optimizing NNI: done in 7.3042 secs using 3998% CPU
Optimizing NNI: done in 6.90368 secs using 3998% CPU
Optimizing NNI: done in 5.82511 secs using 3999% CPU
Optimizing NNI: done in 6.58011 secs using 3999% CPU
Optimizing NNI: done in 6.99058 secs using 3999% CPU
Iteration 390 / LogL: -166984.971 / Time: 0h:52m:35s (0h:11m:13s left)
Optimizing NNI: done in 6.45316 secs using 3997% CPU
Optimizing NNI: done in 8.40909 secs using 4000% CPU
Optimizing NNI: done in 6.53757 secs using 3997% CPU
Optimizing NNI: done in 6.57879 secs using 3997% CPU
Optimizing NNI: done in 6.814 secs using 3999% CPU
Optimizing NNI: done in 6.15626 secs using 3998% CPU
Optimizing NNI: done in 8.06916 secs using 3998% CPU
Optimizing NNI: done in 5.88842 secs using 3998% CPU
Optimizing NNI: done in 6.18916 secs using 3997% CPU
Optimizing NNI: done in 6.88264 secs using 3996% CPU
Iteration 400 / LogL: -166981.935 / Time: 0h:53m:43s (0h:9m:49s left)
Optimizing NNI: done in 7.54898 secs using 4000% CPU
Optimizing NNI: done in 7.25861 secs using 3999% CPU
Optimizing NNI: done in 6.55449 secs using 3997% CPU
Optimizing NNI: done in 6.26204 secs using 4000% CPU
Optimizing NNI: done in 6.61276 secs using 3998% CPU
Optimizing NNI: done in 6.47468 secs using 3999% CPU
Optimizing NNI: done in 6.82586 secs using 3997% CPU
Optimizing NNI: done in 6.51933 secs using 3998% CPU
Optimizing NNI: done in 6.9991 secs using 3999% CPU
Optimizing NNI: done in 6.86233 secs using 3999% CPU
Iteration 410 / LogL: -166975.933 / Time: 0h:54m:52s (0h:8m:27s left)
Optimizing NNI: done in 7.474 secs using 3999% CPU
Optimizing NNI: done in 7.84034 secs using 3998% CPU
Optimizing NNI: done in 6.32 secs using 3998% CPU
Optimizing NNI: done in 6.44981 secs using 3999% CPU
Optimizing NNI: done in 6.54277 secs using 3999% CPU
Optimizing NNI: done in 6.84887 secs using 4000% CPU
Optimizing NNI: done in 8.10414 secs using 3998% CPU
Optimizing NNI: done in 7.99221 secs using 3998% CPU
Optimizing NNI: done in 7.6552 secs using 3999% CPU
Optimizing NNI: done in 7.60877 secs using 4000% CPU
Iteration 420 / LogL: -166982.791 / Time: 0h:56m:5s (0h:7m:5s left)
Optimizing NNI: done in 7.94533 secs using 3998% CPU
Optimizing NNI: done in 7.68844 secs using 3998% CPU
Optimizing NNI: done in 7.96415 secs using 3999% CPU
Optimizing NNI: done in 8.40262 secs using 3999% CPU
Optimizing NNI: done in 9.18289 secs using 3999% CPU
Optimizing NNI: done in 6.14031 secs using 3998% CPU
Optimizing NNI: done in 6.88185 secs using 4000% CPU
Optimizing NNI: done in 6.55694 secs using 4001% CPU
Optimizing NNI: done in 6.13177 secs using 3999% CPU
Optimizing NNI: done in 7.19789 secs using 4000% CPU
Iteration 430 / LogL: -166999.884 / Time: 0h:57m:19s (0h:5m:44s left)
Optimizing NNI: done in 6.93082 secs using 3997% CPU
Optimizing NNI: done in 6.98072 secs using 4001% CPU
Optimizing NNI: done in 6.81697 secs using 4000% CPU
Optimizing NNI: done in 7.09405 secs using 3997% CPU
Optimizing NNI: done in 7.12124 secs using 3998% CPU
Optimizing NNI: done in 7.13476 secs using 3999% CPU
Optimizing NNI: done in 6.41057 secs using 3997% CPU
Optimizing NNI: done in 7.05588 secs using 3999% CPU
Optimizing NNI: done in 6.42727 secs using 3997% CPU
Optimizing NNI: done in 6.62309 secs using 3996% CPU
Iteration 440 / LogL: -166986.246 / Time: 0h:58m:28s (0h:4m:23s left)
Optimizing NNI: done in 6.86481 secs using 3998% CPU
Optimizing NNI: done in 6.59936 secs using 3996% CPU
Optimizing NNI: done in 7.01466 secs using 3997% CPU
Optimizing NNI: done in 8.34963 secs using 3998% CPU
Optimizing NNI: done in 7.02921 secs using 4000% CPU
Optimizing NNI: done in 7.10704 secs using 3999% CPU
Optimizing NNI: done in 8.1117 secs using 3998% CPU
Optimizing NNI: done in 7.25255 secs using 3998% CPU
Optimizing NNI: done in 7.88677 secs using 4000% CPU
Optimizing NNI: done in 7.14817 secs using 3998% CPU
Iteration 450 / LogL: -167033.001 / Time: 0h:59m:42s (0h:3m:3s left)
Optimizing NNI: done in 7.50331 secs using 3999% CPU
Optimizing NNI: done in 6.94528 secs using 3998% CPU
Optimizing NNI: done in 6.15697 secs using 3998% CPU
Optimizing NNI: done in 6.21951 secs using 3999% CPU
Optimizing NNI: done in 7.77146 secs using 3999% CPU
Optimizing NNI: done in 6.96983 secs using 3997% CPU
Optimizing NNI: done in 6.85626 secs using 3998% CPU
Optimizing NNI: done in 6.88862 secs using 3998% CPU
Optimizing NNI: done in 6.42992 secs using 4000% CPU
Optimizing NNI: done in 7.82691 secs using 3999% CPU
Iteration 460 / LogL: -166974.051 / Time: 1h:0m:52s (0h:1m:43s left)
Optimizing NNI: done in 7.52098 secs using 3998% CPU
Optimizing NNI: done in 6.11311 secs using 4000% CPU
Optimizing NNI: done in 6.78993 secs using 3997% CPU
Optimizing NNI: done in 6.99509 secs using 3999% CPU
Optimizing NNI: done in 6.42792 secs using 3999% CPU
Optimizing NNI: done in 6.80449 secs using 3998% CPU
Optimizing NNI: done in 6.74276 secs using 3999% CPU
Optimizing NNI: done in 7.29298 secs using 3998% CPU
Optimizing NNI: done in 7.27257 secs using 3998% CPU
Optimizing NNI: done in 7.77081 secs using 3999% CPU
Iteration 470 / LogL: -166987.956 / Time: 1h:2m:2s (0h:0m:23s left)
Optimizing NNI: done in 7.63801 secs using 3965% CPU
Optimizing NNI: done in 6.77911 secs using 3963% CPU
Optimizing NNI: done in 8.04467 secs using 3998% CPU
Optimizing NNI: done in 7.18715 secs using 3999% CPU
TREE SEARCH COMPLETED AFTER 474 ITERATIONS / Time: 1h:2m:32s

--------------------------------------------------------------------
|                    FINALIZING TREE SEARCH                        |
--------------------------------------------------------------------
Performs final model parameters optimization
Estimate model parameters (epsilon = 0.010)
1. Initial log-likelihood: -166968.851
Optimal log-likelihood: -166968.850
Proportion of invariable sites: 0.004
Gamma shape alpha: 1.317
Parameters optimization took 1 rounds (0.593 sec)
BEST SCORE FOUND : -166968.850
Total tree length: 132.483

Total number of iterations: 474
CPU time used for tree search: 146376.811 sec (40h:39m:36s)
Wall-clock time used for tree search: 3721.084 sec (1h:2m:1s)
Total CPU time used: 147465.303 sec (40h:57m:45s)
Total wall-clock time used: 3753.327 sec (1h:2m:33s)

===> START BOOTSTRAP REPLICATE NUMBER 9

Creating bootstrap alignment (seed: 653150)...

Create initial parsimony tree by phylogenetic likelihood library (PLL)... 0.427 seconds

NOTE: 341 MB RAM (0 GB) is required!
Estimate model parameters (epsilon = 0.100)
1. Initial log-likelihood: -198344.411
2. Current log-likelihood: -171165.404
3. Current log-likelihood: -170771.923
4. Current log-likelihood: -170695.213
5. Current log-likelihood: -170658.548
6. Current log-likelihood: -170639.732
7. Current log-likelihood: -170628.850
8. Current log-likelihood: -170620.772
9. Current log-likelihood: -170611.879
10. Current log-likelihood: -170607.290
11. Current log-likelihood: -170605.764
12. Current log-likelihood: -170605.114
13. Current log-likelihood: -170604.730
14. Current log-likelihood: -170604.505
15. Current log-likelihood: -170604.373
Optimal log-likelihood: -170604.294
Proportion of invariable sites: 0.000
Gamma shape alpha: 1.482
Parameters optimization took 15 rounds (11.962 sec)
Wrote distance file to... 
Computing ML distances based on estimated model parameters...
Calculating distance matrix: done in 1.35757 secs using 3994% CPU
Computing ML distances took 1.358757 sec (of wall-clock time) 54.221355 sec (of CPU time)
WARNING: Some pairwise ML distances are too long (saturated)
Setting up auxiliary I and S matrices: done in 0.0237862 secs using 2506% CPU
Constructing RapidNJ tree: done in 12.784 secs using 2581% CPU
Computing RapidNJ tree took 12.807845 sec (of wall-clock time) 330.500633 sec (of CPU time)
Log-likelihood of RapidNJ tree: -173296.680
--------------------------------------------------------------------
|             INITIALIZING CANDIDATE TREE SET                      |
--------------------------------------------------------------------
Generating 98 parsimony trees... 61.855 second
Computing log-likelihood of 98 initial trees ... 46.947 seconds
Current best score: -170604.294

Do NNI search on 20 best initial trees
Optimizing NNI: done in 7.60366 secs using 3999% CPU
Estimate model parameters (epsilon = 0.100)
BETTER TREE FOUND at iteration 1: -170282.071
Optimizing NNI: done in 12.0077 secs using 3999% CPU
Optimizing NNI: done in 14.4384 secs using 3969% CPU
Optimizing NNI: done in 10.0038 secs using 3979% CPU
Optimizing NNI: done in 14.9179 secs using 3998% CPU
Optimizing NNI: done in 19.7047 secs using 3998% CPU
Optimizing NNI: done in 11.7796 secs using 3998% CPU
Optimizing NNI: done in 17.187 secs using 3961% CPU
Optimizing NNI: done in 14.2951 secs using 3968% CPU
Optimizing NNI: done in 9.9694 secs using 3997% CPU
Iteration 10 / LogL: -170326.984 / Time: 0h:4m:34s
Optimizing NNI: done in 8.36234 secs using 3997% CPU
Optimizing NNI: done in 9.54159 secs using 4000% CPU
Optimizing NNI: done in 13.7389 secs using 3998% CPU
Optimizing NNI: done in 12.739 secs using 3998% CPU
Optimizing NNI: done in 13.5796 secs using 3997% CPU
Optimizing NNI: done in 11.8886 secs using 3912% CPU
Optimizing NNI: done in 13.7172 secs using 3998% CPU
Optimizing NNI: done in 11.6068 secs using 3997% CPU
Optimizing NNI: done in 17.2671 secs using 3915% CPU
Optimizing NNI: done in 12.9351 secs using 3977% CPU
Iteration 20 / LogL: -170426.636 / Time: 0h:6m:40s
Finish initializing candidate tree set (20)
Current best tree score: -170282.071 / CPU time: 367.325
Number of iterations: 20
--------------------------------------------------------------------
|               OPTIMIZING CANDIDATE TREE SET                      |
--------------------------------------------------------------------
Optimizing NNI: done in 8.69579 secs using 3999% CPU
Optimizing NNI: done in 7.67261 secs using 3998% CPU
Optimizing NNI: done in 9.20651 secs using 3999% CPU
Estimate model parameters (epsilon = 0.100)
BETTER TREE FOUND at iteration 23: -170278.899
Optimizing NNI: done in 8.95275 secs using 3998% CPU
Optimizing NNI: done in 8.29932 secs using 3978% CPU
Optimizing NNI: done in 9.22262 secs using 3999% CPU
Optimizing NNI: done in 9.11352 secs using 3998% CPU
Estimate model parameters (epsilon = 0.100)
BETTER TREE FOUND at iteration 27: -170275.003
Optimizing NNI: done in 8.55774 secs using 3997% CPU
Optimizing NNI: done in 8.12199 secs using 3988% CPU
Optimizing NNI: done in 8.18237 secs using 3998% CPU
Iteration 30 / LogL: -170289.997 / Time: 0h:8m:8s (0h:27m:11s left)
Optimizing NNI: done in 9.30729 secs using 3998% CPU
Optimizing NNI: done in 8.5421 secs using 3998% CPU
Optimizing NNI: done in 9.0647 secs using 3998% CPU
Optimizing NNI: done in 9.05601 secs using 3997% CPU
Estimate model parameters (epsilon = 0.100)
BETTER TREE FOUND at iteration 34: -170268.273
Optimizing NNI: done in 8.81483 secs using 3997% CPU
Optimizing NNI: done in 8.27468 secs using 3999% CPU
Optimizing NNI: done in 7.53131 secs using 3999% CPU
Optimizing NNI: done in 8.22992 secs using 3998% CPU
Optimizing NNI: done in 6.89068 secs using 3999% CPU
Optimizing NNI: done in 8.39626 secs using 3997% CPU
Iteration 40 / LogL: -170278.242 / Time: 0h:9m:33s (0h:23m:0s left)
Optimizing NNI: done in 9.48063 secs using 3998% CPU
Estimate model parameters (epsilon = 0.100)
BETTER TREE FOUND at iteration 41: -170265.300
Optimizing NNI: done in 8.54899 secs using 3990% CPU
Optimizing NNI: done in 9.28955 secs using 3997% CPU
Optimizing NNI: done in 8.17106 secs using 3999% CPU
Optimizing NNI: done in 9.74827 secs using 3997% CPU
Optimizing NNI: done in 9.04072 secs using 3998% CPU
Optimizing NNI: done in 8.78911 secs using 3999% CPU
Optimizing NNI: done in 7.44831 secs using 3998% CPU
Optimizing NNI: done in 9.00239 secs using 3995% CPU
Optimizing NNI: done in 7.26706 secs using 3999% CPU
Iteration 50 / LogL: -170297.955 / Time: 0h:11m:1s (0h:20m:26s left)
Optimizing NNI: done in 9.60566 secs using 3992% CPU
Optimizing NNI: done in 8.69809 secs using 3999% CPU
Optimizing NNI: done in 10.5146 secs using 3999% CPU
Optimizing NNI: done in 8.98062 secs using 3998% CPU
Optimizing NNI: done in 8.70068 secs using 3989% CPU
Estimate model parameters (epsilon = 0.100)
BETTER TREE FOUND at iteration 55: -170264.060
Optimizing NNI: done in 7.98398 secs using 3998% CPU
Optimizing NNI: done in 8.02161 secs using 4000% CPU
Estimate model parameters (epsilon = 0.100)
BETTER TREE FOUND at iteration 57: -170258.578
Optimizing NNI: done in 9.04131 secs using 4000% CPU
Optimizing NNI: done in 9.10402 secs using 3989% CPU
Optimizing NNI: done in 9.17833 secs using 3999% CPU
Iteration 60 / LogL: -170277.527 / Time: 0h:12m:32s (0h:20m:36s left)
Optimizing NNI: done in 8.30406 secs using 3999% CPU
Optimizing NNI: done in 9.92666 secs using 3997% CPU
Optimizing NNI: done in 8.0025 secs using 3997% CPU
Optimizing NNI: done in 8.7513 secs using 3995% CPU
Optimizing NNI: done in 8.71065 secs using 3999% CPU
Optimizing NNI: done in 8.91053 secs using 3998% CPU
Optimizing NNI: done in 9.20653 secs using 3997% CPU
Optimizing NNI: done in 7.97018 secs using 3993% CPU
Optimizing NNI: done in 7.53611 secs using 3998% CPU
Optimizing NNI: done in 6.92561 secs using 3998% CPU
Iteration 70 / LogL: -170280.927 / Time: 0h:13m:57s (0h:17m:34s left)
Optimizing NNI: done in 8.74883 secs using 3998% CPU
Optimizing NNI: done in 7.5929 secs using 3998% CPU
Optimizing NNI: done in 6.9614 secs using 3998% CPU
Optimizing NNI: done in 7.83592 secs using 3998% CPU
Optimizing NNI: done in 8.18826 secs using 3999% CPU
Optimizing NNI: done in 7.60427 secs using 3998% CPU
Optimizing NNI: done in 7.94471 secs using 3997% CPU
Optimizing NNI: done in 7.58953 secs using 3998% CPU
Optimizing NNI: done in 7.53793 secs using 3997% CPU
Estimate model parameters (epsilon = 0.100)
BETTER TREE FOUND at iteration 79: -170255.340
Optimizing NNI: done in 7.92839 secs using 3998% CPU
Iteration 80 / LogL: -170268.472 / Time: 0h:15m:15s (0h:19m:7s left)
Optimizing NNI: done in 7.62578 secs using 3997% CPU
Optimizing NNI: done in 8.33217 secs using 3998% CPU
Optimizing NNI: done in 9.21639 secs using 3998% CPU
Optimizing NNI: done in 7.41499 secs using 3996% CPU
Optimizing NNI: done in 8.25773 secs using 3999% CPU
Estimate model parameters (epsilon = 0.100)
BETTER TREE FOUND at iteration 85: -170254.582
Optimizing NNI: done in 7.81266 secs using 3999% CPU
Optimizing NNI: done in 7.9565 secs using 3990% CPU
Optimizing NNI: done in 6.41571 secs using 3998% CPU
Estimate model parameters (epsilon = 0.100)
BETTER TREE FOUND at iteration 88: -170254.527
Optimizing NNI: done in 7.74129 secs using 3967% CPU
Optimizing NNI: done in 6.59392 secs using 3997% CPU
Iteration 90 / LogL: -170259.395 / Time: 0h:16m:34s (0h:18m:14s left)
Optimizing NNI: done in 8.25299 secs using 3998% CPU
Optimizing NNI: done in 7.2462 secs using 3999% CPU
Optimizing NNI: done in 7.64158 secs using 3999% CPU
Optimizing NNI: done in 9.48634 secs using 3999% CPU
Optimizing NNI: done in 6.94871 secs using 3997% CPU
Optimizing NNI: done in 7.94122 secs using 4000% CPU
Optimizing NNI: done in 7.13958 secs using 3996% CPU
Optimizing NNI: done in 7.87453 secs using 3997% CPU
Estimate model parameters (epsilon = 0.100)
BETTER TREE FOUND at iteration 98: -170253.102
Optimizing NNI: done in 8.04163 secs using 3997% CPU
Optimizing NNI: done in 7.1097 secs using 4000% CPU
Iteration 100 / LogL: -170261.906 / Time: 0h:17m:53s (0h:17m:41s left)
Optimizing NNI: done in 7.48118 secs using 3999% CPU
Optimizing NNI: done in 8.07834 secs using 3999% CPU
Optimizing NNI: done in 7.75936 secs using 3999% CPU
Optimizing NNI: done in 7.3115 secs using 3998% CPU
Optimizing NNI: done in 10.8169 secs using 3998% CPU
Optimizing NNI: done in 7.46888 secs using 3998% CPU
Optimizing NNI: done in 7.74997 secs using 3998% CPU
Optimizing NNI: done in 8.2391 secs using 3998% CPU
Optimizing NNI: done in 8.92679 secs using 3999% CPU
Optimizing NNI: done in 7.81986 secs using 3998% CPU
Estimate model parameters (epsilon = 0.100)
BETTER TREE FOUND at iteration 110: -170252.847
Iteration 110 / LogL: -170252.847 / Time: 0h:19m:16s (0h:17m:40s left)
Optimizing NNI: done in 9.06651 secs using 3999% CPU
Optimizing NNI: done in 8.25668 secs using 3998% CPU
Optimizing NNI: done in 8.83929 secs using 3999% CPU
Optimizing NNI: done in 7.77642 secs using 3999% CPU
Optimizing NNI: done in 8.38717 secs using 3998% CPU
Optimizing NNI: done in 8.1406 secs using 3998% CPU
Optimizing NNI: done in 6.83253 secs using 3998% CPU
Optimizing NNI: done in 7.93984 secs using 3999% CPU
Estimate model parameters (epsilon = 0.100)
BETTER TREE FOUND at iteration 118: -170249.598
Optimizing NNI: done in 7.48882 secs using 3998% CPU
Optimizing NNI: done in 7.72352 secs using 3999% CPU
Iteration 120 / LogL: -170254.903 / Time: 0h:20m:37s (0h:16m:58s left)
Optimizing NNI: done in 8.37786 secs using 3998% CPU
Optimizing NNI: done in 6.33732 secs using 3998% CPU
Optimizing NNI: done in 7.12732 secs using 3997% CPU
Optimizing NNI: done in 9.70001 secs using 3999% CPU
Optimizing NNI: done in 7.72024 secs using 3998% CPU
Optimizing NNI: done in 8.40348 secs using 3999% CPU
Optimizing NNI: done in 7.94023 secs using 3984% CPU
Optimizing NNI: done in 7.27879 secs using 3996% CPU
Optimizing NNI: done in 8.38195 secs using 3997% CPU
Optimizing NNI: done in 8.63354 secs using 3999% CPU
Iteration 130 / LogL: -170267.337 / Time: 0h:21m:58s (0h:14m:58s left)
Optimizing NNI: done in 8.6372 secs using 3988% CPU
Optimizing NNI: done in 7.71628 secs using 3998% CPU
Optimizing NNI: done in 9.91522 secs using 3999% CPU
Optimizing NNI: done in 9.24332 secs using 3997% CPU
Optimizing NNI: done in 8.10511 secs using 3998% CPU
Optimizing NNI: done in 8.92397 secs using 3998% CPU
Optimizing NNI: done in 10.4014 secs using 3999% CPU
Optimizing NNI: done in 8.78089 secs using 3998% CPU
Optimizing NNI: done in 8.64234 secs using 3999% CPU
Optimizing NNI: done in 9.47822 secs using 3997% CPU
Iteration 140 / LogL: -170304.068 / Time: 0h:23m:28s (0h:13m:10s left)
Optimizing NNI: done in 8.03157 secs using 3999% CPU
Optimizing NNI: done in 7.33043 secs using 3997% CPU
Optimizing NNI: done in 7.73682 secs using 3998% CPU
Optimizing NNI: done in 7.94303 secs using 3997% CPU
Optimizing NNI: done in 7.6876 secs using 3999% CPU
Optimizing NNI: done in 8.36679 secs using 3997% CPU
Optimizing NNI: done in 7.57623 secs using 3998% CPU
Optimizing NNI: done in 9.4433 secs using 3999% CPU
Optimizing NNI: done in 7.96898 secs using 4000% CPU
Optimizing NNI: done in 9.13095 secs using 3997% CPU
Iteration 150 / LogL: -170251.320 / Time: 0h:24m:50s (0h:11m:19s left)
Optimizing NNI: done in 7.37068 secs using 3999% CPU
Optimizing NNI: done in 8.29088 secs using 3999% CPU
Optimizing NNI: done in 9.05797 secs using 3997% CPU
Optimizing NNI: done in 8.33549 secs using 3999% CPU
Optimizing NNI: done in 8.26642 secs using 3999% CPU
Optimizing NNI: done in 9.03196 secs using 3998% CPU
Optimizing NNI: done in 10.0026 secs using 3999% CPU
Optimizing NNI: done in 8.54698 secs using 3997% CPU
Optimizing NNI: done in 8.65145 secs using 3999% CPU
Optimizing NNI: done in 8.21868 secs using 3999% CPU
Iteration 160 / LogL: -170277.347 / Time: 0h:26m:16s (0h:9m:34s left)
Optimizing NNI: done in 9.93633 secs using 3998% CPU
Optimizing NNI: done in 7.48757 secs using 3999% CPU
Optimizing NNI: done in 9.21268 secs using 3998% CPU
Estimate model parameters (epsilon = 0.100)
BETTER TREE FOUND at iteration 163: -170246.578
Optimizing NNI: done in 8.71351 secs using 3998% CPU
Optimizing NNI: done in 9.11402 secs using 3997% CPU
Optimizing NNI: done in 8.93875 secs using 3999% CPU
Optimizing NNI: done in 8.76722 secs using 3999% CPU
Optimizing NNI: done in 8.14103 secs using 3998% CPU
Optimizing NNI: done in 9.99738 secs using 3998% CPU
Optimizing NNI: done in 9.62974 secs using 3998% CPU
Iteration 170 / LogL: -170254.435 / Time: 0h:27m:47s (0h:15m:17s left)
Optimizing NNI: done in 8.66444 secs using 3998% CPU
Optimizing NNI: done in 9.26273 secs using 3998% CPU
Optimizing NNI: done in 8.10501 secs using 4000% CPU
Optimizing NNI: done in 9.12543 secs using 3998% CPU
Optimizing NNI: done in 7.9745 secs using 3997% CPU
Optimizing NNI: done in 9.49605 secs using 3999% CPU
Optimizing NNI: done in 9.04777 secs using 3998% CPU
Optimizing NNI: done in 9.62754 secs using 3999% CPU
Optimizing NNI: done in 10.1259 secs using 3998% CPU
Optimizing NNI: done in 8.29831 secs using 3997% CPU
Iteration 180 / LogL: -170263.786 / Time: 0h:29m:17s (0h:13m:34s left)
Optimizing NNI: done in 8.79364 secs using 3998% CPU
Optimizing NNI: done in 9.92937 secs using 3998% CPU
Optimizing NNI: done in 9.32748 secs using 3999% CPU
Optimizing NNI: done in 8.96989 secs using 3997% CPU
Optimizing NNI: done in 10.9502 secs using 3998% CPU
Optimizing NNI: done in 10.0027 secs using 3999% CPU
Optimizing NNI: done in 8.12344 secs using 3999% CPU
Optimizing NNI: done in 8.74343 secs using 3998% CPU
Optimizing NNI: done in 8.90474 secs using 3998% CPU
Optimizing NNI: done in 7.79722 secs using 3998% CPU
Iteration 190 / LogL: -170272.700 / Time: 0h:30m:49s (0h:11m:54s left)
Optimizing NNI: done in 8.95295 secs using 3998% CPU
Optimizing NNI: done in 9.06314 secs using 3999% CPU
Optimizing NNI: done in 9.28973 secs using 3999% CPU
Optimizing NNI: done in 8.9843 secs using 3999% CPU
Optimizing NNI: done in 9.04259 secs using 3999% CPU
Optimizing NNI: done in 8.57014 secs using 4000% CPU
Optimizing NNI: done in 9.24375 secs using 3999% CPU
Optimizing NNI: done in 8.41469 secs using 3999% CPU
Optimizing NNI: done in 8.13715 secs using 3995% CPU
Optimizing NNI: done in 8.12755 secs using 3999% CPU
Iteration 200 / LogL: -170266.728 / Time: 0h:32m:17s (0h:10m:13s left)
Optimizing NNI: done in 8.95872 secs using 3991% CPU
Optimizing NNI: done in 8.58116 secs using 3998% CPU
Optimizing NNI: done in 9.10378 secs using 3998% CPU
Optimizing NNI: done in 8.35833 secs using 3998% CPU
Optimizing NNI: done in 7.20801 secs using 3999% CPU
Optimizing NNI: done in 8.82364 secs using 3999% CPU
Optimizing NNI: done in 8.82177 secs using 3998% CPU
Optimizing NNI: done in 8.42484 secs using 3998% CPU
Optimizing NNI: done in 9.14511 secs using 4000% CPU
Optimizing NNI: done in 8.21462 secs using 3999% CPU
Iteration 210 / LogL: -170257.370 / Time: 0h:33m:43s (0h:8m:33s left)
Optimizing NNI: done in 7.56431 secs using 3989% CPU
Optimizing NNI: done in 9.20957 secs using 3998% CPU
Optimizing NNI: done in 8.62934 secs using 3985% CPU
Optimizing NNI: done in 8.32904 secs using 4000% CPU
Optimizing NNI: done in 8.29784 secs using 3999% CPU
Optimizing NNI: done in 7.59551 secs using 3999% CPU
Optimizing NNI: done in 8.10873 secs using 4000% CPU
Optimizing NNI: done in 8.62913 secs using 3998% CPU
Optimizing NNI: done in 8.88482 secs using 3998% CPU
Optimizing NNI: done in 8.78187 secs using 3998% CPU
Iteration 220 / LogL: -170252.778 / Time: 0h:35m:8s (0h:6m:53s left)
Optimizing NNI: done in 7.45127 secs using 3999% CPU
Optimizing NNI: done in 8.56039 secs using 3979% CPU
Optimizing NNI: done in 9.36914 secs using 3998% CPU
Optimizing NNI: done in 9.66549 secs using 3998% CPU
Optimizing NNI: done in 8.22208 secs using 3999% CPU
Optimizing NNI: done in 9.23735 secs using 3993% CPU
Optimizing NNI: done in 9.04429 secs using 3998% CPU
Optimizing NNI: done in 8.50518 secs using 4000% CPU
Optimizing NNI: done in 8.33602 secs using 3999% CPU
Optimizing NNI: done in 7.19546 secs using 3999% CPU
Iteration 230 / LogL: -170259.476 / Time: 0h:36m:34s (0h:5m:16s left)
Optimizing NNI: done in 8.24875 secs using 3998% CPU
Optimizing NNI: done in 8.31295 secs using 3998% CPU
Optimizing NNI: done in 8.67392 secs using 3998% CPU
Optimizing NNI: done in 8.93652 secs using 3998% CPU
Optimizing NNI: done in 8.28647 secs using 3993% CPU
Optimizing NNI: done in 9.06418 secs using 3999% CPU
Optimizing NNI: done in 8.46186 secs using 3998% CPU
Optimizing NNI: done in 9.92195 secs using 3998% CPU
Optimizing NNI: done in 7.41524 secs using 3999% CPU
Optimizing NNI: done in 8.14407 secs using 4000% CPU
Iteration 240 / LogL: -170253.837 / Time: 0h:38m:0s (0h:3m:39s left)
Optimizing NNI: done in 8.89728 secs using 3997% CPU
Optimizing NNI: done in 7.45822 secs using 4000% CPU
Optimizing NNI: done in 7.44147 secs using 3998% CPU
Optimizing NNI: done in 9.01491 secs using 3994% CPU
Optimizing NNI: done in 9.15488 secs using 3999% CPU
Optimizing NNI: done in 8.54696 secs using 3999% CPU
Optimizing NNI: done in 7.93979 secs using 3999% CPU
Optimizing NNI: done in 7.90814 secs using 3998% CPU
Estimate model parameters (epsilon = 0.100)
BETTER TREE FOUND at iteration 248: -170246.178
Optimizing NNI: done in 8.49142 secs using 3999% CPU
Optimizing NNI: done in 7.85206 secs using 3999% CPU
Iteration 250 / LogL: -170296.152 / Time: 0h:39m:23s (0h:15m:30s left)
Optimizing NNI: done in 8.29541 secs using 3999% CPU
Optimizing NNI: done in 7.44323 secs using 3999% CPU
Optimizing NNI: done in 8.05058 secs using 4000% CPU
Optimizing NNI: done in 7.91396 secs using 4000% CPU
Estimate model parameters (epsilon = 0.100)
BETTER TREE FOUND at iteration 254: -170244.988
Optimizing NNI: done in 8.4197 secs using 3999% CPU
Optimizing NNI: done in 6.42475 secs using 3998% CPU
Optimizing NNI: done in 8.7254 secs using 3998% CPU
Optimizing NNI: done in 8.44796 secs using 3994% CPU
Optimizing NNI: done in 8.40457 secs using 3998% CPU
Optimizing NNI: done in 8.20627 secs using 4000% CPU
Iteration 260 / LogL: -170262.705 / Time: 0h:40m:44s (0h:14m:47s left)
Optimizing NNI: done in 7.87433 secs using 3999% CPU
Optimizing NNI: done in 7.25557 secs using 3991% CPU
Optimizing NNI: done in 6.84251 secs using 3999% CPU
Optimizing NNI: done in 7.75102 secs using 3999% CPU
Optimizing NNI: done in 7.74715 secs using 3999% CPU
Optimizing NNI: done in 6.76744 secs using 3999% CPU
Optimizing NNI: done in 7.08797 secs using 3998% CPU
Optimizing NNI: done in 8.14786 secs using 3999% CPU
Optimizing NNI: done in 7.12125 secs using 4000% CPU
Optimizing NNI: done in 7.65066 secs using 3999% CPU
Iteration 270 / LogL: -170270.288 / Time: 0h:41m:59s (0h:13m:6s left)
Optimizing NNI: done in 8.46876 secs using 3999% CPU
Optimizing NNI: done in 6.90424 secs using 3998% CPU
Optimizing NNI: done in 7.98362 secs using 3999% CPU
Optimizing NNI: done in 8.1389 secs using 3998% CPU
Estimate model parameters (epsilon = 0.100)
BETTER TREE FOUND at iteration 274: -170244.109
Optimizing NNI: done in 8.45067 secs using 3999% CPU
Optimizing NNI: done in 8.84062 secs using 3999% CPU
Optimizing NNI: done in 8.50517 secs using 3999% CPU
Optimizing NNI: done in 8.68294 secs using 4000% CPU
Optimizing NNI: done in 8.81016 secs using 4000% CPU
Optimizing NNI: done in 7.53498 secs using 3997% CPU
Iteration 280 / LogL: -170285.366 / Time: 0h:43m:22s (0h:14m:36s left)
Optimizing NNI: done in 6.96757 secs using 3999% CPU
Optimizing NNI: done in 8.05447 secs using 3999% CPU
Optimizing NNI: done in 7.77409 secs using 3998% CPU
Optimizing NNI: done in 7.68595 secs using 4000% CPU
Optimizing NNI: done in 8.51702 secs using 3999% CPU
Optimizing NNI: done in 7.52429 secs using 3999% CPU
Optimizing NNI: done in 7.25782 secs using 3998% CPU
Optimizing NNI: done in 7.91871 secs using 4000% CPU
Optimizing NNI: done in 8.80477 secs using 3998% CPU
Optimizing NNI: done in 8.19503 secs using 3999% CPU
Iteration 290 / LogL: -170254.691 / Time: 0h:44m:41s (0h:12m:59s left)
Optimizing NNI: done in 7.69494 secs using 3999% CPU
Optimizing NNI: done in 8.30712 secs using 3999% CPU
Optimizing NNI: done in 7.31246 secs using 3999% CPU
Optimizing NNI: done in 7.98092 secs using 3998% CPU
Optimizing NNI: done in 8.65126 secs using 3999% CPU
Optimizing NNI: done in 9.10025 secs using 3999% CPU
Optimizing NNI: done in 8.68548 secs using 3998% CPU
Optimizing NNI: done in 9.00868 secs using 3998% CPU
Optimizing NNI: done in 9.64275 secs using 3999% CPU
Optimizing NNI: done in 8.45946 secs using 3999% CPU
Iteration 300 / LogL: -170289.977 / Time: 0h:46m:7s (0h:11m:24s left)
Optimizing NNI: done in 7.1498 secs using 3998% CPU
Optimizing NNI: done in 8.93476 secs using 3999% CPU
Optimizing NNI: done in 8.84523 secs using 4000% CPU
Optimizing NNI: done in 8.25264 secs using 3999% CPU
Optimizing NNI: done in 9.15884 secs using 3999% CPU
Estimate model parameters (epsilon = 0.100)
BETTER TREE FOUND at iteration 305: -170242.313
Optimizing NNI: done in 7.99758 secs using 3998% CPU
Optimizing NNI: done in 7.70965 secs using 3998% CPU
Optimizing NNI: done in 8.39084 secs using 3997% CPU
Optimizing NNI: done in 7.48883 secs using 4000% CPU
Optimizing NNI: done in 8.25604 secs using 3998% CPU
Iteration 310 / LogL: -170247.155 / Time: 0h:47m:30s (0h:14m:36s left)
Optimizing NNI: done in 7.42713 secs using 3998% CPU
Optimizing NNI: done in 8.28602 secs using 3999% CPU
Optimizing NNI: done in 9.32458 secs using 3998% CPU
Optimizing NNI: done in 8.76215 secs using 4000% CPU
Optimizing NNI: done in 9.17173 secs using 3998% CPU
Optimizing NNI: done in 9.46855 secs using 3998% CPU
Optimizing NNI: done in 7.84013 secs using 3999% CPU
Optimizing NNI: done in 8.67689 secs using 3998% CPU
Optimizing NNI: done in 8.62355 secs using 3999% CPU
Optimizing NNI: done in 9.27275 secs using 3976% CPU
Iteration 320 / LogL: -170248.733 / Time: 0h:48m:57s (0h:13m:2s left)
Optimizing NNI: done in 8.35391 secs using 3999% CPU
Optimizing NNI: done in 8.65292 secs using 3998% CPU
Optimizing NNI: done in 8.99377 secs using 3998% CPU
Optimizing NNI: done in 7.91793 secs using 3999% CPU
Optimizing NNI: done in 6.97238 secs using 3998% CPU
Optimizing NNI: done in 8.86961 secs using 4000% CPU
Optimizing NNI: done in 8.70634 secs using 3997% CPU
Optimizing NNI: done in 8.78596 secs using 3998% CPU
Optimizing NNI: done in 7.02519 secs using 3996% CPU
Optimizing NNI: done in 8.60655 secs using 3956% CPU
Iteration 330 / LogL: -170278.401 / Time: 0h:50m:20s (0h:11m:28s left)
Optimizing NNI: done in 8.42552 secs using 3999% CPU
Optimizing NNI: done in 8.74301 secs using 3999% CPU
Optimizing NNI: done in 9.2788 secs using 3961% CPU
Optimizing NNI: done in 8.84575 secs using 3934% CPU
Optimizing NNI: done in 8.40747 secs using 3998% CPU
Optimizing NNI: done in 8.34935 secs using 3998% CPU
Optimizing NNI: done in 8.86497 secs using 3999% CPU
Optimizing NNI: done in 8.96211 secs using 3998% CPU
Optimizing NNI: done in 8.06366 secs using 3999% CPU
Optimizing NNI: done in 8.40568 secs using 3998% CPU
Iteration 340 / LogL: -170264.283 / Time: 0h:51m:47s (0h:9m:55s left)
Optimizing NNI: done in 7.60977 secs using 3998% CPU
Optimizing NNI: done in 8.02016 secs using 3999% CPU
Optimizing NNI: done in 7.183 secs using 3999% CPU
Optimizing NNI: done in 7.58706 secs using 3999% CPU
Optimizing NNI: done in 8.32371 secs using 3999% CPU
Optimizing NNI: done in 7.9658 secs using 3997% CPU
Optimizing NNI: done in 7.52008 secs using 3999% CPU
Optimizing NNI: done in 7.9997 secs using 3999% CPU
Optimizing NNI: done in 8.38383 secs using 3999% CPU
Optimizing NNI: done in 8.00933 secs using 3998% CPU
Iteration 350 / LogL: -170262.938 / Time: 0h:53m:6s (0h:8m:22s left)
Optimizing NNI: done in 8.52785 secs using 3999% CPU
Optimizing NNI: done in 7.54939 secs using 3998% CPU
Optimizing NNI: done in 9.15404 secs using 4000% CPU
Estimate model parameters (epsilon = 0.100)
BETTER TREE FOUND at iteration 353: -170241.963
Optimizing NNI: done in 8.53637 secs using 3999% CPU
Optimizing NNI: done in 7.9476 secs using 3999% CPU
Optimizing NNI: done in 7.60023 secs using 3998% CPU
Optimizing NNI: done in 7.12753 secs using 3999% CPU
Optimizing NNI: done in 7.52041 secs using 3999% CPU
Optimizing NNI: done in 9.49124 secs using 3999% CPU
Optimizing NNI: done in 8.12963 secs using 3998% CPU
Iteration 360 / LogL: -170243.659 / Time: 0h:54m:28s (0h:14m:6s left)
Optimizing NNI: done in 7.42341 secs using 3999% CPU
Optimizing NNI: done in 8.21908 secs using 3999% CPU
Optimizing NNI: done in 8.05133 secs using 3999% CPU
Optimizing NNI: done in 9.31605 secs using 3998% CPU
Optimizing NNI: done in 8.49286 secs using 4000% CPU
Optimizing NNI: done in 7.61181 secs using 3999% CPU
Optimizing NNI: done in 8.08294 secs using 3997% CPU
Optimizing NNI: done in 7.91649 secs using 3999% CPU
Optimizing NNI: done in 7.62583 secs using 4000% CPU
Optimizing NNI: done in 8.23813 secs using 3997% CPU
Iteration 370 / LogL: -170274.600 / Time: 0h:55m:50s (0h:12m:33s left)
Optimizing NNI: done in 7.40556 secs using 4000% CPU
Optimizing NNI: done in 8.54917 secs using 4000% CPU
Optimizing NNI: done in 8.79538 secs using 3999% CPU
Optimizing NNI: done in 8.30729 secs using 3999% CPU
Optimizing NNI: done in 7.67239 secs using 4001% CPU
Optimizing NNI: done in 8.1976 secs using 4000% CPU
Optimizing NNI: done in 8.53055 secs using 3997% CPU
Optimizing NNI: done in 7.39891 secs using 3999% CPU
Optimizing NNI: done in 8.58204 secs using 3998% CPU
Optimizing NNI: done in 7.77766 secs using 3998% CPU
Estimate model parameters (epsilon = 0.100)
BETTER TREE FOUND at iteration 380: -170241.730
Iteration 380 / LogL: -170241.730 / Time: 0h:57m:12s (0h:15m:5s left)
Optimizing NNI: done in 8.81884 secs using 3998% CPU
Estimate model parameters (epsilon = 0.100)
BETTER TREE FOUND at iteration 381: -170240.658
Optimizing NNI: done in 7.90489 secs using 4000% CPU
Optimizing NNI: done in 7.48203 secs using 3998% CPU
Optimizing NNI: done in 7.4986 secs using 3999% CPU
Optimizing NNI: done in 9.12562 secs using 3998% CPU
Optimizing NNI: done in 8.24286 secs using 3999% CPU
Optimizing NNI: done in 7.01854 secs using 3997% CPU
Optimizing NNI: done in 8.39937 secs using 3998% CPU
Optimizing NNI: done in 7.24174 secs using 3997% CPU
Optimizing NNI: done in 7.67668 secs using 3998% CPU
Iteration 390 / LogL: -170257.587 / Time: 0h:58m:32s (0h:13m:41s left)
Optimizing NNI: done in 7.98595 secs using 3998% CPU
Optimizing NNI: done in 8.35338 secs using 3998% CPU
Optimizing NNI: done in 7.96781 secs using 3999% CPU
Optimizing NNI: done in 7.54651 secs using 4000% CPU
Optimizing NNI: done in 7.99105 secs using 3997% CPU
Optimizing NNI: done in 7.86 secs using 3999% CPU
Estimate model parameters (epsilon = 0.100)
BETTER TREE FOUND at iteration 396: -170240.372
Optimizing NNI: done in 7.43647 secs using 3998% CPU
Optimizing NNI: done in 8.02465 secs using 3999% CPU
Optimizing NNI: done in 8.22938 secs using 3998% CPU
Optimizing NNI: done in 8.7877 secs using 3999% CPU
Iteration 400 / LogL: -170245.707 / Time: 0h:59m:53s (0h:14m:24s left)
Optimizing NNI: done in 8.7289 secs using 3996% CPU
Optimizing NNI: done in 8.15469 secs using 3999% CPU
Optimizing NNI: done in 6.39303 secs using 3998% CPU
Optimizing NNI: done in 8.06102 secs using 3995% CPU
Optimizing NNI: done in 7.63262 secs using 3999% CPU
Optimizing NNI: done in 8.25303 secs using 3998% CPU
Optimizing NNI: done in 7.47395 secs using 4000% CPU
Optimizing NNI: done in 7.23243 secs using 3999% CPU
Optimizing NNI: done in 9.09225 secs using 3998% CPU
Optimizing NNI: done in 8.43653 secs using 3971% CPU
Iteration 410 / LogL: -170245.595 / Time: 1h:1m:13s (0h:12m:52s left)
Optimizing NNI: done in 6.74832 secs using 3998% CPU
Optimizing NNI: done in 8.73742 secs using 3998% CPU
Optimizing NNI: done in 8.25086 secs using 4000% CPU
Optimizing NNI: done in 8.15843 secs using 3997% CPU
Optimizing NNI: done in 7.60227 secs using 4000% CPU
Optimizing NNI: done in 7.69044 secs using 3997% CPU
Optimizing NNI: done in 8.6127 secs using 3998% CPU
Optimizing NNI: done in 7.18234 secs using 4000% CPU
Optimizing NNI: done in 7.26199 secs using 4000% CPU
Optimizing NNI: done in 8.29497 secs using 3999% CPU
Iteration 420 / LogL: -170253.860 / Time: 1h:2m:32s (0h:11m:20s left)
Optimizing NNI: done in 8.01141 secs using 3999% CPU
Optimizing NNI: done in 8.11097 secs using 3997% CPU
Optimizing NNI: done in 7.2615 secs using 4000% CPU
Optimizing NNI: done in 7.94067 secs using 4000% CPU
Optimizing NNI: done in 8.3947 secs using 3998% CPU
Optimizing NNI: done in 8.16073 secs using 3999% CPU
Optimizing NNI: done in 8.87214 secs using 3998% CPU
Optimizing NNI: done in 8.14026 secs using 3998% CPU
Optimizing NNI: done in 7.8609 secs using 3998% CPU
Optimizing NNI: done in 7.63968 secs using 3999% CPU
Iteration 430 / LogL: -170263.340 / Time: 1h:3m:53s (0h:9m:49s left)
Optimizing NNI: done in 7.25185 secs using 3999% CPU
Optimizing NNI: done in 7.88501 secs using 3999% CPU
Optimizing NNI: done in 8.46867 secs using 3998% CPU
Optimizing NNI: done in 7.45609 secs using 3999% CPU
Optimizing NNI: done in 8.81818 secs using 3998% CPU
Optimizing NNI: done in 7.38355 secs using 3999% CPU
Optimizing NNI: done in 7.8263 secs using 4000% CPU
Optimizing NNI: done in 8.20347 secs using 3999% CPU
Optimizing NNI: done in 8.70729 secs using 3999% CPU
Optimizing NNI: done in 8.82081 secs using 3999% CPU
Iteration 440 / LogL: -170256.713 / Time: 1h:5m:14s (0h:8m:19s left)
Optimizing NNI: done in 8.37076 secs using 3997% CPU
Optimizing NNI: done in 7.81101 secs using 3999% CPU
Optimizing NNI: done in 7.37501 secs using 3997% CPU
Optimizing NNI: done in 7.433 secs using 3998% CPU
Optimizing NNI: done in 7.58044 secs using 3998% CPU
Optimizing NNI: done in 8.50631 secs using 3997% CPU
Optimizing NNI: done in 7.61001 secs using 4000% CPU
Optimizing NNI: done in 8.40965 secs using 4000% CPU
Optimizing NNI: done in 8.0315 secs using 3997% CPU
Optimizing NNI: done in 8.20116 secs using 3998% CPU
Iteration 450 / LogL: -170269.233 / Time: 1h:6m:33s (0h:6m:49s left)
Optimizing NNI: done in 8.0247 secs using 3998% CPU
Optimizing NNI: done in 8.17192 secs using 3999% CPU
Optimizing NNI: done in 9.12141 secs using 4000% CPU
Optimizing NNI: done in 7.67652 secs using 4001% CPU
Optimizing NNI: done in 8.2644 secs using 4000% CPU
Optimizing NNI: done in 7.44266 secs using 3999% CPU
Optimizing NNI: done in 8.18442 secs using 3998% CPU
Optimizing NNI: done in 7.69422 secs using 3997% CPU
Optimizing NNI: done in 7.67578 secs using 3999% CPU
Optimizing NNI: done in 7.40832 secs using 4001% CPU
Iteration 460 / LogL: -170257.195 / Time: 1h:7m:53s (0h:5m:19s left)
Optimizing NNI: done in 7.28792 secs using 3998% CPU
Optimizing NNI: done in 8.06004 secs using 3999% CPU
Optimizing NNI: done in 8.45214 secs using 3998% CPU
Optimizing NNI: done in 8.68331 secs using 3997% CPU
Optimizing NNI: done in 7.74868 secs using 3998% CPU
Optimizing NNI: done in 9.0408 secs using 3999% CPU
Optimizing NNI: done in 8.07368 secs using 3997% CPU
Optimizing NNI: done in 7.33856 secs using 4000% CPU
Optimizing NNI: done in 9.08812 secs using 3999% CPU
Optimizing NNI: done in 11.7495 secs using 3988% CPU
Iteration 470 / LogL: -170245.477 / Time: 1h:9m:19s (0h:3m:50s left)
Optimizing NNI: done in 8.43217 secs using 3998% CPU
Optimizing NNI: done in 10.1503 secs using 3998% CPU
Optimizing NNI: done in 9.25011 secs using 3998% CPU
Optimizing NNI: done in 9.03267 secs using 4000% CPU
Optimizing NNI: done in 9.04667 secs using 3997% CPU
Optimizing NNI: done in 8.90847 secs using 3998% CPU
Estimate model parameters (epsilon = 0.100)
BETTER TREE FOUND at iteration 476: -170239.516
Optimizing NNI: done in 9.3141 secs using 3997% CPU
Optimizing NNI: done in 9.70041 secs using 3998% CPU
Optimizing NNI: done in 10.1426 secs using 3998% CPU
Optimizing NNI: done in 8.97644 secs using 3998% CPU
Iteration 480 / LogL: -170252.282 / Time: 1h:10m:53s (0h:14m:12s left)
Optimizing NNI: done in 8.72075 secs using 3998% CPU
Optimizing NNI: done in 9.34706 secs using 3999% CPU
Optimizing NNI: done in 9.26598 secs using 3999% CPU
Optimizing NNI: done in 8.3637 secs using 3998% CPU
Optimizing NNI: done in 8.9945 secs using 3997% CPU
Optimizing NNI: done in 8.46075 secs using 3998% CPU
Optimizing NNI: done in 10.0839 secs using 3998% CPU
Optimizing NNI: done in 8.23882 secs using 3998% CPU
Optimizing NNI: done in 7.63279 secs using 3998% CPU
Optimizing NNI: done in 9.02968 secs using 3998% CPU
Iteration 490 / LogL: -170282.093 / Time: 1h:12m:22s (0h:12m:43s left)
Optimizing NNI: done in 7.45278 secs using 3997% CPU
Optimizing NNI: done in 7.50732 secs using 3999% CPU
Optimizing NNI: done in 7.98188 secs using 3998% CPU
Optimizing NNI: done in 8.45016 secs using 4000% CPU
Optimizing NNI: done in 8.52255 secs using 3997% CPU
Optimizing NNI: done in 7.89189 secs using 3998% CPU
Optimizing NNI: done in 10.0519 secs using 3999% CPU
Optimizing NNI: done in 8.58951 secs using 3998% CPU
Optimizing NNI: done in 8.06131 secs using 4000% CPU
Optimizing NNI: done in 8.31435 secs using 3997% CPU
Iteration 500 / LogL: -170241.705 / Time: 1h:13m:45s (0h:11m:13s left)
Optimizing NNI: done in 8.23797 secs using 4000% CPU
Optimizing NNI: done in 8.76821 secs using 3999% CPU
Optimizing NNI: done in 8.04237 secs using 3999% CPU
Optimizing NNI: done in 8.07409 secs using 4000% CPU
Optimizing NNI: done in 8.20568 secs using 3997% CPU
Optimizing NNI: done in 9.09019 secs using 3998% CPU
Optimizing NNI: done in 8.04181 secs using 3997% CPU
Optimizing NNI: done in 8.9895 secs using 3998% CPU
Optimizing NNI: done in 7.2967 secs using 3998% CPU
Optimizing NNI: done in 8.49706 secs using 3998% CPU
Iteration 510 / LogL: -170280.254 / Time: 1h:15m:9s (0h:9m:44s left)
Optimizing NNI: done in 8.47174 secs using 3999% CPU
Optimizing NNI: done in 8.22324 secs using 3999% CPU
Optimizing NNI: done in 7.2417 secs using 3998% CPU
Optimizing NNI: done in 9.75083 secs using 3999% CPU
Optimizing NNI: done in 7.67844 secs using 3997% CPU
Optimizing NNI: done in 7.49715 secs using 3997% CPU
Optimizing NNI: done in 8.43206 secs using 3999% CPU
Optimizing NNI: done in 7.46964 secs using 3994% CPU
Optimizing NNI: done in 7.96166 secs using 4000% CPU
Optimizing NNI: done in 9.15915 secs using 3999% CPU
Iteration 520 / LogL: -170244.076 / Time: 1h:16m:31s (0h:8m:15s left)
Optimizing NNI: done in 9.19077 secs using 3999% CPU
Optimizing NNI: done in 7.2994 secs using 3998% CPU
Optimizing NNI: done in 7.48783 secs using 3999% CPU
Optimizing NNI: done in 7.58309 secs using 3999% CPU
Optimizing NNI: done in 7.2506 secs using 3997% CPU
Optimizing NNI: done in 7.87388 secs using 3997% CPU
Optimizing NNI: done in 6.87287 secs using 3998% CPU
Optimizing NNI: done in 8.37653 secs using 3998% CPU
Optimizing NNI: done in 8.79714 secs using 3998% CPU
Optimizing NNI: done in 7.68382 secs using 3999% CPU
Iteration 530 / LogL: -170317.087 / Time: 1h:17m:50s (0h:6m:46s left)
Optimizing NNI: done in 7.2907 secs using 3997% CPU
Optimizing NNI: done in 8.54387 secs using 3999% CPU
Optimizing NNI: done in 8.31055 secs using 3997% CPU
Optimizing NNI: done in 7.78654 secs using 3999% CPU
Optimizing NNI: done in 8.49671 secs using 3998% CPU
Optimizing NNI: done in 7.85306 secs using 4000% CPU
Optimizing NNI: done in 8.06012 secs using 3999% CPU
Optimizing NNI: done in 8.0138 secs using 3999% CPU
Optimizing NNI: done in 7.79594 secs using 3999% CPU
Optimizing NNI: done in 8.6282 secs using 3999% CPU
Iteration 540 / LogL: -170257.810 / Time: 1h:19m:11s (0h:5m:17s left)
Optimizing NNI: done in 7.4161 secs using 3998% CPU
Optimizing NNI: done in 8.67009 secs using 3992% CPU
Optimizing NNI: done in 8.25785 secs using 4000% CPU
Optimizing NNI: done in 9.05915 secs using 3997% CPU
Optimizing NNI: done in 8.2014 secs using 3994% CPU
Optimizing NNI: done in 8.0291 secs using 3998% CPU
Optimizing NNI: done in 7.75878 secs using 3997% CPU
Optimizing NNI: done in 8.06437 secs using 3999% CPU
Optimizing NNI: done in 8.20004 secs using 3999% CPU
Optimizing NNI: done in 9.03875 secs using 3991% CPU
Iteration 550 / LogL: -170246.677 / Time: 1h:20m:34s (0h:3m:48s left)
Optimizing NNI: done in 8.16535 secs using 4000% CPU
Optimizing NNI: done in 8.41927 secs using 3996% CPU
Optimizing NNI: done in 8.03033 secs using 3999% CPU
Optimizing NNI: done in 8.26113 secs using 3998% CPU
Optimizing NNI: done in 7.68009 secs using 3998% CPU
Optimizing NNI: done in 7.7179 secs using 3997% CPU
Optimizing NNI: done in 8.09401 secs using 3999% CPU
Optimizing NNI: done in 8.37127 secs using 3999% CPU
Optimizing NNI: done in 7.56594 secs using 3999% CPU
Optimizing NNI: done in 9.22918 secs using 3998% CPU
Iteration 560 / LogL: -170272.531 / Time: 1h:21m:56s (0h:2m:20s left)
Optimizing NNI: done in 7.79673 secs using 3998% CPU
Optimizing NNI: done in 8.71257 secs using 3998% CPU
Optimizing NNI: done in 7.64657 secs using 3998% CPU
Optimizing NNI: done in 7.33011 secs using 4000% CPU
Optimizing NNI: done in 6.25045 secs using 4000% CPU
Optimizing NNI: done in 7.56096 secs using 3998% CPU
Optimizing NNI: done in 9.11302 secs using 3998% CPU
Optimizing NNI: done in 7.60952 secs using 4000% CPU
Optimizing NNI: done in 8.78991 secs using 3998% CPU
Optimizing NNI: done in 7.55326 secs using 3998% CPU
Iteration 570 / LogL: -170244.514 / Time: 1h:23m:15s (0h:0m:52s left)
Optimizing NNI: done in 7.40166 secs using 4000% CPU
Optimizing NNI: done in 7.94647 secs using 4000% CPU
Optimizing NNI: done in 8.62657 secs using 3993% CPU
Optimizing NNI: done in 8.47298 secs using 3999% CPU
Optimizing NNI: done in 7.82472 secs using 3998% CPU
Optimizing NNI: done in 7.06159 secs using 4000% CPU
Optimizing NNI: done in 7.53653 secs using 3999% CPU
TREE SEARCH COMPLETED AFTER 577 ITERATIONS / Time: 1h:24m:10s

--------------------------------------------------------------------
|                    FINALIZING TREE SEARCH                        |
--------------------------------------------------------------------
Performs final model parameters optimization
Estimate model parameters (epsilon = 0.010)
1. Initial log-likelihood: -170239.516
Optimal log-likelihood: -170239.513
Proportion of invariable sites: 0.000
Gamma shape alpha: 1.463
Parameters optimization took 1 rounds (0.482 sec)
BEST SCORE FOUND : -170239.513
Total tree length: 136.425

Total number of iterations: 577
CPU time used for tree search: 197944.480 sec (54h:59m:4s)
Wall-clock time used for tree search: 5016.896 sec (1h:23m:36s)
Total CPU time used: 199090.684 sec (55h:18m:10s)
Total wall-clock time used: 5050.622 sec (1h:24m:10s)

===> START BOOTSTRAP REPLICATE NUMBER 10

Creating bootstrap alignment (seed: 653151)...

Create initial parsimony tree by phylogenetic likelihood library (PLL)... 0.573 seconds

NOTE: 344 MB RAM (0 GB) is required!
Estimate model parameters (epsilon = 0.100)
1. Initial log-likelihood: -202758.325
2. Current log-likelihood: -176072.825
3. Current log-likelihood: -175674.301
4. Current log-likelihood: -175610.968
5. Current log-likelihood: -175581.333
6. Current log-likelihood: -175566.790
7. Current log-likelihood: -175559.945
8. Current log-likelihood: -175556.795
9. Current log-likelihood: -175555.429
10. Current log-likelihood: -175554.870
11. Current log-likelihood: -175554.651
Optimal log-likelihood: -175554.557
Proportion of invariable sites: 0.004
Gamma shape alpha: 1.387
Parameters optimization took 11 rounds (6.279 sec)
Wrote distance file to... 
Computing ML distances based on estimated model parameters...
Calculating distance matrix: done in 0.48739 secs using 3966% CPU
Computing ML distances took 0.488153 sec (of wall-clock time) 19.342710 sec (of CPU time)
WARNING: Some pairwise ML distances are too long (saturated)
Setting up auxiliary I and S matrices: done in 0.0239494 secs using 2283% CPU
Constructing RapidNJ tree: done in 12.6758 secs using 2570% CPU
Computing RapidNJ tree took 12.699844 sec (of wall-clock time) 326.300501 sec (of CPU time)
Log-likelihood of RapidNJ tree: -178036.346
--------------------------------------------------------------------
|             INITIALIZING CANDIDATE TREE SET                      |
--------------------------------------------------------------------
Generating 98 parsimony trees... 56.834 second
Computing log-likelihood of 98 initial trees ... 41.079 seconds
Current best score: -175554.557

Do NNI search on 20 best initial trees
Optimizing NNI: done in 4.99224 secs using 3998% CPU
Estimate model parameters (epsilon = 0.100)
BETTER TREE FOUND at iteration 1: -175108.196
Optimizing NNI: done in 7.2259 secs using 3999% CPU
Estimate model parameters (epsilon = 0.100)
BETTER TREE FOUND at iteration 2: -174817.787
Optimizing NNI: done in 7.91419 secs using 3989% CPU
Optimizing NNI: done in 8.18217 secs using 3997% CPU
Optimizing NNI: done in 8.6216 secs using 3999% CPU
Optimizing NNI: done in 6.92069 secs using 3998% CPU
Optimizing NNI: done in 7.36016 secs using 3998% CPU
Estimate model parameters (epsilon = 0.100)
BETTER TREE FOUND at iteration 7: -174815.941
Optimizing NNI: done in 7.4639 secs using 3998% CPU
Estimate model parameters (epsilon = 0.100)
BETTER TREE FOUND at iteration 8: -174800.617
Optimizing NNI: done in 8.02559 secs using 4000% CPU
Estimate model parameters (epsilon = 0.100)
BETTER TREE FOUND at iteration 9: -174752.782
Optimizing NNI: done in 6.66384 secs using 3999% CPU
Iteration 10 / LogL: -174794.382 / Time: 0h:3m:18s
Optimizing NNI: done in 8.32106 secs using 3987% CPU
Optimizing NNI: done in 8.09249 secs using 3999% CPU
Optimizing NNI: done in 9.21299 secs using 3998% CPU
Optimizing NNI: done in 7.22603 secs using 4000% CPU
Optimizing NNI: done in 9.23071 secs using 3999% CPU
Optimizing NNI: done in 8.19573 secs using 3982% CPU
Optimizing NNI: done in 7.9914 secs using 3999% CPU
Optimizing NNI: done in 7.59532 secs using 3999% CPU
Optimizing NNI: done in 6.62163 secs using 3998% CPU
Optimizing NNI: done in 8.15882 secs using 3999% CPU
Iteration 20 / LogL: -174800.995 / Time: 0h:4m:39s
Finish initializing candidate tree set (20)
Current best tree score: -174752.782 / CPU time: 256.199
Number of iterations: 20
--------------------------------------------------------------------
|               OPTIMIZING CANDIDATE TREE SET                      |
--------------------------------------------------------------------
Optimizing NNI: done in 7.1628 secs using 3997% CPU
Optimizing NNI: done in 7.04787 secs using 3998% CPU
Optimizing NNI: done in 6.23433 secs using 4000% CPU
Optimizing NNI: done in 6.86413 secs using 3998% CPU
Estimate model parameters (epsilon = 0.100)
BETTER TREE FOUND at iteration 24: -174741.338
Optimizing NNI: done in 8.02769 secs using 3999% CPU
Optimizing NNI: done in 6.20959 secs using 4000% CPU
Optimizing NNI: done in 7.47276 secs using 3998% CPU
Optimizing NNI: done in 6.78723 secs using 3997% CPU
Optimizing NNI: done in 8.16201 secs using 3999% CPU
Optimizing NNI: done in 7.29198 secs using 3998% CPU
Iteration 30 / LogL: -174748.164 / Time: 0h:5m:51s (0h:18m:57s left)
Optimizing NNI: done in 7.69238 secs using 3999% CPU
Optimizing NNI: done in 7.28667 secs using 4000% CPU
Optimizing NNI: done in 5.76535 secs using 4001% CPU
Optimizing NNI: done in 6.70897 secs using 4000% CPU
Optimizing NNI: done in 7.40207 secs using 4000% CPU
Optimizing NNI: done in 7.35529 secs using 3999% CPU
Optimizing NNI: done in 6.42911 secs using 3998% CPU
Optimizing NNI: done in 7.48668 secs using 3997% CPU
Optimizing NNI: done in 7.77476 secs using 3999% CPU
Optimizing NNI: done in 6.49758 secs using 4000% CPU
Iteration 40 / LogL: -174757.920 / Time: 0h:7m:2s (0h:15m:8s left)
Optimizing NNI: done in 7.52175 secs using 3998% CPU
Optimizing NNI: done in 7.69043 secs using 4000% CPU
Optimizing NNI: done in 7.01203 secs using 3999% CPU
Optimizing NNI: done in 7.90272 secs using 3999% CPU
Optimizing NNI: done in 8.10846 secs using 3998% CPU
Optimizing NNI: done in 7.00833 secs using 3998% CPU
Estimate model parameters (epsilon = 0.100)
BETTER TREE FOUND at iteration 46: -174739.118
Optimizing NNI: done in 6.16056 secs using 3998% CPU
Optimizing NNI: done in 6.4665 secs using 3997% CPU
Optimizing NNI: done in 6.40912 secs using 4001% CPU
Optimizing NNI: done in 7.25602 secs using 3999% CPU
Iteration 50 / LogL: -174754.096 / Time: 0h:8m:14s (0h:16m:8s left)
Optimizing NNI: done in 6.90632 secs using 3999% CPU
Optimizing NNI: done in 7.54652 secs using 3997% CPU
Estimate model parameters (epsilon = 0.100)
BETTER TREE FOUND at iteration 52: -174727.770
Optimizing NNI: done in 7.10551 secs using 3988% CPU
Optimizing NNI: done in 7.25173 secs using 3993% CPU
Optimizing NNI: done in 6.63831 secs using 4000% CPU
Optimizing NNI: done in 6.73522 secs using 3997% CPU
Optimizing NNI: done in 7.46125 secs using 3998% CPU
Optimizing NNI: done in 7.36396 secs using 3999% CPU
Optimizing NNI: done in 6.89264 secs using 3999% CPU
Optimizing NNI: done in 7.69657 secs using 3999% CPU
Iteration 60 / LogL: -174730.717 / Time: 0h:9m:27s (0h:14m:43s left)
Optimizing NNI: done in 6.55076 secs using 3997% CPU
Optimizing NNI: done in 7.25265 secs using 3998% CPU
Optimizing NNI: done in 7.82429 secs using 3999% CPU
Optimizing NNI: done in 7.26937 secs using 4000% CPU
Optimizing NNI: done in 7.01727 secs using 3998% CPU
Optimizing NNI: done in 9.10783 secs using 3999% CPU
Optimizing NNI: done in 7.27585 secs using 3999% CPU
Optimizing NNI: done in 5.55463 secs using 4000% CPU
Optimizing NNI: done in 6.94978 secs using 3997% CPU
Optimizing NNI: done in 6.64795 secs using 3999% CPU
Iteration 70 / LogL: -174729.742 / Time: 0h:10m:39s (0h:12m:38s left)
Optimizing NNI: done in 7.47727 secs using 3998% CPU
Optimizing NNI: done in 7.31617 secs using 3998% CPU
Estimate model parameters (epsilon = 0.100)
BETTER TREE FOUND at iteration 72: -174719.384
Optimizing NNI: done in 7.67866 secs using 3999% CPU
Optimizing NNI: done in 7.39261 secs using 3976% CPU
Optimizing NNI: done in 7.50025 secs using 3999% CPU
Optimizing NNI: done in 7.40648 secs using 3999% CPU
Optimizing NNI: done in 7.38421 secs using 3999% CPU
Estimate model parameters (epsilon = 0.100)
BETTER TREE FOUND at iteration 77: -174718.805
Optimizing NNI: done in 7.23503 secs using 3997% CPU
Optimizing NNI: done in 6.89281 secs using 3998% CPU
Optimizing NNI: done in 5.55581 secs using 3999% CPU
Iteration 80 / LogL: -174744.234 / Time: 0h:11m:52s (0h:14m:34s left)
Optimizing NNI: done in 8.99254 secs using 3998% CPU
Optimizing NNI: done in 7.25957 secs using 3999% CPU
Optimizing NNI: done in 7.81627 secs using 3999% CPU
Optimizing NNI: done in 6.97453 secs using 3997% CPU
Optimizing NNI: done in 7.12787 secs using 3999% CPU
Optimizing NNI: done in 7.30502 secs using 3998% CPU
Optimizing NNI: done in 6.41539 secs using 3997% CPU
Optimizing NNI: done in 6.5371 secs using 3998% CPU
Optimizing NNI: done in 6.82602 secs using 3999% CPU
Optimizing NNI: done in 7.32283 secs using 3999% CPU
Iteration 90 / LogL: -174721.375 / Time: 0h:13m:5s (0h:12m:47s left)
Optimizing NNI: done in 6.57131 secs using 3999% CPU
Optimizing NNI: done in 6.80381 secs using 3999% CPU
Optimizing NNI: done in 6.70652 secs using 4000% CPU
Optimizing NNI: done in 6.47385 secs using 3997% CPU
Optimizing NNI: done in 8.68543 secs using 3998% CPU
Optimizing NNI: done in 7.70363 secs using 3999% CPU
Optimizing NNI: done in 7.05147 secs using 3999% CPU
Optimizing NNI: done in 7.43278 secs using 3998% CPU
Optimizing NNI: done in 6.53614 secs using 3998% CPU
Estimate model parameters (epsilon = 0.100)
BETTER TREE FOUND at iteration 99: -174717.076
Optimizing NNI: done in 6.25923 secs using 3997% CPU
Iteration 100 / LogL: -174726.341 / Time: 0h:14m:17s (0h:14m:16s left)
Optimizing NNI: done in 6.44033 secs using 3999% CPU
Optimizing NNI: done in 7.38717 secs using 3999% CPU
Optimizing NNI: done in 6.35983 secs using 3999% CPU
Optimizing NNI: done in 7.13988 secs using 3999% CPU
Optimizing NNI: done in 6.62001 secs using 3998% CPU
Optimizing NNI: done in 6.92916 secs using 3998% CPU
Optimizing NNI: done in 6.59707 secs using 3998% CPU
Optimizing NNI: done in 7.75848 secs using 3997% CPU
Optimizing NNI: done in 6.22436 secs using 3998% CPU
Optimizing NNI: done in 7.91423 secs using 3997% CPU
Iteration 110 / LogL: -174743.083 / Time: 0h:15m:27s (0h:12m:36s left)
Optimizing NNI: done in 6.65004 secs using 4000% CPU
Optimizing NNI: done in 7.19809 secs using 3998% CPU
Optimizing NNI: done in 7.6392 secs using 3997% CPU
Optimizing NNI: done in 6.73033 secs using 3999% CPU
Optimizing NNI: done in 6.99668 secs using 4001% CPU
Optimizing NNI: done in 7.17619 secs using 3999% CPU
Optimizing NNI: done in 6.83417 secs using 3998% CPU
Optimizing NNI: done in 6.54048 secs using 3998% CPU
Optimizing NNI: done in 7.22176 secs using 3998% CPU
Optimizing NNI: done in 6.1957 secs using 3998% CPU
Iteration 120 / LogL: -174782.153 / Time: 0h:16m:36s (0h:11m:1s left)
Optimizing NNI: done in 7.38974 secs using 4000% CPU
Optimizing NNI: done in 6.4994 secs using 3999% CPU
Optimizing NNI: done in 7.5439 secs using 3998% CPU
Optimizing NNI: done in 7.09891 secs using 3997% CPU
Optimizing NNI: done in 7.03327 secs using 3998% CPU
Optimizing NNI: done in 6.85997 secs using 3999% CPU
Optimizing NNI: done in 7.74282 secs using 3997% CPU
Optimizing NNI: done in 7.09705 secs using 4000% CPU
Optimizing NNI: done in 6.97897 secs using 3999% CPU
Optimizing NNI: done in 7.02384 secs using 3999% CPU
Iteration 130 / LogL: -174734.384 / Time: 0h:17m:48s (0h:9m:31s left)
Optimizing NNI: done in 6.29494 secs using 3999% CPU
Optimizing NNI: done in 7.11192 secs using 3999% CPU
Optimizing NNI: done in 6.30173 secs using 4000% CPU
Optimizing NNI: done in 7.42624 secs using 4000% CPU
Optimizing NNI: done in 7.4081 secs using 3999% CPU
Optimizing NNI: done in 6.83562 secs using 3996% CPU
Optimizing NNI: done in 6.7495 secs using 3998% CPU
Optimizing NNI: done in 6.28673 secs using 4000% CPU
Optimizing NNI: done in 6.83128 secs using 4000% CPU
Optimizing NNI: done in 6.97951 secs using 3998% CPU
Iteration 140 / LogL: -174723.216 / Time: 0h:18m:56s (0h:8m:2s left)
Optimizing NNI: done in 6.2527 secs using 3999% CPU
Optimizing NNI: done in 7.33707 secs using 3998% CPU
Optimizing NNI: done in 6.05204 secs using 3998% CPU
Optimizing NNI: done in 6.58649 secs using 4000% CPU
Optimizing NNI: done in 6.7657 secs using 4000% CPU
Optimizing NNI: done in 6.88911 secs using 3998% CPU
Optimizing NNI: done in 6.63189 secs using 3998% CPU
Optimizing NNI: done in 6.40165 secs using 3998% CPU
Optimizing NNI: done in 8.15425 secs using 3997% CPU
Optimizing NNI: done in 6.9849 secs using 3999% CPU
Iteration 150 / LogL: -174750.932 / Time: 0h:20m:5s (0h:6m:36s left)
Optimizing NNI: done in 7.33532 secs using 3999% CPU
Optimizing NNI: done in 7.94755 secs using 3998% CPU
Optimizing NNI: done in 6.25985 secs using 3998% CPU
Optimizing NNI: done in 6.49587 secs using 3998% CPU
Optimizing NNI: done in 6.92224 secs using 3997% CPU
Optimizing NNI: done in 7.187 secs using 3999% CPU
Optimizing NNI: done in 6.75113 secs using 3999% CPU
Optimizing NNI: done in 7.6336 secs using 4000% CPU
Optimizing NNI: done in 6.94921 secs using 4000% CPU
Optimizing NNI: done in 6.0922 secs using 3999% CPU
Iteration 160 / LogL: -174726.823 / Time: 0h:21m:15s (0h:5m:12s left)
Optimizing NNI: done in 7.0438 secs using 3999% CPU
Optimizing NNI: done in 7.03306 secs using 3998% CPU
Optimizing NNI: done in 7.38442 secs using 3998% CPU
Optimizing NNI: done in 6.94099 secs using 3998% CPU
Optimizing NNI: done in 8.21151 secs using 3999% CPU
Optimizing NNI: done in 7.16628 secs using 3999% CPU
Optimizing NNI: done in 6.67524 secs using 3997% CPU
Optimizing NNI: done in 6.40209 secs using 3997% CPU
Optimizing NNI: done in 6.73276 secs using 3998% CPU
Optimizing NNI: done in 6.66489 secs using 4000% CPU
Iteration 170 / LogL: -174746.044 / Time: 0h:22m:25s (0h:3m:50s left)
Optimizing NNI: done in 7.19375 secs using 4000% CPU
Optimizing NNI: done in 7.21647 secs using 3998% CPU
Optimizing NNI: done in 7.94169 secs using 3998% CPU
Optimizing NNI: done in 7.60949 secs using 3998% CPU
Optimizing NNI: done in 6.46521 secs using 3998% CPU
Optimizing NNI: done in 6.48986 secs using 3998% CPU
Optimizing NNI: done in 6.38886 secs using 3998% CPU
Optimizing NNI: done in 6.37805 secs using 4000% CPU
Optimizing NNI: done in 6.99415 secs using 4000% CPU
Optimizing NNI: done in 6.618 secs using 3997% CPU
Iteration 180 / LogL: -174743.581 / Time: 0h:23m:35s (0h:2m:30s left)
Optimizing NNI: done in 7.19472 secs using 3997% CPU
Optimizing NNI: done in 6.72468 secs using 3999% CPU
Optimizing NNI: done in 7.39768 secs using 4000% CPU
Optimizing NNI: done in 6.47199 secs using 3999% CPU
Optimizing NNI: done in 7.03244 secs using 3998% CPU
Optimizing NNI: done in 6.51106 secs using 3999% CPU
Optimizing NNI: done in 7.04109 secs using 3998% CPU
Optimizing NNI: done in 5.70628 secs using 3997% CPU
Optimizing NNI: done in 6.69701 secs using 3998% CPU
Optimizing NNI: done in 7.34553 secs using 4000% CPU
Iteration 190 / LogL: -175016.806 / Time: 0h:24m:43s (0h:1m:10s left)
Optimizing NNI: done in 7.08668 secs using 3997% CPU
Optimizing NNI: done in 6.96068 secs using 3998% CPU
Optimizing NNI: done in 6.96826 secs using 3998% CPU
Optimizing NNI: done in 7.02556 secs using 4000% CPU
Optimizing NNI: done in 6.37758 secs using 4000% CPU
Optimizing NNI: done in 8.13609 secs using 3999% CPU
Optimizing NNI: done in 7.12251 secs using 4000% CPU
Optimizing NNI: done in 6.70954 secs using 3998% CPU
Optimizing NNI: done in 7.21607 secs using 3998% CPU
Optimizing NNI: done in 6.64775 secs using 3999% CPU
Iteration 200 / LogL: -174723.775 / Time: 0h:25m:54s (0h:0m:-8s left)
TREE SEARCH COMPLETED AFTER 200 ITERATIONS / Time: 0h:25m:54s

--------------------------------------------------------------------
|                    FINALIZING TREE SEARCH                        |
--------------------------------------------------------------------
Performs final model parameters optimization
Estimate model parameters (epsilon = 0.010)
1. Initial log-likelihood: -174717.076
2. Current log-likelihood: -174717.055
Optimal log-likelihood: -174717.045
Proportion of invariable sites: 0.004
Gamma shape alpha: 1.356
Parameters optimization took 2 rounds (0.924 sec)
BEST SCORE FOUND : -174717.045
Total tree length: 112.176

Total number of iterations: 200
CPU time used for tree search: 59025.246 sec (16h:23m:45s)
Wall-clock time used for tree search: 1531.350 sec (0h:25m:31s)
Total CPU time used: 59776.212 sec (16h:36m:16s)
Total wall-clock time used: 1555.335 sec (0h:25m:55s)

===> START BOOTSTRAP REPLICATE NUMBER 11

Creating bootstrap alignment (seed: 653152)...

Create initial parsimony tree by phylogenetic likelihood library (PLL)... 0.517 seconds

NOTE: 337 MB RAM (0 GB) is required!
Estimate model parameters (epsilon = 0.100)
1. Initial log-likelihood: -200876.674
2. Current log-likelihood: -173716.138
3. Current log-likelihood: -173344.062
4. Current log-likelihood: -173276.755
5. Current log-likelihood: -173242.993
6. Current log-likelihood: -173220.322
7. Current log-likelihood: -173194.958
8. Current log-likelihood: -173170.734
9. Current log-likelihood: -173165.565
10. Current log-likelihood: -173164.115
11. Current log-likelihood: -173163.508
12. Current log-likelihood: -173163.233
13. Current log-likelihood: -173163.115
Optimal log-likelihood: -173163.064
Proportion of invariable sites: 0.001
Gamma shape alpha: 1.340
Parameters optimization took 13 rounds (9.333 sec)
Wrote distance file to... 
Computing ML distances based on estimated model parameters...
Calculating distance matrix: done in 0.504512 secs using 3952% CPU
Computing ML distances took 0.505259 sec (of wall-clock time) 19.941121 sec (of CPU time)
WARNING: Some pairwise ML distances are too long (saturated)
Setting up auxiliary I and S matrices: done in 0.0201891 secs using 2335% CPU
Constructing RapidNJ tree: done in 12.7158 secs using 2534% CPU
Computing RapidNJ tree took 12.736064 sec (of wall-clock time) 322.727208 sec (of CPU time)
Log-likelihood of RapidNJ tree: -177000.437
--------------------------------------------------------------------
|             INITIALIZING CANDIDATE TREE SET                      |
--------------------------------------------------------------------
Generating 98 parsimony trees... 58.210 second
Computing log-likelihood of 98 initial trees ... 39.112 seconds
Current best score: -173163.064

Do NNI search on 20 best initial trees
Optimizing NNI: done in 5.85502 secs using 3999% CPU
Estimate model parameters (epsilon = 0.100)
BETTER TREE FOUND at iteration 1: -172794.290
Optimizing NNI: done in 12.377 secs using 3998% CPU
Estimate model parameters (epsilon = 0.100)
BETTER TREE FOUND at iteration 2: -172749.881
Optimizing NNI: done in 12.6318 secs using 3998% CPU
Estimate model parameters (epsilon = 0.100)
BETTER TREE FOUND at iteration 3: -172685.511
Optimizing NNI: done in 12.1243 secs using 3998% CPU
Optimizing NNI: done in 11.239 secs using 3999% CPU
Optimizing NNI: done in 13.3354 secs using 3997% CPU
Optimizing NNI: done in 11.8828 secs using 3960% CPU
Optimizing NNI: done in 11.3441 secs using 3980% CPU
Optimizing NNI: done in 11.9332 secs using 3998% CPU
Estimate model parameters (epsilon = 0.100)
BETTER TREE FOUND at iteration 9: -172671.232
Optimizing NNI: done in 12.3179 secs using 3995% CPU
Iteration 10 / LogL: -172714.799 / Time: 0h:4m:0s
Optimizing NNI: done in 12.7913 secs using 3999% CPU
Estimate model parameters (epsilon = 0.100)
BETTER TREE FOUND at iteration 11: -172664.860
Optimizing NNI: done in 11.1088 secs using 3985% CPU
Optimizing NNI: done in 11.8445 secs using 3999% CPU
Optimizing NNI: done in 12.4865 secs using 3999% CPU
Optimizing NNI: done in 12.3102 secs using 3990% CPU
Optimizing NNI: done in 12.4087 secs using 3998% CPU
Optimizing NNI: done in 11.4282 secs using 3998% CPU
Optimizing NNI: done in 10.6516 secs using 3999% CPU
Optimizing NNI: done in 11.7752 secs using 3999% CPU
Estimate model parameters (epsilon = 0.100)
BETTER TREE FOUND at iteration 19: -172663.183
Optimizing NNI: done in 13.1186 secs using 3999% CPU
Iteration 20 / LogL: -172709.134 / Time: 0h:6m:1s
Finish initializing candidate tree set (20)
Current best tree score: -172663.183 / CPU time: 335.700
Number of iterations: 20
--------------------------------------------------------------------
|               OPTIMIZING CANDIDATE TREE SET                      |
--------------------------------------------------------------------
Optimizing NNI: done in 8.05474 secs using 3999% CPU
Optimizing NNI: done in 8.1041 secs using 3976% CPU
Estimate model parameters (epsilon = 0.100)
BETTER TREE FOUND at iteration 22: -172647.307
Optimizing NNI: done in 9.14449 secs using 3999% CPU
Optimizing NNI: done in 7.90257 secs using 3999% CPU
Optimizing NNI: done in 8.01636 secs using 3999% CPU
Optimizing NNI: done in 9.49973 secs using 3999% CPU
Optimizing NNI: done in 8.44853 secs using 3999% CPU
Optimizing NNI: done in 7.51706 secs using 3998% CPU
Optimizing NNI: done in 8.97733 secs using 3998% CPU
Optimizing NNI: done in 8.91703 secs using 3998% CPU
Estimate model parameters (epsilon = 0.100)
BETTER TREE FOUND at iteration 30: -172623.000
Iteration 30 / LogL: -172623.000 / Time: 0h:7m:27s (0h:25m:42s left)
Optimizing NNI: done in 7.97209 secs using 3999% CPU
Optimizing NNI: done in 9.87377 secs using 3998% CPU
Optimizing NNI: done in 8.14694 secs using 3999% CPU
Optimizing NNI: done in 8.40342 secs using 3999% CPU
Optimizing NNI: done in 8.3545 secs using 3997% CPU
Optimizing NNI: done in 7.20716 secs using 3999% CPU
Optimizing NNI: done in 7.97127 secs using 3999% CPU
Optimizing NNI: done in 9.11694 secs using 3999% CPU
Estimate model parameters (epsilon = 0.100)
BETTER TREE FOUND at iteration 38: -172622.179
Optimizing NNI: done in 8.57657 secs using 3997% CPU
Estimate model parameters (epsilon = 0.100)
BETTER TREE FOUND at iteration 39: -172590.792
Optimizing NNI: done in 8.72358 secs using 3998% CPU
Iteration 40 / LogL: -172621.988 / Time: 0h:8m:53s (0h:22m:34s left)
Optimizing NNI: done in 9.35281 secs using 3998% CPU
Estimate model parameters (epsilon = 0.100)
BETTER TREE FOUND at iteration 41: -172590.273
Optimizing NNI: done in 7.82484 secs using 3998% CPU
Optimizing NNI: done in 7.30322 secs using 3999% CPU
Optimizing NNI: done in 7.79711 secs using 3998% CPU
Optimizing NNI: done in 7.73331 secs using 4001% CPU
Optimizing NNI: done in 8.94985 secs using 4000% CPU
Optimizing NNI: done in 8.32706 secs using 3999% CPU
Optimizing NNI: done in 7.90159 secs using 3998% CPU
Optimizing NNI: done in 7.74123 secs using 3998% CPU
Optimizing NNI: done in 7.93422 secs using 3997% CPU
Iteration 50 / LogL: -172597.136 / Time: 0h:10m:15s (0h:19m:2s left)
Optimizing NNI: done in 7.28764 secs using 3999% CPU
Optimizing NNI: done in 8.6669 secs using 3999% CPU
Optimizing NNI: done in 8.97602 secs using 3999% CPU
Optimizing NNI: done in 9.40224 secs using 3998% CPU
Optimizing NNI: done in 7.52527 secs using 3997% CPU
Optimizing NNI: done in 7.35054 secs using 3998% CPU
Optimizing NNI: done in 8.44929 secs using 3998% CPU
Optimizing NNI: done in 10.0875 secs using 3999% CPU
Optimizing NNI: done in 9.09378 secs using 3998% CPU
Optimizing NNI: done in 8.68361 secs using 3999% CPU
Iteration 60 / LogL: -172599.768 / Time: 0h:11m:41s (0h:16m:2s left)
Optimizing NNI: done in 9.12661 secs using 3997% CPU
Optimizing NNI: done in 8.46503 secs using 3998% CPU
Estimate model parameters (epsilon = 0.100)
BETTER TREE FOUND at iteration 62: -172588.655
Optimizing NNI: done in 8.35506 secs using 3997% CPU
Optimizing NNI: done in 7.51574 secs using 3997% CPU
Optimizing NNI: done in 8.99937 secs using 3999% CPU
Optimizing NNI: done in 7.27427 secs using 4000% CPU
Optimizing NNI: done in 9.57198 secs using 3999% CPU
Optimizing NNI: done in 9.06216 secs using 3999% CPU
Optimizing NNI: done in 7.43337 secs using 3999% CPU
Optimizing NNI: done in 8.74658 secs using 3997% CPU
Iteration 70 / LogL: -172590.717 / Time: 0h:13m:6s (0h:17m:28s left)
Optimizing NNI: done in 8.15847 secs using 3999% CPU
Estimate model parameters (epsilon = 0.100)
BETTER TREE FOUND at iteration 71: -172588.184
Optimizing NNI: done in 7.52421 secs using 3999% CPU
Optimizing NNI: done in 8.87255 secs using 3991% CPU
Optimizing NNI: done in 8.55602 secs using 3994% CPU
Optimizing NNI: done in 7.78243 secs using 4000% CPU
Optimizing NNI: done in 9.19559 secs using 3999% CPU
Optimizing NNI: done in 7.80955 secs using 3998% CPU
Optimizing NNI: done in 8.46163 secs using 3998% CPU
Optimizing NNI: done in 9.24937 secs using 3998% CPU
Optimizing NNI: done in 8.34726 secs using 3999% CPU
Estimate model parameters (epsilon = 0.100)
BETTER TREE FOUND at iteration 80: -172584.668
Iteration 80 / LogL: -172584.668 / Time: 0h:14m:32s (0h:18m:23s left)
Optimizing NNI: done in 8.67373 secs using 4000% CPU
Estimate model parameters (epsilon = 0.100)
BETTER TREE FOUND at iteration 81: -172579.631
Optimizing NNI: done in 7.71177 secs using 3998% CPU
Estimate model parameters (epsilon = 0.100)
BETTER TREE FOUND at iteration 82: -172578.872
Optimizing NNI: done in 8.71851 secs using 3997% CPU
Estimate model parameters (epsilon = 0.100)
BETTER TREE FOUND at iteration 83: -172576.073
Optimizing NNI: done in 8.20257 secs using 4000% CPU
Optimizing NNI: done in 7.71075 secs using 3999% CPU
Optimizing NNI: done in 6.88055 secs using 3998% CPU
Optimizing NNI: done in 8.04281 secs using 3999% CPU
Optimizing NNI: done in 8.22004 secs using 3999% CPU
Optimizing NNI: done in 7.89072 secs using 3999% CPU
Optimizing NNI: done in 7.90135 secs using 3998% CPU
Iteration 90 / LogL: -172585.528 / Time: 0h:15m:53s (0h:16m:36s left)
Optimizing NNI: done in 7.50448 secs using 3998% CPU
Optimizing NNI: done in 7.96428 secs using 3999% CPU
Optimizing NNI: done in 7.02631 secs using 3998% CPU
Optimizing NNI: done in 8.91948 secs using 3999% CPU
Optimizing NNI: done in 8.54274 secs using 3998% CPU
Estimate model parameters (epsilon = 0.100)
BETTER TREE FOUND at iteration 95: -172573.678
Optimizing NNI: done in 8.65212 secs using 3998% CPU
Optimizing NNI: done in 8.42789 secs using 3998% CPU
Optimizing NNI: done in 7.11872 secs using 3999% CPU
Optimizing NNI: done in 7.66057 secs using 3999% CPU
Optimizing NNI: done in 9.09658 secs using 3999% CPU
Iteration 100 / LogL: -172650.852 / Time: 0h:17m:15s (0h:16m:33s left)
Optimizing NNI: done in 8.96001 secs using 3999% CPU
Optimizing NNI: done in 8.0096 secs using 3998% CPU
Optimizing NNI: done in 8.95426 secs using 3997% CPU
Optimizing NNI: done in 7.96346 secs using 3999% CPU
Optimizing NNI: done in 8.04229 secs using 3998% CPU
Optimizing NNI: done in 8.83812 secs using 3998% CPU
Optimizing NNI: done in 7.61842 secs using 3997% CPU
Optimizing NNI: done in 7.45298 secs using 3998% CPU
Optimizing NNI: done in 7.4194 secs using 3997% CPU
Optimizing NNI: done in 8.0395 secs using 3999% CPU
Estimate model parameters (epsilon = 0.100)
BETTER TREE FOUND at iteration 110: -172568.786
Iteration 110 / LogL: -172568.786 / Time: 0h:18m:37s (0h:17m:4s left)
Optimizing NNI: done in 8.15058 secs using 3999% CPU
Optimizing NNI: done in 8.09463 secs using 3999% CPU
Optimizing NNI: done in 8.26281 secs using 3999% CPU
Optimizing NNI: done in 8.42582 secs using 3999% CPU
Optimizing NNI: done in 8.39426 secs using 3999% CPU
Optimizing NNI: done in 7.55432 secs using 3999% CPU
Optimizing NNI: done in 7.44846 secs using 3999% CPU
Optimizing NNI: done in 8.43471 secs using 3999% CPU
Optimizing NNI: done in 9.61312 secs using 3998% CPU
Optimizing NNI: done in 8.47457 secs using 3997% CPU
Iteration 120 / LogL: -172610.478 / Time: 0h:20m:0s (0h:15m:7s left)
Optimizing NNI: done in 8.65 secs using 3997% CPU
Estimate model parameters (epsilon = 0.100)
BETTER TREE FOUND at iteration 121: -172562.856
Optimizing NNI: done in 8.39917 secs using 3999% CPU
Optimizing NNI: done in 7.81335 secs using 4000% CPU
Optimizing NNI: done in 7.50554 secs using 3997% CPU
Optimizing NNI: done in 9.83965 secs using 3999% CPU
Optimizing NNI: done in 7.9825 secs using 3999% CPU
Optimizing NNI: done in 7.73242 secs using 3998% CPU
Optimizing NNI: done in 8.40868 secs using 3998% CPU
Optimizing NNI: done in 8.16267 secs using 3999% CPU
Optimizing NNI: done in 8.0986 secs using 3999% CPU
Iteration 130 / LogL: -172589.933 / Time: 0h:21m:24s (0h:15m:5s left)
Optimizing NNI: done in 9.13408 secs using 3999% CPU
Optimizing NNI: done in 7.42258 secs using 3999% CPU
Optimizing NNI: done in 8.42252 secs using 3999% CPU
Optimizing NNI: done in 8.08347 secs using 3999% CPU
Optimizing NNI: done in 8.03879 secs using 3999% CPU
Optimizing NNI: done in 6.58749 secs using 3999% CPU
Optimizing NNI: done in 8.71027 secs using 3999% CPU
Optimizing NNI: done in 8.66192 secs using 3997% CPU
Optimizing NNI: done in 8.52549 secs using 3998% CPU
Optimizing NNI: done in 8.02185 secs using 3999% CPU
Iteration 140 / LogL: -172619.731 / Time: 0h:22m:46s (0h:13m:15s left)
Optimizing NNI: done in 7.29294 secs using 3998% CPU
Optimizing NNI: done in 8.96016 secs using 3998% CPU
Optimizing NNI: done in 8.57792 secs using 3997% CPU
Optimizing NNI: done in 6.86396 secs using 3987% CPU
Optimizing NNI: done in 7.1618 secs using 3994% CPU
Optimizing NNI: done in 9.43953 secs using 3999% CPU
Optimizing NNI: done in 7.82108 secs using 3998% CPU
Optimizing NNI: done in 7.49895 secs using 3999% CPU
Optimizing NNI: done in 8.82378 secs using 3999% CPU
Optimizing NNI: done in 8.37657 secs using 3998% CPU
Iteration 150 / LogL: -172575.703 / Time: 0h:24m:7s (0h:11m:29s left)
Optimizing NNI: done in 8.71114 secs using 3999% CPU
Optimizing NNI: done in 9.05254 secs using 3998% CPU
Optimizing NNI: done in 8.81855 secs using 4000% CPU
Optimizing NNI: done in 8.74699 secs using 3997% CPU
Optimizing NNI: done in 6.95109 secs using 3999% CPU
Optimizing NNI: done in 7.78864 secs using 3998% CPU
Optimizing NNI: done in 7.91827 secs using 4000% CPU
Optimizing NNI: done in 7.89983 secs using 3999% CPU
Optimizing NNI: done in 7.68081 secs using 3998% CPU
Optimizing NNI: done in 8.45541 secs using 3999% CPU
Iteration 160 / LogL: -172594.551 / Time: 0h:25m:29s (0h:9m:46s left)
Optimizing NNI: done in 8.37529 secs using 3999% CPU
Optimizing NNI: done in 7.6474 secs using 3999% CPU
Optimizing NNI: done in 6.97518 secs using 3997% CPU
Optimizing NNI: done in 7.85518 secs using 3999% CPU
Optimizing NNI: done in 8.78939 secs using 3998% CPU
Optimizing NNI: done in 8.13238 secs using 3999% CPU
Optimizing NNI: done in 7.7277 secs using 3998% CPU
Optimizing NNI: done in 8.87756 secs using 3998% CPU
Optimizing NNI: done in 8.40182 secs using 3999% CPU
Optimizing NNI: done in 7.25826 secs using 3999% CPU
Iteration 170 / LogL: -172596.459 / Time: 0h:26m:50s (0h:8m:5s left)
Optimizing NNI: done in 8.48078 secs using 3999% CPU
Optimizing NNI: done in 9.38907 secs using 4000% CPU
Optimizing NNI: done in 9.70342 secs using 3999% CPU
Optimizing NNI: done in 9.19673 secs using 3998% CPU
Optimizing NNI: done in 8.00908 secs using 3998% CPU
Optimizing NNI: done in 7.1367 secs using 4001% CPU
Optimizing NNI: done in 7.9669 secs using 3999% CPU
Optimizing NNI: done in 7.38144 secs using 3998% CPU
Optimizing NNI: done in 6.94305 secs using 3997% CPU
Optimizing NNI: done in 8.12378 secs using 3999% CPU
Iteration 180 / LogL: -172591.081 / Time: 0h:28m:12s (0h:6m:27s left)
Optimizing NNI: done in 7.58161 secs using 3998% CPU
Optimizing NNI: done in 7.74262 secs using 3997% CPU
Optimizing NNI: done in 9.51765 secs using 3999% CPU
Optimizing NNI: done in 7.75068 secs using 3999% CPU
Optimizing NNI: done in 7.98513 secs using 3998% CPU
Optimizing NNI: done in 8.46876 secs using 3998% CPU
Optimizing NNI: done in 8.49188 secs using 3999% CPU
Optimizing NNI: done in 6.99346 secs using 4000% CPU
Optimizing NNI: done in 8.8526 secs using 3998% CPU
Optimizing NNI: done in 8.18236 secs using 3997% CPU
Iteration 190 / LogL: -172575.398 / Time: 0h:29m:34s (0h:4m:51s left)
Optimizing NNI: done in 8.10311 secs using 3999% CPU
Optimizing NNI: done in 7.27998 secs using 3998% CPU
Optimizing NNI: done in 8.73224 secs using 3999% CPU
Optimizing NNI: done in 8.18708 secs using 3999% CPU
Optimizing NNI: done in 8.40742 secs using 3999% CPU
Optimizing NNI: done in 7.6959 secs using 3999% CPU
Optimizing NNI: done in 8.33426 secs using 4000% CPU
Optimizing NNI: done in 9.41 secs using 3999% CPU
Optimizing NNI: done in 7.09662 secs using 3999% CPU
Optimizing NNI: done in 7.7527 secs using 3998% CPU
Iteration 200 / LogL: -172563.804 / Time: 0h:30m:56s (0h:3m:15s left)
Optimizing NNI: done in 7.15264 secs using 4000% CPU
Optimizing NNI: done in 8.13005 secs using 3999% CPU
Optimizing NNI: done in 9.40963 secs using 4000% CPU
Optimizing NNI: done in 7.58592 secs using 4000% CPU
Estimate model parameters (epsilon = 0.100)
BETTER TREE FOUND at iteration 204: -172561.972
Optimizing NNI: done in 7.46403 secs using 3998% CPU
Optimizing NNI: done in 7.66985 secs using 3998% CPU
Optimizing NNI: done in 9.76254 secs using 3998% CPU
Optimizing NNI: done in 8.43672 secs using 4000% CPU
Optimizing NNI: done in 7.98198 secs using 3998% CPU
Optimizing NNI: done in 7.79685 secs using 3999% CPU
Iteration 210 / LogL: -172574.755 / Time: 0h:32m:18s (0h:14m:31s left)
Optimizing NNI: done in 6.77681 secs using 3998% CPU
Optimizing NNI: done in 7.23168 secs using 3999% CPU
Optimizing NNI: done in 8.81798 secs using 4000% CPU
Optimizing NNI: done in 7.61764 secs using 4000% CPU
Optimizing NNI: done in 8.55224 secs using 3998% CPU
Optimizing NNI: done in 8.75403 secs using 3999% CPU
Optimizing NNI: done in 8.97977 secs using 3998% CPU
Optimizing NNI: done in 8.39228 secs using 3998% CPU
Optimizing NNI: done in 8.02291 secs using 3999% CPU
Optimizing NNI: done in 8.074 secs using 3998% CPU
Iteration 220 / LogL: -172581.183 / Time: 0h:33m:39s (0h:12m:54s left)
Optimizing NNI: done in 8.66277 secs using 3999% CPU
Optimizing NNI: done in 7.94404 secs using 3999% CPU
Optimizing NNI: done in 8.46846 secs using 4001% CPU
Optimizing NNI: done in 7.69133 secs using 3999% CPU
Optimizing NNI: done in 7.74841 secs using 3998% CPU
Optimizing NNI: done in 9.00292 secs using 3999% CPU
Optimizing NNI: done in 8.1614 secs using 4000% CPU
Optimizing NNI: done in 7.54157 secs using 3998% CPU
Optimizing NNI: done in 7.17599 secs using 3998% CPU
Optimizing NNI: done in 8.11242 secs using 3998% CPU
Iteration 230 / LogL: -172569.490 / Time: 0h:35m:0s (0h:11m:18s left)
Optimizing NNI: done in 9.05398 secs using 3999% CPU
Optimizing NNI: done in 8.55956 secs using 3998% CPU
Optimizing NNI: done in 8.35963 secs using 3999% CPU
Optimizing NNI: done in 8.25246 secs using 3998% CPU
Optimizing NNI: done in 7.44512 secs using 3998% CPU
Optimizing NNI: done in 8.19385 secs using 4000% CPU
Optimizing NNI: done in 7.80386 secs using 3998% CPU
Optimizing NNI: done in 6.92193 secs using 4000% CPU
Optimizing NNI: done in 8.13989 secs using 3999% CPU
Optimizing NNI: done in 7.77691 secs using 3998% CPU
Iteration 240 / LogL: -172571.939 / Time: 0h:36m:21s (0h:9m:44s left)
Optimizing NNI: done in 8.84601 secs using 4000% CPU
Optimizing NNI: done in 9.06773 secs using 3999% CPU
Optimizing NNI: done in 8.94083 secs using 3998% CPU
Optimizing NNI: done in 7.083 secs using 3997% CPU
Optimizing NNI: done in 8.99753 secs using 3998% CPU
Optimizing NNI: done in 7.66654 secs using 3999% CPU
Optimizing NNI: done in 8.67526 secs using 3999% CPU
Optimizing NNI: done in 9.06328 secs using 3998% CPU
Optimizing NNI: done in 8.64732 secs using 3999% CPU
Optimizing NNI: done in 7.95506 secs using 3999% CPU
Iteration 250 / LogL: -172625.580 / Time: 0h:37m:46s (0h:8m:11s left)
Optimizing NNI: done in 8.49483 secs using 3997% CPU
Optimizing NNI: done in 8.94111 secs using 3998% CPU
Optimizing NNI: done in 8.75958 secs using 3999% CPU
Optimizing NNI: done in 9.99028 secs using 3999% CPU
Optimizing NNI: done in 8.31318 secs using 4000% CPU
Optimizing NNI: done in 8.49031 secs using 3999% CPU
Optimizing NNI: done in 8.15855 secs using 3997% CPU
Optimizing NNI: done in 9.11925 secs using 3999% CPU
Optimizing NNI: done in 8.41893 secs using 3999% CPU
Optimizing NNI: done in 8.20711 secs using 3999% CPU
Iteration 260 / LogL: -172591.560 / Time: 0h:39m:14s (0h:6m:39s left)
Optimizing NNI: done in 8.44146 secs using 4000% CPU
Optimizing NNI: done in 7.40102 secs using 3998% CPU
Optimizing NNI: done in 8.05981 secs using 3999% CPU
Optimizing NNI: done in 7.79135 secs using 3997% CPU
Optimizing NNI: done in 6.8764 secs using 3998% CPU
Optimizing NNI: done in 8.71844 secs using 3999% CPU
Optimizing NNI: done in 8.94376 secs using 3998% CPU
Optimizing NNI: done in 9.20837 secs using 3999% CPU
Optimizing NNI: done in 7.44942 secs using 4000% CPU
Optimizing NNI: done in 8.28383 secs using 3998% CPU
Iteration 270 / LogL: -172579.909 / Time: 0h:40m:35s (0h:5m:7s left)
Optimizing NNI: done in 9.22904 secs using 4000% CPU
Optimizing NNI: done in 9.13182 secs using 3999% CPU
Optimizing NNI: done in 7.49936 secs using 3999% CPU
Optimizing NNI: done in 7.5861 secs using 3997% CPU
Optimizing NNI: done in 7.95751 secs using 3998% CPU
Optimizing NNI: done in 7.84662 secs using 3997% CPU
Optimizing NNI: done in 8.42677 secs using 3997% CPU
Optimizing NNI: done in 8.27841 secs using 3998% CPU
Optimizing NNI: done in 7.79435 secs using 3998% CPU
Optimizing NNI: done in 8.6288 secs using 4000% CPU
Iteration 280 / LogL: -172569.584 / Time: 0h:41m:58s (0h:3m:36s left)
Optimizing NNI: done in 8.41976 secs using 3999% CPU
Estimate model parameters (epsilon = 0.100)
BETTER TREE FOUND at iteration 281: -172560.387
Optimizing NNI: done in 8.33484 secs using 3992% CPU
Optimizing NNI: done in 7.96448 secs using 3993% CPU
Optimizing NNI: done in 7.7575 secs using 4000% CPU
Optimizing NNI: done in 9.82842 secs using 3999% CPU
Optimizing NNI: done in 7.15283 secs using 4000% CPU
Optimizing NNI: done in 8.77688 secs using 3999% CPU
Optimizing NNI: done in 8.23427 secs using 3997% CPU
Optimizing NNI: done in 8.47494 secs using 4000% CPU
Optimizing NNI: done in 8.67229 secs using 3999% CPU
Iteration 290 / LogL: -172581.827 / Time: 0h:43m:22s (0h:13m:39s left)
Optimizing NNI: done in 6.90573 secs using 3998% CPU
Optimizing NNI: done in 8.51082 secs using 3997% CPU
Optimizing NNI: done in 8.15459 secs using 3998% CPU
Optimizing NNI: done in 8.59354 secs using 3998% CPU
Optimizing NNI: done in 8.29234 secs using 3998% CPU
Optimizing NNI: done in 8.18943 secs using 3998% CPU
Optimizing NNI: done in 8.65743 secs using 3998% CPU
Optimizing NNI: done in 7.13577 secs using 3999% CPU
Optimizing NNI: done in 8.0402 secs using 3998% CPU
Optimizing NNI: done in 7.43695 secs using 4000% CPU
Iteration 300 / LogL: -172661.677 / Time: 0h:44m:43s (0h:12m:6s left)
Optimizing NNI: done in 7.39438 secs using 4000% CPU
Optimizing NNI: done in 8.39615 secs using 3999% CPU
Optimizing NNI: done in 8.29928 secs using 3997% CPU
Optimizing NNI: done in 8.29747 secs using 3998% CPU
Optimizing NNI: done in 8.05669 secs using 4000% CPU
Optimizing NNI: done in 8.92699 secs using 3997% CPU
Optimizing NNI: done in 8.09437 secs using 3998% CPU
Optimizing NNI: done in 7.96068 secs using 3998% CPU
Optimizing NNI: done in 8.05422 secs using 3999% CPU
Optimizing NNI: done in 7.04012 secs using 3999% CPU
Iteration 310 / LogL: -172589.427 / Time: 0h:46m:3s (0h:10m:34s left)
Optimizing NNI: done in 8.55262 secs using 4000% CPU
Optimizing NNI: done in 7.65174 secs using 3999% CPU
Optimizing NNI: done in 9.29323 secs using 3998% CPU
Optimizing NNI: done in 8.41769 secs using 3998% CPU
Optimizing NNI: done in 8.74222 secs using 3998% CPU
Optimizing NNI: done in 8.13974 secs using 3997% CPU
Optimizing NNI: done in 8.5103 secs using 4000% CPU
Optimizing NNI: done in 8.06963 secs using 3998% CPU
Optimizing NNI: done in 6.83272 secs using 3998% CPU
Optimizing NNI: done in 9.66916 secs using 4000% CPU
Iteration 320 / LogL: -172573.971 / Time: 0h:47m:28s (0h:9m:4s left)
Optimizing NNI: done in 9.48326 secs using 3999% CPU
Optimizing NNI: done in 8.28318 secs using 3999% CPU
Optimizing NNI: done in 8.4367 secs using 4000% CPU
Optimizing NNI: done in 8.02732 secs using 3999% CPU
Optimizing NNI: done in 8.1623 secs using 3999% CPU
Optimizing NNI: done in 8.19331 secs using 4000% CPU
Optimizing NNI: done in 7.86026 secs using 3999% CPU
Optimizing NNI: done in 8.49798 secs using 3999% CPU
Optimizing NNI: done in 7.82297 secs using 3999% CPU
Optimizing NNI: done in 7.52635 secs using 3999% CPU
Iteration 330 / LogL: -172563.613 / Time: 0h:48m:50s (0h:7m:34s left)
Optimizing NNI: done in 8.29483 secs using 3999% CPU
Optimizing NNI: done in 9.42404 secs using 3999% CPU
Optimizing NNI: done in 7.54835 secs using 3999% CPU
Optimizing NNI: done in 7.56677 secs using 4000% CPU
Optimizing NNI: done in 8.01724 secs using 4000% CPU
Optimizing NNI: done in 7.44197 secs using 3998% CPU
Optimizing NNI: done in 7.14575 secs using 3997% CPU
Optimizing NNI: done in 8.06164 secs using 3998% CPU
Optimizing NNI: done in 8.11859 secs using 3998% CPU
Optimizing NNI: done in 7.75059 secs using 3999% CPU
Iteration 340 / LogL: -172574.909 / Time: 0h:50m:10s (0h:6m:4s left)
Optimizing NNI: done in 8.16365 secs using 3998% CPU
Optimizing NNI: done in 9.06518 secs using 3998% CPU
Optimizing NNI: done in 8.35079 secs using 3997% CPU
Optimizing NNI: done in 8.12548 secs using 3998% CPU
Optimizing NNI: done in 8.50916 secs using 3998% CPU
Optimizing NNI: done in 7.90374 secs using 3999% CPU
Optimizing NNI: done in 7.49062 secs using 3999% CPU
Optimizing NNI: done in 7.72909 secs using 3999% CPU
Optimizing NNI: done in 8.45332 secs using 3998% CPU
Optimizing NNI: done in 8.63223 secs using 3999% CPU
Iteration 350 / LogL: -172578.745 / Time: 0h:51m:33s (0h:4m:34s left)
Optimizing NNI: done in 8.51517 secs using 3997% CPU
Optimizing NNI: done in 8.82138 secs using 3998% CPU
Optimizing NNI: done in 8.35398 secs using 3998% CPU
Optimizing NNI: done in 8.99917 secs using 3999% CPU
Optimizing NNI: done in 8.79247 secs using 3999% CPU
Optimizing NNI: done in 8.27394 secs using 3998% CPU
Optimizing NNI: done in 7.99764 secs using 3998% CPU
Optimizing NNI: done in 7.62947 secs using 3998% CPU
Optimizing NNI: done in 8.68167 secs using 3998% CPU
Optimizing NNI: done in 8.43414 secs using 3998% CPU
Iteration 360 / LogL: -172649.659 / Time: 0h:52m:58s (0h:3m:5s left)
Optimizing NNI: done in 7.88926 secs using 4000% CPU
Optimizing NNI: done in 7.49577 secs using 3999% CPU
Optimizing NNI: done in 7.68928 secs using 4000% CPU
Optimizing NNI: done in 8.22215 secs using 3999% CPU
Optimizing NNI: done in 9.13036 secs using 3998% CPU
Optimizing NNI: done in 8.75958 secs using 3999% CPU
Optimizing NNI: done in 8.4874 secs using 3999% CPU
Optimizing NNI: done in 8.52854 secs using 4001% CPU
Optimizing NNI: done in 8.60331 secs using 3999% CPU
Optimizing NNI: done in 9.82704 secs using 3999% CPU
Iteration 370 / LogL: -172598.002 / Time: 0h:54m:23s (0h:1m:37s left)
Optimizing NNI: done in 7.49281 secs using 3998% CPU
Optimizing NNI: done in 8.19488 secs using 3999% CPU
Optimizing NNI: done in 7.92705 secs using 3999% CPU
Optimizing NNI: done in 9.08369 secs using 3999% CPU
Optimizing NNI: done in 8.11887 secs using 3999% CPU
Optimizing NNI: done in 7.77507 secs using 3999% CPU
Optimizing NNI: done in 7.56324 secs using 3997% CPU
Optimizing NNI: done in 9.03756 secs using 3998% CPU
Optimizing NNI: done in 7.56812 secs using 3999% CPU
Optimizing NNI: done in 8.44601 secs using 3998% CPU
Iteration 380 / LogL: -172581.400 / Time: 0h:55m:44s (0h:0m:8s left)
Optimizing NNI: done in 7.725 secs using 3998% CPU
Optimizing NNI: done in 8.37135 secs using 3999% CPU
TREE SEARCH COMPLETED AFTER 382 ITERATIONS / Time: 0h:56m:0s

--------------------------------------------------------------------
|                    FINALIZING TREE SEARCH                        |
--------------------------------------------------------------------
Performs final model parameters optimization
Estimate model parameters (epsilon = 0.010)
1. Initial log-likelihood: -172560.387
Optimal log-likelihood: -172560.383
Proportion of invariable sites: 0.001
Gamma shape alpha: 1.360
Parameters optimization took 1 rounds (0.480 sec)
BEST SCORE FOUND : -172560.383
Total tree length: 132.893

Total number of iterations: 382
CPU time used for tree search: 131009.335 sec (36h:23m:29s)
Wall-clock time used for tree search: 3334.907 sec (0h:55m:34s)
Total CPU time used: 131852.233 sec (36h:37m:32s)
Total wall-clock time used: 3361.252 sec (0h:56m:1s)

===> START BOOTSTRAP REPLICATE NUMBER 12

Creating bootstrap alignment (seed: 653153)...

Create initial parsimony tree by phylogenetic likelihood library (PLL)... 0.435 seconds

NOTE: 341 MB RAM (0 GB) is required!
Estimate model parameters (epsilon = 0.100)
1. Initial log-likelihood: -194372.131
2. Current log-likelihood: -168308.605
3. Current log-likelihood: -167901.192
4. Current log-likelihood: -167742.593
5. Current log-likelihood: -167679.075
6. Current log-likelihood: -167656.469
7. Current log-likelihood: -167646.354
8. Current log-likelihood: -167640.950
9. Current log-likelihood: -167638.004
10. Current log-likelihood: -167636.448
11. Current log-likelihood: -167635.661
12. Current log-likelihood: -167635.282
13. Current log-likelihood: -167635.109
Optimal log-likelihood: -167635.035
Proportion of invariable sites: 0.001
Gamma shape alpha: 1.335
Parameters optimization took 13 rounds (8.086 sec)
Wrote distance file to... 
Computing ML distances based on estimated model parameters...
Calculating distance matrix: done in 0.496846 secs using 3981% CPU
Computing ML distances took 0.497584 sec (of wall-clock time) 19.784454 sec (of CPU time)
WARNING: Some pairwise ML distances are too long (saturated)
Setting up auxiliary I and S matrices: done in 0.0239937 secs using 2689% CPU
Constructing RapidNJ tree: done in 12.7639 secs using 2560% CPU
Computing RapidNJ tree took 12.787938 sec (of wall-clock time) 327.367308 sec (of CPU time)
Log-likelihood of RapidNJ tree: -170799.094
--------------------------------------------------------------------
|             INITIALIZING CANDIDATE TREE SET                      |
--------------------------------------------------------------------
Generating 98 parsimony trees... 54.221 second
Computing log-likelihood of 98 initial trees ... 42.753 seconds
Current best score: -167635.035

Do NNI search on 20 best initial trees
Optimizing NNI: done in 5.78591 secs using 3997% CPU
Estimate model parameters (epsilon = 0.100)
BETTER TREE FOUND at iteration 1: -167327.064
Optimizing NNI: done in 10.0031 secs using 3999% CPU
Estimate model parameters (epsilon = 0.100)
BETTER TREE FOUND at iteration 2: -167035.938
Optimizing NNI: done in 9.7863 secs using 3997% CPU
Estimate model parameters (epsilon = 0.100)
BETTER TREE FOUND at iteration 3: -167010.437
Optimizing NNI: done in 9.67926 secs using 3997% CPU
Optimizing NNI: done in 10.2389 secs using 3999% CPU
Optimizing NNI: done in 9.74026 secs using 3998% CPU
Optimizing NNI: done in 10.0256 secs using 3998% CPU
Optimizing NNI: done in 10.5 secs using 3999% CPU
Optimizing NNI: done in 10.161 secs using 3998% CPU
Optimizing NNI: done in 10.9913 secs using 3999% CPU
Iteration 10 / LogL: -167080.599 / Time: 0h:3m:42s
Optimizing NNI: done in 10.7205 secs using 3999% CPU
Estimate model parameters (epsilon = 0.100)
BETTER TREE FOUND at iteration 11: -167001.665
Optimizing NNI: done in 10.3259 secs using 4000% CPU
Optimizing NNI: done in 11.4106 secs using 3998% CPU
Optimizing NNI: done in 10.3935 secs using 3999% CPU
Estimate model parameters (epsilon = 0.100)
BETTER TREE FOUND at iteration 14: -166991.899
Optimizing NNI: done in 9.41852 secs using 3997% CPU
Optimizing NNI: done in 10.7508 secs using 3999% CPU
Optimizing NNI: done in 9.74522 secs using 3998% CPU
Optimizing NNI: done in 9.85249 secs using 3998% CPU
Optimizing NNI: done in 9.73296 secs using 3961% CPU
Optimizing NNI: done in 10.2924 secs using 3999% CPU
Iteration 20 / LogL: -167182.516 / Time: 0h:5m:26s
Finish initializing candidate tree set (20)
Current best tree score: -166991.899 / CPU time: 299.582
Number of iterations: 20
--------------------------------------------------------------------
|               OPTIMIZING CANDIDATE TREE SET                      |
--------------------------------------------------------------------
Optimizing NNI: done in 7.6418 secs using 3997% CPU
Estimate model parameters (epsilon = 0.100)
BETTER TREE FOUND at iteration 21: -166983.479
Optimizing NNI: done in 8.31573 secs using 3999% CPU
Optimizing NNI: done in 8.62229 secs using 3997% CPU
Optimizing NNI: done in 8.56499 secs using 3998% CPU
Optimizing NNI: done in 8.43851 secs using 3997% CPU
Optimizing NNI: done in 8.29462 secs using 3998% CPU
Optimizing NNI: done in 6.96115 secs using 3998% CPU
Estimate model parameters (epsilon = 0.100)
BETTER TREE FOUND at iteration 27: -166977.991
Optimizing NNI: done in 8.19934 secs using 3999% CPU
Optimizing NNI: done in 7.05005 secs using 3999% CPU
Estimate model parameters (epsilon = 0.100)
BETTER TREE FOUND at iteration 29: -166972.540
Optimizing NNI: done in 8.69971 secs using 3999% CPU
Iteration 30 / LogL: -166977.556 / Time: 0h:6m:50s (0h:23m:20s left)
Optimizing NNI: done in 7.06765 secs using 3999% CPU
Optimizing NNI: done in 8.57901 secs using 3999% CPU
Optimizing NNI: done in 8.07252 secs using 4001% CPU
Optimizing NNI: done in 7.88852 secs using 3998% CPU
Estimate model parameters (epsilon = 0.100)
BETTER TREE FOUND at iteration 34: -166966.320
Optimizing NNI: done in 7.84891 secs using 3998% CPU
Estimate model parameters (epsilon = 0.100)
BETTER TREE FOUND at iteration 35: -166953.062
Optimizing NNI: done in 6.89046 secs using 4000% CPU
Optimizing NNI: done in 6.91111 secs using 3997% CPU
Optimizing NNI: done in 6.60424 secs using 3999% CPU
Optimizing NNI: done in 8.20661 secs using 4000% CPU
Optimizing NNI: done in 7.95092 secs using 3997% CPU
Iteration 40 / LogL: -166957.845 / Time: 0h:8m:8s (0h:19m:49s left)
Optimizing NNI: done in 7.8621 secs using 3997% CPU
Optimizing NNI: done in 6.86808 secs using 3999% CPU
Optimizing NNI: done in 7.06284 secs using 3999% CPU
Estimate model parameters (epsilon = 0.100)
BETTER TREE FOUND at iteration 43: -166948.854
Optimizing NNI: done in 7.58778 secs using 3969% CPU
Optimizing NNI: done in 6.82465 secs using 4001% CPU
Optimizing NNI: done in 6.90301 secs using 3999% CPU
Optimizing NNI: done in 7.46577 secs using 3998% CPU
Optimizing NNI: done in 5.86337 secs using 3999% CPU
Optimizing NNI: done in 6.36423 secs using 3998% CPU
Estimate model parameters (epsilon = 0.100)
BETTER TREE FOUND at iteration 49: -166947.457
Optimizing NNI: done in 6.81391 secs using 3997% CPU
Iteration 50 / LogL: -166952.472 / Time: 0h:9m:20s (0h:18m:50s left)
Optimizing NNI: done in 7.08019 secs using 3998% CPU
Optimizing NNI: done in 7.32257 secs using 3997% CPU
Optimizing NNI: done in 7.12098 secs using 3998% CPU
Optimizing NNI: done in 6.99001 secs using 3999% CPU
Optimizing NNI: done in 6.98082 secs using 3998% CPU
Optimizing NNI: done in 7.26104 secs using 3998% CPU
Optimizing NNI: done in 7.54629 secs using 3999% CPU
Optimizing NNI: done in 8.34113 secs using 3998% CPU
Optimizing NNI: done in 6.81668 secs using 3998% CPU
Optimizing NNI: done in 6.59455 secs using 3997% CPU
Iteration 60 / LogL: -166954.947 / Time: 0h:10m:32s (0h:15m:53s left)
Optimizing NNI: done in 6.71292 secs using 4001% CPU
Optimizing NNI: done in 6.99037 secs using 3997% CPU
Optimizing NNI: done in 7.18376 secs using 3999% CPU
Optimizing NNI: done in 6.6539 secs using 4000% CPU
Optimizing NNI: done in 8.28993 secs using 3997% CPU
Optimizing NNI: done in 7.15864 secs using 3999% CPU
Optimizing NNI: done in 6.88615 secs using 4000% CPU
Optimizing NNI: done in 7.73869 secs using 3999% CPU
Optimizing NNI: done in 6.6035 secs using 3999% CPU
Optimizing NNI: done in 7.44208 secs using 4000% CPU
Iteration 70 / LogL: -166974.565 / Time: 0h:11m:44s (0h:13m:26s left)
Optimizing NNI: done in 8.11484 secs using 3997% CPU
Optimizing NNI: done in 7.20024 secs using 3999% CPU
Optimizing NNI: done in 6.88562 secs using 3998% CPU
Optimizing NNI: done in 6.463 secs using 4000% CPU
Optimizing NNI: done in 7.72304 secs using 3999% CPU
Optimizing NNI: done in 7.53018 secs using 4000% CPU
Optimizing NNI: done in 7.84075 secs using 3998% CPU
Optimizing NNI: done in 7.15526 secs using 3972% CPU
Optimizing NNI: done in 7.24704 secs using 3999% CPU
Optimizing NNI: done in 7.68135 secs using 4000% CPU
Iteration 80 / LogL: -166989.538 / Time: 0h:12m:58s (0h:11m:19s left)
Optimizing NNI: done in 8.2915 secs using 3999% CPU
Optimizing NNI: done in 6.87502 secs using 3999% CPU
Optimizing NNI: done in 5.82439 secs using 3998% CPU
Optimizing NNI: done in 7.25982 secs using 3999% CPU
Optimizing NNI: done in 7.46342 secs using 3997% CPU
Optimizing NNI: done in 6.25901 secs using 4000% CPU
Optimizing NNI: done in 7.28 secs using 3999% CPU
Optimizing NNI: done in 7.46966 secs using 3998% CPU
Optimizing NNI: done in 7.95989 secs using 3999% CPU
Optimizing NNI: done in 8.12241 secs using 3999% CPU
Iteration 90 / LogL: -166971.055 / Time: 0h:14m:12s (0h:9m:24s left)
Optimizing NNI: done in 7.14527 secs using 3998% CPU
Optimizing NNI: done in 8.11252 secs using 3998% CPU
Optimizing NNI: done in 6.20928 secs using 4000% CPU
Optimizing NNI: done in 7.43585 secs using 3999% CPU
Optimizing NNI: done in 7.18122 secs using 3971% CPU
Optimizing NNI: done in 7.84321 secs using 3999% CPU
Optimizing NNI: done in 6.29871 secs using 3999% CPU
Optimizing NNI: done in 7.67494 secs using 3999% CPU
Optimizing NNI: done in 7.03918 secs using 3997% CPU
Optimizing NNI: done in 7.61352 secs using 3998% CPU
Iteration 100 / LogL: -166957.937 / Time: 0h:15m:24s (0h:7m:37s left)
Optimizing NNI: done in 6.87007 secs using 3997% CPU
Optimizing NNI: done in 7.26119 secs using 3997% CPU
Optimizing NNI: done in 7.29074 secs using 3999% CPU
Optimizing NNI: done in 6.76183 secs using 4000% CPU
Optimizing NNI: done in 6.97811 secs using 4000% CPU
Optimizing NNI: done in 7.26452 secs using 3999% CPU
Optimizing NNI: done in 6.92726 secs using 3999% CPU
Estimate model parameters (epsilon = 0.100)
BETTER TREE FOUND at iteration 107: -166942.118
Optimizing NNI: done in 7.36653 secs using 3999% CPU
Optimizing NNI: done in 6.58625 secs using 3997% CPU
Optimizing NNI: done in 6.76309 secs using 3999% CPU
Iteration 110 / LogL: -166964.997 / Time: 0h:16m:36s (0h:14m:46s left)
Optimizing NNI: done in 7.6795 secs using 3998% CPU
Optimizing NNI: done in 7.66929 secs using 3998% CPU
Optimizing NNI: done in 7.46624 secs using 3997% CPU
Optimizing NNI: done in 6.93352 secs using 3998% CPU
Optimizing NNI: done in 6.71937 secs using 3999% CPU
Optimizing NNI: done in 6.89992 secs using 3999% CPU
Optimizing NNI: done in 6.75935 secs using 4000% CPU
Optimizing NNI: done in 7.04539 secs using 4000% CPU
Optimizing NNI: done in 7.53184 secs using 3998% CPU
Optimizing NNI: done in 7.59434 secs using 3999% CPU
Iteration 120 / LogL: -166963.923 / Time: 0h:17m:48s (0h:13m:1s left)
Optimizing NNI: done in 7.423 secs using 3999% CPU
Optimizing NNI: done in 6.90924 secs using 3998% CPU
Optimizing NNI: done in 7.36308 secs using 3997% CPU
Optimizing NNI: done in 7.46045 secs using 3998% CPU
Optimizing NNI: done in 7.87502 secs using 4000% CPU
Optimizing NNI: done in 7.4181 secs using 3998% CPU
Optimizing NNI: done in 6.468 secs using 3999% CPU
Optimizing NNI: done in 7.40339 secs using 3999% CPU
Optimizing NNI: done in 7.82702 secs using 3999% CPU
Optimizing NNI: done in 7.96372 secs using 3999% CPU
Iteration 130 / LogL: -166964.911 / Time: 0h:19m:3s (0h:11m:22s left)
Optimizing NNI: done in 7.44308 secs using 3999% CPU
Optimizing NNI: done in 7.37094 secs using 3997% CPU
Optimizing NNI: done in 7.11683 secs using 3999% CPU
Optimizing NNI: done in 6.72282 secs using 3997% CPU
Optimizing NNI: done in 7.10634 secs using 4000% CPU
Optimizing NNI: done in 7.48037 secs using 3998% CPU
Optimizing NNI: done in 6.75724 secs using 3998% CPU
Optimizing NNI: done in 7.14366 secs using 3998% CPU
Optimizing NNI: done in 7.98256 secs using 3999% CPU
Optimizing NNI: done in 6.76397 secs using 3999% CPU
Iteration 140 / LogL: -166942.726 / Time: 0h:20m:15s (0h:9m:45s left)
Optimizing NNI: done in 7.23738 secs using 3998% CPU
Optimizing NNI: done in 7.02804 secs using 3998% CPU
Optimizing NNI: done in 7.48407 secs using 3999% CPU
Optimizing NNI: done in 7.78795 secs using 3999% CPU
Optimizing NNI: done in 7.73912 secs using 3999% CPU
Optimizing NNI: done in 7.32862 secs using 3999% CPU
Optimizing NNI: done in 7.60247 secs using 3999% CPU
Optimizing NNI: done in 6.0974 secs using 3998% CPU
Optimizing NNI: done in 8.04228 secs using 3997% CPU
Optimizing NNI: done in 6.71951 secs using 3999% CPU
Iteration 150 / LogL: -166947.288 / Time: 0h:21m:29s (0h:8m:12s left)
Optimizing NNI: done in 7.39202 secs using 3998% CPU
Optimizing NNI: done in 6.99038 secs using 3997% CPU
Optimizing NNI: done in 7.5427 secs using 3999% CPU
Optimizing NNI: done in 6.93285 secs using 3998% CPU
Optimizing NNI: done in 7.75213 secs using 3999% CPU
Optimizing NNI: done in 7.76235 secs using 4000% CPU
Optimizing NNI: done in 8.14169 secs using 3998% CPU
Optimizing NNI: done in 7.05411 secs using 3999% CPU
Optimizing NNI: done in 6.55657 secs using 3998% CPU
Optimizing NNI: done in 6.94079 secs using 3998% CPU
Iteration 160 / LogL: -166956.819 / Time: 0h:22m:42s (0h:6m:42s left)
Optimizing NNI: done in 7.06303 secs using 3997% CPU
Optimizing NNI: done in 7.64539 secs using 3998% CPU
Optimizing NNI: done in 6.77619 secs using 3999% CPU
Optimizing NNI: done in 7.73067 secs using 3999% CPU
Optimizing NNI: done in 7.50123 secs using 4000% CPU
Estimate model parameters (epsilon = 0.100)
BETTER TREE FOUND at iteration 165: -166939.681
Optimizing NNI: done in 8.32854 secs using 3998% CPU
Optimizing NNI: done in 6.43463 secs using 3997% CPU
Optimizing NNI: done in 8.95279 secs using 3999% CPU
Optimizing NNI: done in 7.1266 secs using 3999% CPU
Optimizing NNI: done in 7.50949 secs using 4000% CPU
Iteration 170 / LogL: -166939.939 / Time: 0h:23m:58s (0h:13m:28s left)
Optimizing NNI: done in 6.90828 secs using 3999% CPU
Optimizing NNI: done in 8.15904 secs using 3999% CPU
Optimizing NNI: done in 6.68851 secs using 3998% CPU
Estimate model parameters (epsilon = 0.100)
BETTER TREE FOUND at iteration 173: -166935.511
Optimizing NNI: done in 6.62147 secs using 3998% CPU
Optimizing NNI: done in 7.56378 secs using 3999% CPU
Optimizing NNI: done in 7.27107 secs using 3997% CPU
Optimizing NNI: done in 7.03389 secs using 3997% CPU
Optimizing NNI: done in 9.16535 secs using 3998% CPU
Optimizing NNI: done in 7.32826 secs using 3998% CPU
Optimizing NNI: done in 7.55543 secs using 3999% CPU
Estimate model parameters (epsilon = 0.100)
BETTER TREE FOUND at iteration 180: -166934.365
Iteration 180 / LogL: -166934.365 / Time: 0h:25m:14s (0h:14m:6s left)
Optimizing NNI: done in 7.99261 secs using 3998% CPU
Optimizing NNI: done in 8.10669 secs using 3999% CPU
Optimizing NNI: done in 8.38786 secs using 3998% CPU
Optimizing NNI: done in 7.80411 secs using 3998% CPU
Optimizing NNI: done in 7.00007 secs using 3999% CPU
Optimizing NNI: done in 6.8826 secs using 3999% CPU
Optimizing NNI: done in 7.48523 secs using 3999% CPU
Optimizing NNI: done in 7.81556 secs using 3999% CPU
Optimizing NNI: done in 7.34404 secs using 3999% CPU
Optimizing NNI: done in 6.95524 secs using 3997% CPU
Iteration 190 / LogL: -166938.131 / Time: 0h:26m:31s (0h:12m:37s left)
Optimizing NNI: done in 7.67818 secs using 3999% CPU
Optimizing NNI: done in 7.4644 secs using 4000% CPU
Optimizing NNI: done in 7.16795 secs using 3999% CPU
Estimate model parameters (epsilon = 0.100)
BETTER TREE FOUND at iteration 193: -166933.733
Optimizing NNI: done in 7.15917 secs using 3998% CPU
Optimizing NNI: done in 7.10326 secs using 3999% CPU
Optimizing NNI: done in 6.54676 secs using 3999% CPU
Optimizing NNI: done in 7.00157 secs using 3997% CPU
Optimizing NNI: done in 7.87982 secs using 3999% CPU
Optimizing NNI: done in 7.76397 secs using 3999% CPU
Estimate model parameters (epsilon = 0.100)
BETTER TREE FOUND at iteration 199: -166933.103
Optimizing NNI: done in 7.85634 secs using 3998% CPU
Iteration 200 / LogL: -166962.438 / Time: 0h:27m:46s (0h:13m:48s left)
Optimizing NNI: done in 7.05594 secs using 3998% CPU
Optimizing NNI: done in 8.18472 secs using 3998% CPU
Optimizing NNI: done in 8.39176 secs using 3998% CPU
Optimizing NNI: done in 7.77101 secs using 3999% CPU
Optimizing NNI: done in 6.9554 secs using 3999% CPU
Optimizing NNI: done in 7.71377 secs using 4000% CPU
Optimizing NNI: done in 6.74001 secs using 3999% CPU
Optimizing NNI: done in 6.60924 secs using 3998% CPU
Optimizing NNI: done in 6.97017 secs using 3997% CPU
Optimizing NNI: done in 7.85731 secs using 3998% CPU
Iteration 210 / LogL: -166956.887 / Time: 0h:29m:0s (0h:12m:21s left)
Optimizing NNI: done in 7.01851 secs using 3997% CPU
Optimizing NNI: done in 7.46926 secs using 3998% CPU
Optimizing NNI: done in 8.09626 secs using 3998% CPU
Optimizing NNI: done in 7.05407 secs using 3998% CPU
Optimizing NNI: done in 8.13095 secs using 3999% CPU
Optimizing NNI: done in 7.67822 secs using 4000% CPU
Optimizing NNI: done in 7.31398 secs using 3999% CPU
Optimizing NNI: done in 7.52637 secs using 4000% CPU
Optimizing NNI: done in 7.46314 secs using 3999% CPU
Optimizing NNI: done in 6.31605 secs using 3999% CPU
Iteration 220 / LogL: -166942.497 / Time: 0h:30m:15s (0h:10m:54s left)
Optimizing NNI: done in 6.53049 secs using 3999% CPU
Optimizing NNI: done in 7.5338 secs using 4000% CPU
Optimizing NNI: done in 7.21421 secs using 3998% CPU
Optimizing NNI: done in 6.46744 secs using 4000% CPU
Optimizing NNI: done in 7.60469 secs using 4000% CPU
Optimizing NNI: done in 6.66493 secs using 3998% CPU
Optimizing NNI: done in 8.24215 secs using 3997% CPU
Optimizing NNI: done in 8.26751 secs using 3992% CPU
Optimizing NNI: done in 8.12912 secs using 3998% CPU
Optimizing NNI: done in 8.23147 secs using 3999% CPU
Iteration 230 / LogL: -166946.158 / Time: 0h:31m:30s (0h:9m:29s left)
Optimizing NNI: done in 8.05161 secs using 3999% CPU
Optimizing NNI: done in 7.68241 secs using 3997% CPU
Optimizing NNI: done in 6.85999 secs using 3999% CPU
Optimizing NNI: done in 6.83337 secs using 3998% CPU
Optimizing NNI: done in 7.44473 secs using 3999% CPU
Optimizing NNI: done in 7.24184 secs using 4000% CPU
Optimizing NNI: done in 7.67165 secs using 3998% CPU
Optimizing NNI: done in 8.56145 secs using 3998% CPU
Optimizing NNI: done in 7.84409 secs using 3998% CPU
Optimizing NNI: done in 6.62514 secs using 3998% CPU
Iteration 240 / LogL: -166938.781 / Time: 0h:32m:45s (0h:8m:5s left)
Optimizing NNI: done in 6.93817 secs using 4000% CPU
Optimizing NNI: done in 6.18672 secs using 3999% CPU
Optimizing NNI: done in 7.57067 secs using 3998% CPU
Optimizing NNI: done in 7.73171 secs using 3999% CPU
Optimizing NNI: done in 6.6524 secs using 3999% CPU
Optimizing NNI: done in 8.48574 secs using 3998% CPU
Optimizing NNI: done in 7.03946 secs using 3999% CPU
Optimizing NNI: done in 7.51669 secs using 3999% CPU
Optimizing NNI: done in 7.78841 secs using 3999% CPU
Optimizing NNI: done in 8.11916 secs using 3999% CPU
Iteration 250 / LogL: -166939.286 / Time: 0h:33m:59s (0h:6m:41s left)
Optimizing NNI: done in 7.33632 secs using 3999% CPU
Optimizing NNI: done in 7.48277 secs using 3999% CPU
Optimizing NNI: done in 7.414 secs using 4000% CPU
Optimizing NNI: done in 8.713 secs using 4000% CPU
Optimizing NNI: done in 8.55339 secs using 4000% CPU
Optimizing NNI: done in 7.40659 secs using 3999% CPU
Optimizing NNI: done in 7.59879 secs using 3999% CPU
Optimizing NNI: done in 8.12122 secs using 3998% CPU
Optimizing NNI: done in 7.17254 secs using 3998% CPU
Optimizing NNI: done in 7.8244 secs using 3998% CPU
Iteration 260 / LogL: -166941.100 / Time: 0h:35m:17s (0h:5m:18s left)
Optimizing NNI: done in 7.75308 secs using 4000% CPU
Optimizing NNI: done in 6.52908 secs using 3998% CPU
Optimizing NNI: done in 8.56617 secs using 3998% CPU
Optimizing NNI: done in 7.70442 secs using 3998% CPU
Optimizing NNI: done in 7.99772 secs using 3998% CPU
Optimizing NNI: done in 7.15647 secs using 3999% CPU
Optimizing NNI: done in 7.99033 secs using 4000% CPU
Optimizing NNI: done in 8.12839 secs using 3999% CPU
Optimizing NNI: done in 8.34173 secs using 3998% CPU
Optimizing NNI: done in 7.77891 secs using 3997% CPU
Iteration 270 / LogL: -166966.615 / Time: 0h:36m:36s (0h:3m:56s left)
Optimizing NNI: done in 8.56273 secs using 3999% CPU
Optimizing NNI: done in 8.30745 secs using 3999% CPU
Optimizing NNI: done in 7.35904 secs using 4000% CPU
Optimizing NNI: done in 6.9464 secs using 3998% CPU
Optimizing NNI: done in 8.20512 secs using 3999% CPU
Optimizing NNI: done in 7.19927 secs using 3999% CPU
Optimizing NNI: done in 7.35648 secs using 3998% CPU
Optimizing NNI: done in 7.29888 secs using 3997% CPU
Optimizing NNI: done in 7.36568 secs using 4000% CPU
Optimizing NNI: done in 7.13445 secs using 3997% CPU
Iteration 280 / LogL: -166949.162 / Time: 0h:37m:52s (0h:2m:34s left)
Optimizing NNI: done in 7.27639 secs using 3998% CPU
Optimizing NNI: done in 6.98055 secs using 3998% CPU
Optimizing NNI: done in 6.62706 secs using 3997% CPU
Optimizing NNI: done in 7.4973 secs using 3998% CPU
Optimizing NNI: done in 9.16346 secs using 3999% CPU
Optimizing NNI: done in 7.31888 secs using 3997% CPU
Optimizing NNI: done in 7.38723 secs using 4000% CPU
Optimizing NNI: done in 7.60951 secs using 3998% CPU
Optimizing NNI: done in 7.69851 secs using 3998% CPU
Optimizing NNI: done in 6.94937 secs using 4001% CPU
Iteration 290 / LogL: -166945.919 / Time: 0h:39m:7s (0h:1m:13s left)
Optimizing NNI: done in 7.3277 secs using 3999% CPU
Optimizing NNI: done in 6.80988 secs using 3998% CPU
Optimizing NNI: done in 7.66985 secs using 3998% CPU
Optimizing NNI: done in 7.9291 secs using 3998% CPU
Optimizing NNI: done in 6.70504 secs using 4000% CPU
Optimizing NNI: done in 7.30101 secs using 4001% CPU
Optimizing NNI: done in 7.4534 secs using 4000% CPU
Optimizing NNI: done in 8.96974 secs using 3998% CPU
Optimizing NNI: done in 6.50849 secs using 3999% CPU
Optimizing NNI: done in 6.75012 secs using 3998% CPU
Iteration 300 / LogL: -166933.182 / Time: 0h:40m:20s (0h:0m:-9s left)
TREE SEARCH COMPLETED AFTER 300 ITERATIONS / Time: 0h:40m:20s

--------------------------------------------------------------------
|                    FINALIZING TREE SEARCH                        |
--------------------------------------------------------------------
Performs final model parameters optimization
Estimate model parameters (epsilon = 0.010)
1. Initial log-likelihood: -166933.103
Optimal log-likelihood: -166933.102
Proportion of invariable sites: 0.001
Gamma shape alpha: 1.345
Parameters optimization took 1 rounds (0.493 sec)
BEST SCORE FOUND : -166933.102
Total tree length: 131.601

Total number of iterations: 300
CPU time used for tree search: 93587.771 sec (25h:59m:47s)
Wall-clock time used for tree search: 2393.921 sec (0h:39m:53s)
Total CPU time used: 94481.403 sec (26h:14m:41s)
Total wall-clock time used: 2421.384 sec (0h:40m:21s)

===> START BOOTSTRAP REPLICATE NUMBER 13

Creating bootstrap alignment (seed: 653154)...

Create initial parsimony tree by phylogenetic likelihood library (PLL)... 0.514 seconds

NOTE: 347 MB RAM (0 GB) is required!
Estimate model parameters (epsilon = 0.100)
1. Initial log-likelihood: -195475.707
2. Current log-likelihood: -168142.232
3. Current log-likelihood: -167743.406
4. Current log-likelihood: -167666.579
5. Current log-likelihood: -167633.182
6. Current log-likelihood: -167615.986
7. Current log-likelihood: -167607.300
8. Current log-likelihood: -167603.074
9. Current log-likelihood: -167601.035
10. Current log-likelihood: -167600.108
11. Current log-likelihood: -167599.714
12. Current log-likelihood: -167599.557
Optimal log-likelihood: -167599.495
Proportion of invariable sites: 0.002
Gamma shape alpha: 1.365
Parameters optimization took 12 rounds (7.533 sec)
Wrote distance file to... 
Computing ML distances based on estimated model parameters...
Calculating distance matrix: done in 0.5089 secs using 3955% CPU
Computing ML distances took 0.509781 sec (of wall-clock time) 20.128522 sec (of CPU time)
WARNING: Some pairwise ML distances are too long (saturated)
Setting up auxiliary I and S matrices: done in 0.0201438 secs using 2341% CPU
Constructing RapidNJ tree: done in 12.6798 secs using 2565% CPU
Computing RapidNJ tree took 12.700035 sec (of wall-clock time) 325.694435 sec (of CPU time)
Log-likelihood of RapidNJ tree: -170301.930
--------------------------------------------------------------------
|             INITIALIZING CANDIDATE TREE SET                      |
--------------------------------------------------------------------
Generating 98 parsimony trees... 55.860 second
Computing log-likelihood of 98 initial trees ... 41.893 seconds
Current best score: -167599.495

Do NNI search on 20 best initial trees
Optimizing NNI: done in 8.34396 secs using 3998% CPU
Estimate model parameters (epsilon = 0.100)
BETTER TREE FOUND at iteration 1: -167004.419
Optimizing NNI: done in 10.9188 secs using 3998% CPU
Estimate model parameters (epsilon = 0.100)
BETTER TREE FOUND at iteration 2: -166969.951
Optimizing NNI: done in 9.77797 secs using 3999% CPU
Estimate model parameters (epsilon = 0.100)
BETTER TREE FOUND at iteration 3: -166961.865
Optimizing NNI: done in 9.54111 secs using 3999% CPU
Estimate model parameters (epsilon = 0.100)
BETTER TREE FOUND at iteration 4: -166937.105
Optimizing NNI: done in 10.5675 secs using 3999% CPU
Optimizing NNI: done in 8.02239 secs using 3999% CPU
Optimizing NNI: done in 10.4761 secs using 3999% CPU
Optimizing NNI: done in 9.71419 secs using 3999% CPU
Estimate model parameters (epsilon = 0.100)
BETTER TREE FOUND at iteration 8: -166926.779
Optimizing NNI: done in 9.29341 secs using 3998% CPU
Optimizing NNI: done in 9.7025 secs using 3999% CPU
Iteration 10 / LogL: -166980.396 / Time: 0h:3m:46s
Optimizing NNI: done in 12.0598 secs using 3997% CPU
Optimizing NNI: done in 9.59944 secs using 3997% CPU
Optimizing NNI: done in 9.76109 secs using 4000% CPU
Optimizing NNI: done in 9.26686 secs using 3999% CPU
Optimizing NNI: done in 8.85007 secs using 3999% CPU
Optimizing NNI: done in 13.0236 secs using 3999% CPU
Optimizing NNI: done in 10.2974 secs using 3998% CPU
Optimizing NNI: done in 9.69037 secs using 3999% CPU
Optimizing NNI: done in 11.067 secs using 3998% CPU
Estimate model parameters (epsilon = 0.100)
BETTER TREE FOUND at iteration 19: -166916.293
Optimizing NNI: done in 7.52515 secs using 3998% CPU
Iteration 20 / LogL: -167076.785 / Time: 0h:5m:28s
Finish initializing candidate tree set (20)
Current best tree score: -166916.293 / CPU time: 301.707
Number of iterations: 20
--------------------------------------------------------------------
|               OPTIMIZING CANDIDATE TREE SET                      |
--------------------------------------------------------------------
Optimizing NNI: done in 6.98369 secs using 3999% CPU
Optimizing NNI: done in 8.24957 secs using 3998% CPU
Optimizing NNI: done in 7.41261 secs using 3998% CPU
Optimizing NNI: done in 8.5453 secs using 3998% CPU
Estimate model parameters (epsilon = 0.100)
BETTER TREE FOUND at iteration 24: -166895.089
Optimizing NNI: done in 7.37137 secs using 3999% CPU
Estimate model parameters (epsilon = 0.100)
BETTER TREE FOUND at iteration 25: -166894.541
Optimizing NNI: done in 8.37583 secs using 3997% CPU
Optimizing NNI: done in 11.0851 secs using 3999% CPU
Optimizing NNI: done in 10.2796 secs using 3997% CPU
Estimate model parameters (epsilon = 0.100)
BETTER TREE FOUND at iteration 28: -166881.500
Optimizing NNI: done in 7.78881 secs using 3998% CPU
Estimate model parameters (epsilon = 0.100)
BETTER TREE FOUND at iteration 29: -166880.597
Optimizing NNI: done in 9.3798 secs using 3998% CPU
Estimate model parameters (epsilon = 0.100)
BETTER TREE FOUND at iteration 30: -166879.823
Iteration 30 / LogL: -166879.823 / Time: 0h:6m:58s (0h:24m:1s left)
Optimizing NNI: done in 7.69061 secs using 3999% CPU
Estimate model parameters (epsilon = 0.100)
BETTER TREE FOUND at iteration 31: -166876.105
Optimizing NNI: done in 8.54808 secs using 3998% CPU
Optimizing NNI: done in 9.57915 secs using 3999% CPU
Optimizing NNI: done in 8.40397 secs using 3999% CPU
Estimate model parameters (epsilon = 0.100)
BETTER TREE FOUND at iteration 34: -166866.830
Optimizing NNI: done in 9.18681 secs using 3998% CPU
Optimizing NNI: done in 9.79582 secs using 3998% CPU
Optimizing NNI: done in 7.58298 secs using 3997% CPU
Optimizing NNI: done in 8.18949 secs using 3999% CPU
Optimizing NNI: done in 8.54133 secs using 3998% CPU
Optimizing NNI: done in 8.07955 secs using 3997% CPU
Iteration 40 / LogL: -166876.414 / Time: 0h:8m:25s (0h:20m:17s left)
Optimizing NNI: done in 8.93365 secs using 3998% CPU
Optimizing NNI: done in 8.06694 secs using 3999% CPU
Optimizing NNI: done in 13.0713 secs using 3967% CPU
Optimizing NNI: done in 8.22628 secs using 4000% CPU
Optimizing NNI: done in 8.10072 secs using 3998% CPU
Optimizing NNI: done in 6.79032 secs using 3997% CPU
Optimizing NNI: done in 8.11669 secs using 3998% CPU
Optimizing NNI: done in 9.21127 secs using 3985% CPU
Optimizing NNI: done in 8.43795 secs using 3998% CPU
Optimizing NNI: done in 12.5593 secs using 3999% CPU
Iteration 50 / LogL: -166872.308 / Time: 0h:9m:57s (0h:17m:3s left)
Optimizing NNI: done in 7.48554 secs using 4000% CPU
Optimizing NNI: done in 8.88231 secs using 3999% CPU
Optimizing NNI: done in 7.48985 secs using 4000% CPU
Estimate model parameters (epsilon = 0.100)
BETTER TREE FOUND at iteration 53: -166864.593
Optimizing NNI: done in 8.40322 secs using 3999% CPU
Optimizing NNI: done in 7.65673 secs using 3998% CPU
Optimizing NNI: done in 8.2882 secs using 3999% CPU
Estimate model parameters (epsilon = 0.100)
BETTER TREE FOUND at iteration 56: -166857.874
Optimizing NNI: done in 9.24347 secs using 3992% CPU
Optimizing NNI: done in 9.85002 secs using 3999% CPU
Optimizing NNI: done in 7.71829 secs using 3974% CPU
Optimizing NNI: done in 8.71643 secs using 3999% CPU
Iteration 60 / LogL: -166867.800 / Time: 0h:11m:22s (0h:18m:29s left)
Optimizing NNI: done in 7.24673 secs using 3998% CPU
Optimizing NNI: done in 8.28274 secs using 3999% CPU
Optimizing NNI: done in 7.76666 secs using 3998% CPU
Optimizing NNI: done in 7.55691 secs using 3994% CPU
Optimizing NNI: done in 9.43494 secs using 3989% CPU
Optimizing NNI: done in 7.36515 secs using 3998% CPU
Optimizing NNI: done in 7.82245 secs using 3997% CPU
Optimizing NNI: done in 12.2739 secs using 3998% CPU
Optimizing NNI: done in 8.44119 secs using 3986% CPU
Optimizing NNI: done in 9.2142 secs using 3998% CPU
Iteration 70 / LogL: -166892.368 / Time: 0h:12m:48s (0h:15m:57s left)
Optimizing NNI: done in 8.38445 secs using 3999% CPU
Optimizing NNI: done in 8.13273 secs using 3998% CPU
Optimizing NNI: done in 6.99727 secs using 3998% CPU
Optimizing NNI: done in 7.01237 secs using 3998% CPU
Optimizing NNI: done in 9.87747 secs using 3998% CPU
Optimizing NNI: done in 8.15479 secs using 3999% CPU
Optimizing NNI: done in 8.79533 secs using 3997% CPU
Optimizing NNI: done in 9.57799 secs using 3991% CPU
Optimizing NNI: done in 9.5474 secs using 3999% CPU
Estimate model parameters (epsilon = 0.100)
BETTER TREE FOUND at iteration 79: -166857.788
Optimizing NNI: done in 9.16306 secs using 3999% CPU
Iteration 80 / LogL: -166866.823 / Time: 0h:14m:14s (0h:17m:50s left)
Optimizing NNI: done in 10.6051 secs using 4000% CPU
Optimizing NNI: done in 8.48404 secs using 3999% CPU
Optimizing NNI: done in 12.7679 secs using 3999% CPU
Optimizing NNI: done in 7.75371 secs using 4000% CPU
Optimizing NNI: done in 7.94355 secs using 3999% CPU
Optimizing NNI: done in 7.0528 secs using 3998% CPU
Optimizing NNI: done in 7.9493 secs using 4000% CPU
Optimizing NNI: done in 7.01105 secs using 4000% CPU
Optimizing NNI: done in 10.2719 secs using 3997% CPU
Optimizing NNI: done in 8.41369 secs using 4000% CPU
Iteration 90 / LogL: -166861.092 / Time: 0h:15m:43s (0h:15m:42s left)
Optimizing NNI: done in 7.26839 secs using 3998% CPU
Optimizing NNI: done in 11.2581 secs using 4000% CPU
Estimate model parameters (epsilon = 0.100)
BETTER TREE FOUND at iteration 92: -166856.198
Optimizing NNI: done in 8.22911 secs using 3989% CPU
Optimizing NNI: done in 10.3719 secs using 3999% CPU
Optimizing NNI: done in 7.74786 secs using 3989% CPU
Optimizing NNI: done in 10.0427 secs using 3999% CPU
Optimizing NNI: done in 6.98728 secs using 3999% CPU
Optimizing NNI: done in 11.1795 secs using 3999% CPU
Optimizing NNI: done in 10.2294 secs using 3994% CPU
Optimizing NNI: done in 7.92795 secs using 3999% CPU
Iteration 100 / LogL: -166870.392 / Time: 0h:17m:15s (0h:16m:1s left)
Optimizing NNI: done in 8.13749 secs using 4000% CPU
Optimizing NNI: done in 10.1388 secs using 3997% CPU
Optimizing NNI: done in 7.47377 secs using 3998% CPU
Optimizing NNI: done in 8.26242 secs using 3999% CPU
Optimizing NNI: done in 8.30255 secs using 3999% CPU
Optimizing NNI: done in 7.67283 secs using 3998% CPU
Estimate model parameters (epsilon = 0.100)
BETTER TREE FOUND at iteration 106: -166855.524
Optimizing NNI: done in 7.49414 secs using 3986% CPU
Optimizing NNI: done in 9.75219 secs using 3991% CPU
Optimizing NNI: done in 6.32298 secs using 3999% CPU
Optimizing NNI: done in 7.6799 secs using 3999% CPU
Iteration 110 / LogL: -166917.200 / Time: 0h:18m:37s (0h:16m:23s left)
Optimizing NNI: done in 7.78674 secs using 4000% CPU
Optimizing NNI: done in 8.3008 secs using 3999% CPU
Optimizing NNI: done in 7.69751 secs using 3998% CPU
Optimizing NNI: done in 7.06156 secs using 3997% CPU
Optimizing NNI: done in 9.38471 secs using 3999% CPU
Optimizing NNI: done in 8.31108 secs using 3999% CPU
Optimizing NNI: done in 9.02641 secs using 3993% CPU
Optimizing NNI: done in 7.8127 secs using 3996% CPU
Optimizing NNI: done in 11.4663 secs using 3999% CPU
Optimizing NNI: done in 8.34547 secs using 3998% CPU
Iteration 120 / LogL: -166986.070 / Time: 0h:20m:3s (0h:14m:29s left)
Optimizing NNI: done in 7.90895 secs using 3998% CPU
Optimizing NNI: done in 6.92267 secs using 3999% CPU
Optimizing NNI: done in 10.0654 secs using 3998% CPU
Optimizing NNI: done in 7.33706 secs using 3998% CPU
Optimizing NNI: done in 8.92073 secs using 4000% CPU
Optimizing NNI: done in 12.0451 secs using 3998% CPU
Optimizing NNI: done in 8.03701 secs using 4000% CPU
Optimizing NNI: done in 8.88258 secs using 3999% CPU
Optimizing NNI: done in 9.39989 secs using 3998% CPU
Optimizing NNI: done in 8.77437 secs using 4000% CPU
Iteration 130 / LogL: -166860.077 / Time: 0h:21m:31s (0h:12m:40s left)
Optimizing NNI: done in 9.23472 secs using 3999% CPU
Optimizing NNI: done in 8.57793 secs using 4000% CPU
Optimizing NNI: done in 8.64425 secs using 3999% CPU
Optimizing NNI: done in 7.49146 secs using 3999% CPU
Optimizing NNI: done in 9.23766 secs using 3989% CPU
Optimizing NNI: done in 9.07252 secs using 3998% CPU
Optimizing NNI: done in 9.00336 secs using 3999% CPU
Optimizing NNI: done in 9.42569 secs using 3991% CPU
Optimizing NNI: done in 7.9322 secs using 3999% CPU
Optimizing NNI: done in 7.94744 secs using 3999% CPU
Iteration 140 / LogL: -166877.415 / Time: 0h:22m:58s (0h:10m:54s left)
Optimizing NNI: done in 10.1636 secs using 3999% CPU
Optimizing NNI: done in 7.28339 secs using 3999% CPU
Optimizing NNI: done in 8.84084 secs using 3991% CPU
Optimizing NNI: done in 7.61693 secs using 3991% CPU
Optimizing NNI: done in 7.14442 secs using 3998% CPU
Optimizing NNI: done in 8.36747 secs using 3999% CPU
Optimizing NNI: done in 7.45971 secs using 3999% CPU
Optimizing NNI: done in 8.77627 secs using 3998% CPU
Optimizing NNI: done in 7.9678 secs using 3998% CPU
Optimizing NNI: done in 9.36623 secs using 3998% CPU
Iteration 150 / LogL: -166877.763 / Time: 0h:24m:22s (0h:9m:9s left)
Optimizing NNI: done in 7.9555 secs using 3999% CPU
Optimizing NNI: done in 8.65007 secs using 3999% CPU
Optimizing NNI: done in 8.95775 secs using 3998% CPU
Optimizing NNI: done in 7.78931 secs using 4000% CPU
Optimizing NNI: done in 7.44213 secs using 3999% CPU
Optimizing NNI: done in 7.58531 secs using 3998% CPU
Optimizing NNI: done in 8.59281 secs using 4001% CPU
Optimizing NNI: done in 8.23374 secs using 3997% CPU
Optimizing NNI: done in 8.02021 secs using 3998% CPU
Optimizing NNI: done in 6.63947 secs using 3999% CPU
Iteration 160 / LogL: -166868.553 / Time: 0h:25m:42s (0h:7m:26s left)
Optimizing NNI: done in 7.61223 secs using 3998% CPU
Optimizing NNI: done in 8.2465 secs using 3998% CPU
Optimizing NNI: done in 7.74857 secs using 3999% CPU
Optimizing NNI: done in 7.53211 secs using 3998% CPU
Optimizing NNI: done in 7.97888 secs using 4000% CPU
Optimizing NNI: done in 8.00609 secs using 3998% CPU
Optimizing NNI: done in 7.47173 secs using 3999% CPU
Estimate model parameters (epsilon = 0.100)
BETTER TREE FOUND at iteration 167: -166854.568
Optimizing NNI: done in 8.23471 secs using 3997% CPU
Optimizing NNI: done in 8.05736 secs using 3998% CPU
Optimizing NNI: done in 8.12816 secs using 3999% CPU
Iteration 170 / LogL: -166893.807 / Time: 0h:27m:2s (0h:15m:30s left)
Optimizing NNI: done in 7.87723 secs using 4000% CPU
Optimizing NNI: done in 8.16007 secs using 3998% CPU
Optimizing NNI: done in 7.79696 secs using 3998% CPU
Optimizing NNI: done in 7.99386 secs using 3998% CPU
Optimizing NNI: done in 7.57654 secs using 3999% CPU
Optimizing NNI: done in 8.07961 secs using 3999% CPU
Optimizing NNI: done in 9.01521 secs using 3999% CPU
Optimizing NNI: done in 8.21157 secs using 3997% CPU
Optimizing NNI: done in 8.20104 secs using 3998% CPU
Optimizing NNI: done in 7.71691 secs using 4000% CPU
Iteration 180 / LogL: -166861.871 / Time: 0h:28m:23s (0h:13m:47s left)
Optimizing NNI: done in 10.2519 secs using 3999% CPU
Optimizing NNI: done in 6.89443 secs using 4000% CPU
Optimizing NNI: done in 8.52542 secs using 3998% CPU
Optimizing NNI: done in 7.37249 secs using 3999% CPU
Optimizing NNI: done in 8.41214 secs using 3999% CPU
Optimizing NNI: done in 9.11264 secs using 3999% CPU
Optimizing NNI: done in 8.71826 secs using 3999% CPU
Optimizing NNI: done in 12.2581 secs using 3998% CPU
Optimizing NNI: done in 8.10439 secs using 3998% CPU
Optimizing NNI: done in 7.61745 secs using 3998% CPU
Iteration 190 / LogL: -166868.311 / Time: 0h:29m:50s (0h:12m:9s left)
Optimizing NNI: done in 9.96728 secs using 3999% CPU
Optimizing NNI: done in 7.09625 secs using 3998% CPU
Optimizing NNI: done in 7.7003 secs using 3999% CPU
Optimizing NNI: done in 10.091 secs using 3999% CPU
Optimizing NNI: done in 8.10101 secs using 3998% CPU
Optimizing NNI: done in 10.5836 secs using 3999% CPU
Optimizing NNI: done in 8.62901 secs using 3998% CPU
Optimizing NNI: done in 8.89697 secs using 3998% CPU
Optimizing NNI: done in 8.88431 secs using 3999% CPU
Optimizing NNI: done in 17.4033 secs using 3999% CPU
Iteration 200 / LogL: -166883.476 / Time: 0h:31m:28s (0h:10m:35s left)
Optimizing NNI: done in 6.25872 secs using 3997% CPU
Optimizing NNI: done in 8.67855 secs using 3997% CPU
Optimizing NNI: done in 8.61351 secs using 4000% CPU
Optimizing NNI: done in 9.33449 secs using 3999% CPU
Optimizing NNI: done in 6.63203 secs using 3999% CPU
Optimizing NNI: done in 7.96434 secs using 3999% CPU
Optimizing NNI: done in 8.63974 secs using 3998% CPU
Optimizing NNI: done in 11.7579 secs using 3998% CPU
Optimizing NNI: done in 8.556 secs using 3999% CPU
Optimizing NNI: done in 7.58903 secs using 4000% CPU
Iteration 210 / LogL: -166856.624 / Time: 0h:32m:52s (0h:8m:57s left)
Optimizing NNI: done in 8.17176 secs using 3999% CPU
Optimizing NNI: done in 8.10283 secs using 3999% CPU
Optimizing NNI: done in 9.63957 secs using 3999% CPU
Optimizing NNI: done in 7.86994 secs using 4000% CPU
Optimizing NNI: done in 7.90048 secs using 3987% CPU
Optimizing NNI: done in 7.1983 secs using 3999% CPU
Optimizing NNI: done in 7.78859 secs using 4000% CPU
Optimizing NNI: done in 11.0659 secs using 3998% CPU
Optimizing NNI: done in 7.55472 secs using 4000% CPU
Optimizing NNI: done in 9.90549 secs using 4000% CPU
Iteration 220 / LogL: -166861.857 / Time: 0h:34m:18s (0h:7m:21s left)
Optimizing NNI: done in 7.87466 secs using 4000% CPU
Optimizing NNI: done in 8.90385 secs using 3999% CPU
Optimizing NNI: done in 7.98384 secs using 3999% CPU
Optimizing NNI: done in 8.12622 secs using 3986% CPU
Optimizing NNI: done in 7.213 secs using 3998% CPU
Optimizing NNI: done in 7.75742 secs using 4000% CPU
Optimizing NNI: done in 8.3959 secs using 3998% CPU
Optimizing NNI: done in 7.34841 secs using 3999% CPU
Optimizing NNI: done in 7.67974 secs using 3998% CPU
Optimizing NNI: done in 7.42378 secs using 3998% CPU
Iteration 230 / LogL: -166861.671 / Time: 0h:35m:37s (0h:5m:45s left)
Optimizing NNI: done in 9.88825 secs using 3999% CPU
Optimizing NNI: done in 7.69737 secs using 4000% CPU
Optimizing NNI: done in 7.07732 secs using 3998% CPU
Optimizing NNI: done in 7.85953 secs using 3999% CPU
Optimizing NNI: done in 8.40583 secs using 4000% CPU
Optimizing NNI: done in 7.84516 secs using 4000% CPU
Optimizing NNI: done in 8.9602 secs using 3998% CPU
Optimizing NNI: done in 8.52525 secs using 3998% CPU
Optimizing NNI: done in 8.03517 secs using 3999% CPU
Optimizing NNI: done in 8.13905 secs using 3999% CPU
Iteration 240 / LogL: -166895.272 / Time: 0h:37m:0s (0h:4m:10s left)
Optimizing NNI: done in 6.74599 secs using 3986% CPU
Optimizing NNI: done in 8.35925 secs using 3999% CPU
Optimizing NNI: done in 7.6658 secs using 3998% CPU
Optimizing NNI: done in 7.48644 secs using 3997% CPU
Optimizing NNI: done in 7.73058 secs using 3984% CPU
Optimizing NNI: done in 7.58565 secs using 3998% CPU
Optimizing NNI: done in 9.2419 secs using 3998% CPU
Optimizing NNI: done in 7.25989 secs using 3999% CPU
Optimizing NNI: done in 7.89673 secs using 3999% CPU
Optimizing NNI: done in 9.04296 secs using 3999% CPU
Iteration 250 / LogL: -166866.831 / Time: 0h:38m:19s (0h:2m:36s left)
Optimizing NNI: done in 9.13909 secs using 3999% CPU
Optimizing NNI: done in 7.49737 secs using 3998% CPU
Optimizing NNI: done in 7.831 secs using 3997% CPU
Optimizing NNI: done in 8.95955 secs using 3999% CPU
Optimizing NNI: done in 8.21638 secs using 3999% CPU
Optimizing NNI: done in 6.99512 secs using 3999% CPU
Optimizing NNI: done in 6.9106 secs using 3999% CPU
Optimizing NNI: done in 8.51969 secs using 3999% CPU
Optimizing NNI: done in 6.92654 secs using 3997% CPU
Optimizing NNI: done in 7.00822 secs using 3998% CPU
Iteration 260 / LogL: -166859.199 / Time: 0h:39m:37s (0h:1m:4s left)
Optimizing NNI: done in 7.41082 secs using 3997% CPU
Optimizing NNI: done in 7.51155 secs using 3999% CPU
Optimizing NNI: done in 9.05427 secs using 3989% CPU
Optimizing NNI: done in 8.27267 secs using 3998% CPU
Optimizing NNI: done in 6.63632 secs using 4001% CPU
Optimizing NNI: done in 6.26842 secs using 3981% CPU
Optimizing NNI: done in 8.59458 secs using 3999% CPU
Optimizing NNI: done in 7.37912 secs using 3999% CPU
TREE SEARCH COMPLETED AFTER 268 ITERATIONS / Time: 0h:40m:39s

--------------------------------------------------------------------
|                    FINALIZING TREE SEARCH                        |
--------------------------------------------------------------------
Performs final model parameters optimization
Estimate model parameters (epsilon = 0.010)
1. Initial log-likelihood: -166854.568
Optimal log-likelihood: -166854.566
Proportion of invariable sites: 0.002
Gamma shape alpha: 1.440
Parameters optimization took 1 rounds (0.483 sec)
BEST SCORE FOUND : -166854.566
Total tree length: 116.116

Total number of iterations: 268
CPU time used for tree search: 94243.392 sec (26h:10m:43s)
Wall-clock time used for tree search: 2412.154 sec (0h:40m:12s)
Total CPU time used: 95140.440 sec (26h:25m:40s)
Total wall-clock time used: 2439.742 sec (0h:40m:39s)

===> START BOOTSTRAP REPLICATE NUMBER 14

Creating bootstrap alignment (seed: 653155)...

Create initial parsimony tree by phylogenetic likelihood library (PLL)... 0.576 seconds

NOTE: 344 MB RAM (0 GB) is required!
Estimate model parameters (epsilon = 0.100)
1. Initial log-likelihood: -200955.060
2. Current log-likelihood: -173826.084
3. Current log-likelihood: -173397.540
4. Current log-likelihood: -173331.330
5. Current log-likelihood: -173297.825
6. Current log-likelihood: -173279.738
7. Current log-likelihood: -173269.703
8. Current log-likelihood: -173264.055
9. Current log-likelihood: -173260.846
10. Current log-likelihood: -173259.010
11. Current log-likelihood: -173257.952
12. Current log-likelihood: -173257.338
13. Current log-likelihood: -173256.977
14. Current log-likelihood: -173256.761
15. Current log-likelihood: -173256.626
Optimal log-likelihood: -173256.511
Proportion of invariable sites: 0.000
Gamma shape alpha: 1.256
Parameters optimization took 15 rounds (7.194 sec)
Wrote distance file to... 
Computing ML distances based on estimated model parameters...
Calculating distance matrix: done in 0.513018 secs using 3991% CPU
Computing ML distances took 0.513792 sec (of wall-clock time) 20.477298 sec (of CPU time)
WARNING: Some pairwise ML distances are too long (saturated)
Setting up auxiliary I and S matrices: done in 0.023792 secs using 2601% CPU
Constructing RapidNJ tree: done in 12.716 secs using 2572% CPU
Computing RapidNJ tree took 12.739954 sec (of wall-clock time) 327.700500 sec (of CPU time)
Log-likelihood of RapidNJ tree: -176115.046
--------------------------------------------------------------------
|             INITIALIZING CANDIDATE TREE SET                      |
--------------------------------------------------------------------
Generating 98 parsimony trees... 58.119 second
Computing log-likelihood of 98 initial trees ... 42.270 seconds
Current best score: -173256.511

Do NNI search on 20 best initial trees
Optimizing NNI: done in 24.1538 secs using 3999% CPU
Estimate model parameters (epsilon = 0.100)
BETTER TREE FOUND at iteration 1: -172901.765
Optimizing NNI: done in 17.9245 secs using 3998% CPU
Optimizing NNI: done in 16.963 secs using 3998% CPU
Optimizing NNI: done in 9.16918 secs using 3998% CPU
Optimizing NNI: done in 8.37322 secs using 3998% CPU
Optimizing NNI: done in 38.3591 secs using 3999% CPU
Estimate model parameters (epsilon = 0.100)
BETTER TREE FOUND at iteration 6: -172877.452
Optimizing NNI: done in 13.5558 secs using 3999% CPU
Optimizing NNI: done in 10.5885 secs using 3989% CPU
Optimizing NNI: done in 13.683 secs using 3998% CPU
Optimizing NNI: done in 12.1131 secs using 3991% CPU
Iteration 10 / LogL: -172962.116 / Time: 0h:4m:50s
Optimizing NNI: done in 8.62386 secs using 3999% CPU
Optimizing NNI: done in 11.3728 secs using 4000% CPU
Optimizing NNI: done in 13.9136 secs using 3999% CPU
Estimate model parameters (epsilon = 0.100)
BETTER TREE FOUND at iteration 13: -172872.784
Optimizing NNI: done in 16.3823 secs using 3999% CPU
Optimizing NNI: done in 9.30066 secs using 3992% CPU
Optimizing NNI: done in 9.20898 secs using 4000% CPU
Optimizing NNI: done in 10.2907 secs using 3991% CPU
Optimizing NNI: done in 12.2005 secs using 3998% CPU
Optimizing NNI: done in 13.242 secs using 3998% CPU
Optimizing NNI: done in 19.8959 secs using 3999% CPU
Iteration 20 / LogL: -172889.793 / Time: 0h:6m:56s
Finish initializing candidate tree set (20)
Current best tree score: -172872.784 / CPU time: 391.989
Number of iterations: 20
--------------------------------------------------------------------
|               OPTIMIZING CANDIDATE TREE SET                      |
--------------------------------------------------------------------
Optimizing NNI: done in 8.32171 secs using 4000% CPU
Optimizing NNI: done in 9.46014 secs using 3999% CPU
Estimate model parameters (epsilon = 0.100)
BETTER TREE FOUND at iteration 22: -172860.483
Optimizing NNI: done in 8.62245 secs using 4000% CPU
Optimizing NNI: done in 7.94491 secs using 4000% CPU
Estimate model parameters (epsilon = 0.100)
BETTER TREE FOUND at iteration 24: -172855.883
Optimizing NNI: done in 8.03711 secs using 3999% CPU
Optimizing NNI: done in 9.25808 secs using 4000% CPU
Optimizing NNI: done in 9.14161 secs using 3998% CPU
Estimate model parameters (epsilon = 0.100)
BETTER TREE FOUND at iteration 27: -172831.386
Optimizing NNI: done in 7.94551 secs using 4000% CPU
Optimizing NNI: done in 8.74118 secs using 4000% CPU
Optimizing NNI: done in 7.75007 secs using 4000% CPU
Iteration 30 / LogL: -172851.583 / Time: 0h:8m:24s (0h:28m:3s left)
Optimizing NNI: done in 6.81131 secs using 3999% CPU
Optimizing NNI: done in 9.34523 secs using 3998% CPU
Optimizing NNI: done in 7.8189 secs using 3999% CPU
Optimizing NNI: done in 7.98075 secs using 4000% CPU
Optimizing NNI: done in 8.50062 secs using 3998% CPU
Optimizing NNI: done in 7.87434 secs using 3998% CPU
Estimate model parameters (epsilon = 0.100)
BETTER TREE FOUND at iteration 36: -172821.511
Optimizing NNI: done in 8.45995 secs using 3999% CPU
Estimate model parameters (epsilon = 0.100)
BETTER TREE FOUND at iteration 37: -172807.640
Optimizing NNI: done in 8.65148 secs using 3998% CPU
Optimizing NNI: done in 8.94952 secs using 3998% CPU
Optimizing NNI: done in 7.56815 secs using 3999% CPU
Iteration 40 / LogL: -172832.135 / Time: 0h:9m:47s (0h:24m:19s left)
Optimizing NNI: done in 8.01874 secs using 3999% CPU
Optimizing NNI: done in 7.72266 secs using 4000% CPU
Optimizing NNI: done in 8.66548 secs using 3998% CPU
Optimizing NNI: done in 8.01526 secs using 3999% CPU
Optimizing NNI: done in 9.18349 secs using 3998% CPU
Optimizing NNI: done in 8.67224 secs using 3999% CPU
Optimizing NNI: done in 8.67046 secs using 3999% CPU
Optimizing NNI: done in 7.97493 secs using 3999% CPU
Optimizing NNI: done in 7.34568 secs using 3998% CPU
Optimizing NNI: done in 9.37124 secs using 3999% CPU
Iteration 50 / LogL: -172858.028 / Time: 0h:11m:11s (0h:19m:50s left)
Optimizing NNI: done in 7.77144 secs using 3999% CPU
Optimizing NNI: done in 8.11438 secs using 4000% CPU
Optimizing NNI: done in 6.92829 secs using 4001% CPU
Optimizing NNI: done in 7.44624 secs using 3998% CPU
Optimizing NNI: done in 8.53668 secs using 3998% CPU
Optimizing NNI: done in 8.0257 secs using 4000% CPU
Optimizing NNI: done in 11.0866 secs using 3960% CPU
Optimizing NNI: done in 8.71825 secs using 3987% CPU
Optimizing NNI: done in 8.25506 secs using 3999% CPU
Optimizing NNI: done in 7.7211 secs using 3986% CPU
Iteration 60 / LogL: -172829.073 / Time: 0h:12m:34s (0h:16m:23s left)
Optimizing NNI: done in 7.8322 secs using 3998% CPU
Optimizing NNI: done in 8.84308 secs using 3991% CPU
Optimizing NNI: done in 8.07496 secs using 3999% CPU
Optimizing NNI: done in 7.12031 secs using 3998% CPU
Optimizing NNI: done in 7.9267 secs using 3997% CPU
Optimizing NNI: done in 9.90022 secs using 3999% CPU
Optimizing NNI: done in 7.82521 secs using 4000% CPU
Optimizing NNI: done in 8.13724 secs using 3998% CPU
Optimizing NNI: done in 7.03857 secs using 3999% CPU
Optimizing NNI: done in 8.15152 secs using 3995% CPU
Iteration 70 / LogL: -172817.086 / Time: 0h:13m:55s (0h:13m:30s left)
Optimizing NNI: done in 8.05672 secs using 4000% CPU
Optimizing NNI: done in 8.45236 secs using 3994% CPU
Optimizing NNI: done in 8.82153 secs using 3998% CPU
Optimizing NNI: done in 6.96245 secs using 3998% CPU
Optimizing NNI: done in 7.18786 secs using 3999% CPU
Optimizing NNI: done in 7.13229 secs using 3998% CPU
Optimizing NNI: done in 8.36868 secs using 3991% CPU
Optimizing NNI: done in 6.67782 secs using 3998% CPU
Optimizing NNI: done in 7.13567 secs using 3999% CPU
Optimizing NNI: done in 8.30798 secs using 3998% CPU
Iteration 80 / LogL: -172823.523 / Time: 0h:15m:12s (0h:10m:58s left)
Optimizing NNI: done in 8.41155 secs using 3999% CPU
Optimizing NNI: done in 7.43353 secs using 4000% CPU
Optimizing NNI: done in 6.97808 secs using 4000% CPU
Optimizing NNI: done in 9.05257 secs using 3999% CPU
Optimizing NNI: done in 7.8635 secs using 3999% CPU
Optimizing NNI: done in 8.16466 secs using 4000% CPU
Optimizing NNI: done in 7.36595 secs using 3998% CPU
Optimizing NNI: done in 7.04365 secs using 3999% CPU
Optimizing NNI: done in 8.73563 secs using 3986% CPU
Optimizing NNI: done in 7.77397 secs using 3998% CPU
Iteration 90 / LogL: -172849.933 / Time: 0h:16m:32s (0h:8m:43s left)
Optimizing NNI: done in 8.64186 secs using 4000% CPU
Optimizing NNI: done in 8.03027 secs using 3998% CPU
Optimizing NNI: done in 8.08715 secs using 3999% CPU
Optimizing NNI: done in 6.92603 secs using 4000% CPU
Optimizing NNI: done in 9.16589 secs using 4000% CPU
Optimizing NNI: done in 8.8717 secs using 3999% CPU
Optimizing NNI: done in 7.30749 secs using 3999% CPU
Estimate model parameters (epsilon = 0.100)
BETTER TREE FOUND at iteration 97: -172806.139
Optimizing NNI: done in 7.91583 secs using 3999% CPU
Optimizing NNI: done in 7.91127 secs using 3999% CPU
Optimizing NNI: done in 8.15825 secs using 3997% CPU
Iteration 100 / LogL: -172813.944 / Time: 0h:17m:54s (0h:17m:32s left)
Optimizing NNI: done in 7.41724 secs using 4000% CPU
Optimizing NNI: done in 6.95697 secs using 4001% CPU
Optimizing NNI: done in 8.18577 secs using 3998% CPU
Optimizing NNI: done in 8.37335 secs using 4000% CPU
Optimizing NNI: done in 7.86794 secs using 3999% CPU
Optimizing NNI: done in 7.55577 secs using 3999% CPU
Optimizing NNI: done in 8.3092 secs using 3989% CPU
Optimizing NNI: done in 7.07827 secs using 4000% CPU
Optimizing NNI: done in 7.82353 secs using 3999% CPU
Optimizing NNI: done in 8.35222 secs using 3998% CPU
Iteration 110 / LogL: -172815.561 / Time: 0h:19m:12s (0h:15m:19s left)
Optimizing NNI: done in 8.3248 secs using 3998% CPU
Estimate model parameters (epsilon = 0.100)
BETTER TREE FOUND at iteration 111: -172802.673
Optimizing NNI: done in 7.98684 secs using 3999% CPU
Optimizing NNI: done in 8.80576 secs using 4000% CPU
Optimizing NNI: done in 7.67239 secs using 3999% CPU
Optimizing NNI: done in 6.8124 secs using 3999% CPU
Optimizing NNI: done in 6.22827 secs using 3999% CPU
Optimizing NNI: done in 6.85623 secs using 3998% CPU
Optimizing NNI: done in 7.95985 secs using 3999% CPU
Optimizing NNI: done in 8.1019 secs using 3998% CPU
Optimizing NNI: done in 7.39525 secs using 3999% CPU
Iteration 120 / LogL: -172829.197 / Time: 0h:20m:29s (0h:15m:39s left)
Optimizing NNI: done in 6.75094 secs using 3997% CPU
Optimizing NNI: done in 8.63966 secs using 3998% CPU
Optimizing NNI: done in 7.35425 secs using 3998% CPU
Optimizing NNI: done in 5.84984 secs using 4000% CPU
Optimizing NNI: done in 9.13543 secs using 3999% CPU
Optimizing NNI: done in 7.38332 secs using 3999% CPU
Optimizing NNI: done in 7.72687 secs using 3997% CPU
Optimizing NNI: done in 6.47215 secs using 3999% CPU
Optimizing NNI: done in 7.25481 secs using 4000% CPU
Optimizing NNI: done in 7.96015 secs using 3999% CPU
Iteration 130 / LogL: -172823.802 / Time: 0h:21m:44s (0h:13m:38s left)
Optimizing NNI: done in 7.10187 secs using 3998% CPU
Optimizing NNI: done in 7.20934 secs using 3998% CPU
Optimizing NNI: done in 8.95721 secs using 3998% CPU
Optimizing NNI: done in 7.62174 secs using 3999% CPU
Optimizing NNI: done in 6.071 secs using 3999% CPU
Optimizing NNI: done in 8.12461 secs using 4000% CPU
Optimizing NNI: done in 7.52293 secs using 3999% CPU
Optimizing NNI: done in 7.12369 secs using 3999% CPU
Optimizing NNI: done in 7.3353 secs using 3999% CPU
Optimizing NNI: done in 8.68321 secs using 3999% CPU
Iteration 140 / LogL: -172815.489 / Time: 0h:23m:0s (0h:11m:44s left)
Optimizing NNI: done in 7.0216 secs using 4000% CPU
Optimizing NNI: done in 7.52699 secs using 3997% CPU
Optimizing NNI: done in 6.94722 secs using 3999% CPU
Optimizing NNI: done in 6.83265 secs using 4001% CPU
Optimizing NNI: done in 7.52239 secs using 4000% CPU
Optimizing NNI: done in 6.82731 secs using 3985% CPU
Optimizing NNI: done in 7.12878 secs using 3999% CPU
Optimizing NNI: done in 7.45661 secs using 3999% CPU
Optimizing NNI: done in 7.30201 secs using 3998% CPU
Optimizing NNI: done in 7.8707 secs using 4000% CPU
Iteration 150 / LogL: -172805.594 / Time: 0h:24m:13s (0h:9m:54s left)
Optimizing NNI: done in 7.891 secs using 3999% CPU
Optimizing NNI: done in 7.78089 secs using 3998% CPU
Estimate model parameters (epsilon = 0.100)
BETTER TREE FOUND at iteration 152: -172802.451
Optimizing NNI: done in 8.51009 secs using 3997% CPU
Optimizing NNI: done in 6.514 secs using 3997% CPU
Optimizing NNI: done in 8.52805 secs using 3999% CPU
Optimizing NNI: done in 7.97868 secs using 4000% CPU
Optimizing NNI: done in 7.76394 secs using 3999% CPU
Optimizing NNI: done in 8.10125 secs using 3998% CPU
Optimizing NNI: done in 8.55869 secs using 3998% CPU
Optimizing NNI: done in 7.19765 secs using 3998% CPU
Iteration 160 / LogL: -172840.175 / Time: 0h:25m:33s (0h:14m:46s left)
Optimizing NNI: done in 6.44313 secs using 3999% CPU
Optimizing NNI: done in 7.61327 secs using 3998% CPU
Optimizing NNI: done in 8.21614 secs using 3999% CPU
Optimizing NNI: done in 8.25903 secs using 3999% CPU
Optimizing NNI: done in 7.24297 secs using 3997% CPU
Optimizing NNI: done in 8.29859 secs using 3999% CPU
Optimizing NNI: done in 7.50103 secs using 3998% CPU
Optimizing NNI: done in 7.75925 secs using 3999% CPU
Optimizing NNI: done in 8.23583 secs using 3999% CPU
Optimizing NNI: done in 7.07009 secs using 3998% CPU
Iteration 170 / LogL: -172807.481 / Time: 0h:26m:50s (0h:13m:1s left)
Optimizing NNI: done in 8.42073 secs using 3998% CPU
Optimizing NNI: done in 8.51743 secs using 4000% CPU
Optimizing NNI: done in 8.46422 secs using 3999% CPU
Optimizing NNI: done in 8.25642 secs using 3999% CPU
Optimizing NNI: done in 6.96333 secs using 3997% CPU
Optimizing NNI: done in 7.88917 secs using 3998% CPU
Optimizing NNI: done in 8.6948 secs using 4000% CPU
Optimizing NNI: done in 8.04234 secs using 4000% CPU
Optimizing NNI: done in 8.79914 secs using 3999% CPU
Optimizing NNI: done in 8.32212 secs using 3998% CPU
Iteration 180 / LogL: -172827.219 / Time: 0h:28m:12s (0h:11m:20s left)
Optimizing NNI: done in 7.62921 secs using 4000% CPU
Optimizing NNI: done in 7.32116 secs using 3999% CPU
Optimizing NNI: done in 8.01947 secs using 3999% CPU
Optimizing NNI: done in 8.03164 secs using 3999% CPU
Optimizing NNI: done in 7.01518 secs using 3999% CPU
Estimate model parameters (epsilon = 0.100)
BETTER TREE FOUND at iteration 185: -172801.841
Optimizing NNI: done in 8.13013 secs using 3998% CPU
Optimizing NNI: done in 8.03919 secs using 3999% CPU
Optimizing NNI: done in 7.3035 secs using 3999% CPU
Optimizing NNI: done in 6.80739 secs using 3997% CPU
Optimizing NNI: done in 7.60968 secs using 3998% CPU
Iteration 190 / LogL: -172813.570 / Time: 0h:29m:30s (0h:14m:49s left)
Optimizing NNI: done in 7.10919 secs using 3998% CPU
Optimizing NNI: done in 8.16371 secs using 3999% CPU
Optimizing NNI: done in 7.2215 secs using 3998% CPU
Optimizing NNI: done in 8.06702 secs using 3999% CPU
Optimizing NNI: done in 8.84783 secs using 3999% CPU
Optimizing NNI: done in 6.69041 secs using 3997% CPU
Optimizing NNI: done in 7.94232 secs using 3999% CPU
Optimizing NNI: done in 7.52351 secs using 3999% CPU
Optimizing NNI: done in 8.29003 secs using 3998% CPU
Optimizing NNI: done in 6.82537 secs using 3998% CPU
Iteration 200 / LogL: -172808.542 / Time: 0h:30m:47s (0h:13m:8s left)
Optimizing NNI: done in 8.34033 secs using 3998% CPU
Optimizing NNI: done in 8.49825 secs using 3999% CPU
Optimizing NNI: done in 7.42998 secs using 4000% CPU
Optimizing NNI: done in 8.08555 secs using 4000% CPU
Optimizing NNI: done in 7.37185 secs using 3999% CPU
Optimizing NNI: done in 7.07508 secs using 4000% CPU
Optimizing NNI: done in 7.6034 secs using 3999% CPU
Optimizing NNI: done in 7.86036 secs using 3999% CPU
Optimizing NNI: done in 7.71681 secs using 3998% CPU
Optimizing NNI: done in 6.42375 secs using 3996% CPU
Iteration 210 / LogL: -172807.249 / Time: 0h:32m:4s (0h:11m:30s left)
Optimizing NNI: done in 7.74695 secs using 3997% CPU
Optimizing NNI: done in 7.89329 secs using 3998% CPU
Optimizing NNI: done in 7.99555 secs using 3998% CPU
Optimizing NNI: done in 7.69354 secs using 4000% CPU
Optimizing NNI: done in 8.8574 secs using 3998% CPU
Optimizing NNI: done in 8.49357 secs using 4000% CPU
Optimizing NNI: done in 8.21033 secs using 3999% CPU
Optimizing NNI: done in 8.43353 secs using 3998% CPU
Optimizing NNI: done in 6.62372 secs using 3997% CPU
Optimizing NNI: done in 7.69604 secs using 3999% CPU
Iteration 220 / LogL: -172808.771 / Time: 0h:33m:24s (0h:9m:54s left)
Optimizing NNI: done in 7.83019 secs using 3980% CPU
Estimate model parameters (epsilon = 0.100)
BETTER TREE FOUND at iteration 221: -172798.885
Optimizing NNI: done in 8.45656 secs using 3999% CPU
Optimizing NNI: done in 7.23366 secs using 3998% CPU
Optimizing NNI: done in 8.05487 secs using 3999% CPU
Optimizing NNI: done in 7.92781 secs using 3999% CPU
Optimizing NNI: done in 7.53244 secs using 4001% CPU
Optimizing NNI: done in 7.36358 secs using 3999% CPU
Estimate model parameters (epsilon = 0.100)
BETTER TREE FOUND at iteration 227: -172795.877
Optimizing NNI: done in 7.38642 secs using 4000% CPU
Optimizing NNI: done in 7.40314 secs using 3999% CPU
Optimizing NNI: done in 7.03467 secs using 3999% CPU
Iteration 230 / LogL: -172804.148 / Time: 0h:34m:41s (0h:14m:41s left)
Optimizing NNI: done in 8.10039 secs using 3999% CPU
Optimizing NNI: done in 7.97363 secs using 3998% CPU
Optimizing NNI: done in 7.09456 secs using 4000% CPU
Optimizing NNI: done in 8.69541 secs using 3999% CPU
Optimizing NNI: done in 7.54697 secs using 3999% CPU
Optimizing NNI: done in 7.89763 secs using 4000% CPU
Optimizing NNI: done in 6.84736 secs using 3999% CPU
Optimizing NNI: done in 7.55517 secs using 3999% CPU
Optimizing NNI: done in 6.70316 secs using 3999% CPU
Optimizing NNI: done in 8.16604 secs using 4000% CPU
Iteration 240 / LogL: -172805.945 / Time: 0h:35m:58s (0h:13m:5s left)
Optimizing NNI: done in 6.67079 secs using 4000% CPU
Optimizing NNI: done in 6.31435 secs using 4000% CPU
Optimizing NNI: done in 6.8801 secs using 3999% CPU
Optimizing NNI: done in 7.815 secs using 3997% CPU
Optimizing NNI: done in 6.73921 secs using 3999% CPU
Optimizing NNI: done in 7.60207 secs using 3998% CPU
Optimizing NNI: done in 7.54215 secs using 4000% CPU
Optimizing NNI: done in 7.64414 secs using 3998% CPU
Optimizing NNI: done in 8.19064 secs using 3999% CPU
Optimizing NNI: done in 7.17574 secs using 3999% CPU
Iteration 250 / LogL: -172809.677 / Time: 0h:37m:11s (0h:11m:29s left)
Optimizing NNI: done in 7.58711 secs using 3999% CPU
Optimizing NNI: done in 7.48724 secs using 3997% CPU
Optimizing NNI: done in 8.68985 secs using 3999% CPU
Optimizing NNI: done in 7.27717 secs using 3998% CPU
Optimizing NNI: done in 7.57562 secs using 3999% CPU
Optimizing NNI: done in 7.66532 secs using 3998% CPU
Optimizing NNI: done in 7.30179 secs using 3998% CPU
Optimizing NNI: done in 7.1165 secs using 3999% CPU
Optimizing NNI: done in 6.11946 secs using 4000% CPU
Optimizing NNI: done in 7.56164 secs using 3998% CPU
Iteration 260 / LogL: -172802.643 / Time: 0h:38m:26s (0h:9m:56s left)
Optimizing NNI: done in 7.28616 secs using 3999% CPU
Optimizing NNI: done in 6.76876 secs using 4000% CPU
Optimizing NNI: done in 6.62385 secs using 3999% CPU
Optimizing NNI: done in 6.85271 secs using 3998% CPU
Optimizing NNI: done in 7.34549 secs using 4000% CPU
Optimizing NNI: done in 9.14406 secs using 3999% CPU
Optimizing NNI: done in 7.11859 secs using 3999% CPU
Optimizing NNI: done in 6.34517 secs using 3998% CPU
Optimizing NNI: done in 6.97704 secs using 3998% CPU
Optimizing NNI: done in 7.10816 secs using 3998% CPU
Iteration 270 / LogL: -172802.128 / Time: 0h:39m:38s (0h:8m:23s left)
Optimizing NNI: done in 7.95092 secs using 3999% CPU
Optimizing NNI: done in 7.73602 secs using 3999% CPU
Optimizing NNI: done in 6.62117 secs using 3998% CPU
Optimizing NNI: done in 6.8559 secs using 3999% CPU
Optimizing NNI: done in 6.65756 secs using 3997% CPU
Optimizing NNI: done in 7.15397 secs using 3999% CPU
Optimizing NNI: done in 7.50737 secs using 3999% CPU
Optimizing NNI: done in 7.31879 secs using 4000% CPU
Optimizing NNI: done in 8.16562 secs using 3998% CPU
Optimizing NNI: done in 6.70748 secs using 3996% CPU
Iteration 280 / LogL: -172811.854 / Time: 0h:40m:51s (0h:6m:52s left)
Optimizing NNI: done in 7.41593 secs using 3999% CPU
Optimizing NNI: done in 6.61339 secs using 3997% CPU
Optimizing NNI: done in 6.47697 secs using 3998% CPU
Optimizing NNI: done in 7.45174 secs using 3999% CPU
Optimizing NNI: done in 7.21391 secs using 4000% CPU
Optimizing NNI: done in 7.03891 secs using 3999% CPU
Optimizing NNI: done in 7.75682 secs using 3998% CPU
Optimizing NNI: done in 7.90064 secs using 4000% CPU
Optimizing NNI: done in 7.23077 secs using 3999% CPU
Optimizing NNI: done in 9.42766 secs using 3998% CPU
Iteration 290 / LogL: -172812.904 / Time: 0h:42m:6s (0h:5m:23s left)
Optimizing NNI: done in 7.27629 secs using 4000% CPU
Optimizing NNI: done in 8.40804 secs using 3999% CPU
Optimizing NNI: done in 7.33541 secs using 3999% CPU
Optimizing NNI: done in 7.3735 secs using 4000% CPU
Optimizing NNI: done in 7.13968 secs using 3999% CPU
Optimizing NNI: done in 8.16324 secs using 3997% CPU
Optimizing NNI: done in 8.2488 secs using 3998% CPU
Optimizing NNI: done in 7.20258 secs using 4000% CPU
Optimizing NNI: done in 7.21017 secs using 3998% CPU
Optimizing NNI: done in 8.19959 secs using 3999% CPU
Estimate model parameters (epsilon = 0.100)
BETTER TREE FOUND at iteration 300: -172793.602
Iteration 300 / LogL: -172793.602 / Time: 0h:43m:23s (0h:14m:30s left)
Optimizing NNI: done in 8.43909 secs using 3999% CPU
Optimizing NNI: done in 7.31196 secs using 3999% CPU
Optimizing NNI: done in 8.35408 secs using 3999% CPU
Optimizing NNI: done in 7.93393 secs using 3999% CPU
Optimizing NNI: done in 8.37699 secs using 4000% CPU
Optimizing NNI: done in 6.81158 secs using 3999% CPU
Optimizing NNI: done in 7.3634 secs using 3999% CPU
Optimizing NNI: done in 6.32386 secs using 3999% CPU
Optimizing NNI: done in 7.47338 secs using 3998% CPU
Optimizing NNI: done in 7.79553 secs using 3997% CPU
Iteration 310 / LogL: -172799.022 / Time: 0h:44m:39s (0h:13m:0s left)
Optimizing NNI: done in 7.09614 secs using 3999% CPU
Optimizing NNI: done in 6.48341 secs using 3999% CPU
Optimizing NNI: done in 7.30844 secs using 3999% CPU
Optimizing NNI: done in 6.98319 secs using 3997% CPU
Optimizing NNI: done in 6.74675 secs using 3999% CPU
Optimizing NNI: done in 7.19464 secs using 4000% CPU
Optimizing NNI: done in 7.01444 secs using 4000% CPU
Optimizing NNI: done in 7.4277 secs using 3999% CPU
Optimizing NNI: done in 8.83706 secs using 3998% CPU
Optimizing NNI: done in 7.39033 secs using 3999% CPU
Iteration 320 / LogL: -172859.898 / Time: 0h:45m:52s (0h:11m:30s left)
Optimizing NNI: done in 6.61233 secs using 3998% CPU
Optimizing NNI: done in 6.9866 secs using 3997% CPU
Optimizing NNI: done in 8.13306 secs using 3998% CPU
Optimizing NNI: done in 8.02406 secs using 3999% CPU
Optimizing NNI: done in 7.24338 secs using 3999% CPU
Optimizing NNI: done in 7.03257 secs using 4000% CPU
Optimizing NNI: done in 6.99816 secs using 4000% CPU
Optimizing NNI: done in 6.90813 secs using 3999% CPU
Optimizing NNI: done in 7.79027 secs using 3997% CPU
Optimizing NNI: done in 8.04245 secs using 3999% CPU
Iteration 330 / LogL: -172817.182 / Time: 0h:47m:6s (0h:10m:1s left)
Optimizing NNI: done in 7.62963 secs using 3998% CPU
Optimizing NNI: done in 6.79222 secs using 3998% CPU
Optimizing NNI: done in 8.69785 secs using 4000% CPU
Optimizing NNI: done in 7.6151 secs using 3997% CPU
Optimizing NNI: done in 6.18748 secs using 3999% CPU
Optimizing NNI: done in 7.26427 secs using 4001% CPU
Optimizing NNI: done in 6.88207 secs using 4000% CPU
Estimate model parameters (epsilon = 0.100)
BETTER TREE FOUND at iteration 337: -172793.265
Optimizing NNI: done in 7.18758 secs using 3999% CPU
Optimizing NNI: done in 6.68635 secs using 4000% CPU
Optimizing NNI: done in 7.51779 secs using 3998% CPU
Estimate model parameters (epsilon = 0.100)
BETTER TREE FOUND at iteration 340: -172792.567
Iteration 340 / LogL: -172792.567 / Time: 0h:48m:20s (0h:14m:15s left)
Optimizing NNI: done in 8.40789 secs using 3999% CPU
Optimizing NNI: done in 7.28418 secs using 3999% CPU
Optimizing NNI: done in 8.89315 secs using 3998% CPU
Optimizing NNI: done in 6.96064 secs using 3999% CPU
Optimizing NNI: done in 9.09712 secs using 3999% CPU
Optimizing NNI: done in 7.15164 secs using 3999% CPU
Optimizing NNI: done in 7.685 secs using 3998% CPU
Optimizing NNI: done in 6.89871 secs using 3997% CPU
Optimizing NNI: done in 7.15705 secs using 3998% CPU
Optimizing NNI: done in 6.70396 secs using 3999% CPU
Iteration 350 / LogL: -172795.156 / Time: 0h:49m:37s (0h:12m:47s left)
Optimizing NNI: done in 7.55564 secs using 3999% CPU
Optimizing NNI: done in 7.30121 secs using 4000% CPU
Optimizing NNI: done in 6.63727 secs using 4000% CPU
Optimizing NNI: done in 6.64985 secs using 3997% CPU
Optimizing NNI: done in 8.27527 secs using 3999% CPU
Optimizing NNI: done in 7.43752 secs using 3998% CPU
Optimizing NNI: done in 7.25314 secs using 3998% CPU
Optimizing NNI: done in 7.66028 secs using 3999% CPU
Optimizing NNI: done in 6.90332 secs using 3997% CPU
Optimizing NNI: done in 6.30005 secs using 3999% CPU
Iteration 360 / LogL: -172818.353 / Time: 0h:50m:49s (0h:11m:19s left)
Optimizing NNI: done in 7.12555 secs using 3998% CPU
Optimizing NNI: done in 6.97716 secs using 3998% CPU
Optimizing NNI: done in 6.6445 secs using 3998% CPU
Optimizing NNI: done in 7.66348 secs using 3999% CPU
Optimizing NNI: done in 7.3679 secs using 3999% CPU
Optimizing NNI: done in 7.82026 secs using 3999% CPU
Optimizing NNI: done in 8.59121 secs using 3999% CPU
Optimizing NNI: done in 7.96236 secs using 3999% CPU
Optimizing NNI: done in 6.39091 secs using 3996% CPU
Optimizing NNI: done in 8.25527 secs using 3998% CPU
Iteration 370 / LogL: -172806.885 / Time: 0h:52m:4s (0h:9m:52s left)
Optimizing NNI: done in 7.50093 secs using 3998% CPU
Optimizing NNI: done in 8.47306 secs using 3998% CPU
Optimizing NNI: done in 7.90816 secs using 3998% CPU
Optimizing NNI: done in 6.9471 secs using 3989% CPU
Optimizing NNI: done in 7.03303 secs using 3994% CPU
Optimizing NNI: done in 6.28277 secs using 3999% CPU
Optimizing NNI: done in 6.51166 secs using 3997% CPU
Optimizing NNI: done in 7.30506 secs using 3998% CPU
Optimizing NNI: done in 6.61584 secs using 3998% CPU
Optimizing NNI: done in 7.47869 secs using 3997% CPU
Iteration 380 / LogL: -172831.634 / Time: 0h:53m:17s (0h:8m:26s left)
Optimizing NNI: done in 8.69143 secs using 3999% CPU
Optimizing NNI: done in 7.11033 secs using 4000% CPU
Optimizing NNI: done in 7.81519 secs using 3999% CPU
Optimizing NNI: done in 7.95534 secs using 3999% CPU
Optimizing NNI: done in 7.92505 secs using 3998% CPU
Optimizing NNI: done in 6.73268 secs using 3999% CPU
Optimizing NNI: done in 7.86677 secs using 3999% CPU
Optimizing NNI: done in 6.6584 secs using 3997% CPU
Optimizing NNI: done in 7.86575 secs using 3998% CPU
Optimizing NNI: done in 7.78505 secs using 3998% CPU
Iteration 390 / LogL: -172819.791 / Time: 0h:54m:33s (0h:7m:0s left)
Optimizing NNI: done in 7.61071 secs using 3997% CPU
Optimizing NNI: done in 7.51882 secs using 4000% CPU
Optimizing NNI: done in 7.48186 secs using 4000% CPU
Optimizing NNI: done in 8.51108 secs using 3999% CPU
Optimizing NNI: done in 7.22958 secs using 4000% CPU
Optimizing NNI: done in 7.15497 secs using 3999% CPU
Optimizing NNI: done in 6.37786 secs using 4000% CPU
Optimizing NNI: done in 8.10904 secs using 4000% CPU
Optimizing NNI: done in 7.1402 secs using 3998% CPU
Optimizing NNI: done in 8.10688 secs using 3999% CPU
Iteration 400 / LogL: -172812.371 / Time: 0h:55m:49s (0h:5m:35s left)
Optimizing NNI: done in 7.32907 secs using 3999% CPU
Optimizing NNI: done in 7.53431 secs using 4000% CPU
Optimizing NNI: done in 6.5926 secs using 3998% CPU
Optimizing NNI: done in 7.34144 secs using 3998% CPU
Optimizing NNI: done in 6.85172 secs using 3999% CPU
Optimizing NNI: done in 7.79462 secs using 3997% CPU
Optimizing NNI: done in 8.46989 secs using 3998% CPU
Optimizing NNI: done in 7.60884 secs using 3998% CPU
Optimizing NNI: done in 7.75118 secs using 3997% CPU
Optimizing NNI: done in 7.09052 secs using 3999% CPU
Iteration 410 / LogL: -172803.102 / Time: 0h:57m:4s (0h:4m:11s left)
Optimizing NNI: done in 8.65684 secs using 3998% CPU
Optimizing NNI: done in 7.99048 secs using 3997% CPU
Optimizing NNI: done in 8.76484 secs using 3998% CPU
Optimizing NNI: done in 7.32035 secs using 3998% CPU
Optimizing NNI: done in 7.89698 secs using 4000% CPU
Optimizing NNI: done in 7.81057 secs using 4000% CPU
Optimizing NNI: done in 8.20636 secs using 3999% CPU
Optimizing NNI: done in 6.73046 secs using 4000% CPU
Optimizing NNI: done in 8.01498 secs using 3999% CPU
Optimizing NNI: done in 7.54566 secs using 3997% CPU
Iteration 420 / LogL: -172799.058 / Time: 0h:58m:23s (0h:2m:47s left)
Optimizing NNI: done in 7.29413 secs using 3998% CPU
Optimizing NNI: done in 6.27167 secs using 3999% CPU
Optimizing NNI: done in 7.29117 secs using 3999% CPU
Optimizing NNI: done in 7.19792 secs using 3997% CPU
Optimizing NNI: done in 7.61424 secs using 3998% CPU
Optimizing NNI: done in 7.55934 secs using 3999% CPU
Optimizing NNI: done in 7.3053 secs using 4000% CPU
Optimizing NNI: done in 8.05368 secs using 3998% CPU
Optimizing NNI: done in 8.16501 secs using 3998% CPU
Optimizing NNI: done in 7.07148 secs using 3999% CPU
Iteration 430 / LogL: -172798.567 / Time: 0h:59m:37s (0h:1m:23s left)
Optimizing NNI: done in 7.12386 secs using 3999% CPU
Optimizing NNI: done in 7.68251 secs using 4000% CPU
Optimizing NNI: done in 6.97146 secs using 3999% CPU
Optimizing NNI: done in 6.87038 secs using 4000% CPU
Optimizing NNI: done in 8.88334 secs using 3999% CPU
Optimizing NNI: done in 7.2838 secs using 3999% CPU
Optimizing NNI: done in 6.89676 secs using 3998% CPU
Optimizing NNI: done in 7.50368 secs using 3999% CPU
Optimizing NNI: done in 8.67468 secs using 3999% CPU
Optimizing NNI: done in 6.93398 secs using 4000% CPU
Iteration 440 / LogL: -172803.830 / Time: 1h:0m:52s (0h:0m:0s left)
Optimizing NNI: done in 8.02018 secs using 3998% CPU
TREE SEARCH COMPLETED AFTER 441 ITERATIONS / Time: 1h:1m:0s

--------------------------------------------------------------------
|                    FINALIZING TREE SEARCH                        |
--------------------------------------------------------------------
Performs final model parameters optimization
Estimate model parameters (epsilon = 0.010)
1. Initial log-likelihood: -172792.567
Optimal log-likelihood: -172792.567
Proportion of invariable sites: 0.000
Gamma shape alpha: 1.260
Parameters optimization took 1 rounds (0.484 sec)
BEST SCORE FOUND : -172792.567
Total tree length: 127.794

Total number of iterations: 441
CPU time used for tree search: 143072.549 sec (39h:44m:32s)
Wall-clock time used for tree search: 3636.792 sec (1h:0m:36s)
Total CPU time used: 143850.798 sec (39h:57m:30s)
Total wall-clock time used: 3661.447 sec (1h:1m:1s)

===> START BOOTSTRAP REPLICATE NUMBER 15

Creating bootstrap alignment (seed: 653156)...

Create initial parsimony tree by phylogenetic likelihood library (PLL)... 0.660 seconds

NOTE: 342 MB RAM (0 GB) is required!
Estimate model parameters (epsilon = 0.100)
1. Initial log-likelihood: -202260.096
2. Current log-likelihood: -175193.273
3. Current log-likelihood: -174749.596
4. Current log-likelihood: -174594.606
5. Current log-likelihood: -174556.784
6. Current log-likelihood: -174541.682
7. Current log-likelihood: -174534.248
8. Current log-likelihood: -174530.597
9. Current log-likelihood: -174528.887
10. Current log-likelihood: -174528.131
11. Current log-likelihood: -174527.815
12. Current log-likelihood: -174527.689
Optimal log-likelihood: -174527.640
Proportion of invariable sites: 0.004
Gamma shape alpha: 1.457
Parameters optimization took 12 rounds (6.963 sec)
Wrote distance file to... 
Computing ML distances based on estimated model parameters...
Calculating distance matrix: done in 0.504476 secs using 3980% CPU
Computing ML distances took 0.505239 sec (of wall-clock time) 20.079562 sec (of CPU time)
WARNING: Some pairwise ML distances are too long (saturated)
Setting up auxiliary I and S matrices: done in 0.02382 secs using 2630% CPU
Constructing RapidNJ tree: done in 12.544 secs using 2577% CPU
Computing RapidNJ tree took 12.567884 sec (of wall-clock time) 323.915608 sec (of CPU time)
Log-likelihood of RapidNJ tree: -177164.794
--------------------------------------------------------------------
|             INITIALIZING CANDIDATE TREE SET                      |
--------------------------------------------------------------------
Generating 98 parsimony trees... 59.561 second
Computing log-likelihood of 98 initial trees ... 39.678 seconds
Current best score: -174527.640

Do NNI search on 20 best initial trees
Optimizing NNI: done in 5.97391 secs using 3997% CPU
Estimate model parameters (epsilon = 0.100)
BETTER TREE FOUND at iteration 1: -173988.024
Optimizing NNI: done in 8.36402 secs using 3998% CPU
Optimizing NNI: done in 10.0194 secs using 3998% CPU
Optimizing NNI: done in 8.40877 secs using 4000% CPU
Optimizing NNI: done in 9.24636 secs using 3999% CPU
Optimizing NNI: done in 8.70351 secs using 3999% CPU
Optimizing NNI: done in 8.503 secs using 3999% CPU
Optimizing NNI: done in 9.39962 secs using 3999% CPU
Optimizing NNI: done in 8.81729 secs using 3998% CPU
Optimizing NNI: done in 9.23633 secs using 3998% CPU
Iteration 10 / LogL: -174049.384 / Time: 0h:3m:32s
Optimizing NNI: done in 7.59542 secs using 3999% CPU
Optimizing NNI: done in 9.6075 secs using 3999% CPU
Optimizing NNI: done in 8.49803 secs using 3997% CPU
Optimizing NNI: done in 8.53359 secs using 3998% CPU
Optimizing NNI: done in 8.22509 secs using 3998% CPU
Optimizing NNI: done in 7.80359 secs using 3999% CPU
Optimizing NNI: done in 9.93848 secs using 3999% CPU
Optimizing NNI: done in 8.78152 secs using 3998% CPU
Optimizing NNI: done in 9.04764 secs using 3999% CPU
Optimizing NNI: done in 8.83902 secs using 3997% CPU
Iteration 20 / LogL: -174062.396 / Time: 0h:5m:0s
Finish initializing candidate tree set (20)
Current best tree score: -173988.024 / CPU time: 274.242
Number of iterations: 20
--------------------------------------------------------------------
|               OPTIMIZING CANDIDATE TREE SET                      |
--------------------------------------------------------------------
Optimizing NNI: done in 7.56623 secs using 3997% CPU
Optimizing NNI: done in 6.76357 secs using 3998% CPU
Estimate model parameters (epsilon = 0.100)
BETTER TREE FOUND at iteration 22: -173950.882
Optimizing NNI: done in 8.07312 secs using 4000% CPU
Optimizing NNI: done in 6.686 secs using 3997% CPU
Optimizing NNI: done in 6.46739 secs using 3999% CPU
[truncated: 615,417 more chars]
